# Supplementary material for: ESR1 as a recurrence-related gene in intrahepatic cholangiocarcinoma: a weighted gene coexpression network analysis
Source: Cancer Cell Int. 2021 Apr 17;21:225. doi: 10.1186/s12935-021-01929-5 (PMC8052670; doi:10.1186/s12935-021-01929-5)
Supplement: Supplementary file 1 — Additional file 1: Table-S1. The list of the 1019 DEGs in 29 iCCA samples from TCGA. [file 12935_2021_1929_MOESM1_ESM.xlsx]

## Sheet: TCGA_ICC_DEG_final_cancer
Gene	TCGA-W5-AA2R-01A-11R-A41I-07	TCGA-3X-AAVA-01A-11R-A41I-07	TCGA-W5-AA2G-01A-11R-A41I-07	TCGA-3X-AAVE-01A-11R-A41I-07	TCGA-W5-AA2U-01A-11R-A41I-07	TCGA-ZH-A8Y6-01A-11R-A41I-07	TCGA-W5-AA39-01A-11R-A41I-07	TCGA-W5-AA2T-01A-12R-A41I-07	TCGA-WD-A7RX-01A-12R-A41I-07	TCGA-W6-AA0S-01A-11R-A41I-07	TCGA-W5-AA33-01A-11R-A41I-07	TCGA-W5-AA2Q-01A-11R-A41I-07	TCGA-W5-AA34-01A-11R-A41I-07	TCGA-W5-AA38-01A-11R-A41I-07	TCGA-W5-AA2Z-01A-11R-A41I-07	TCGA-ZU-A8S4-01A-11R-A41I-07	TCGA-ZH-A8Y5-01A-11R-A41I-07	TCGA-W5-AA2O-01A-11R-A41I-07	TCGA-W5-AA2I-01A-32R-A41I-07	TCGA-ZH-A8Y2-01A-11R-A41I-07	TCGA-ZH-A8Y8-01A-51R-A41I-07	TCGA-ZD-A8I3-01A-11R-A41I-07	TCGA-W5-AA31-01A-11R-A41I-07	TCGA-ZH-A8Y4-01A-11R-A41I-07	TCGA-ZH-A8Y1-01A-11R-A41I-07	TCGA-3X-AAV9-01A-72R-A41I-07	TCGA-4G-AAZT-01A-11R-A41I-07	TCGA-W5-AA30-01A-31R-A41I-07	TCGA-W5-AA2W-01A-11R-A41I-07	TCGA-4G-AAZO-01A-12R-A41I-07
CLU	16.445	15.6859	15.6582	14.9444	16.6633	14.6238	16.3794	17.3653	16.6476	15.7031	16.1426	17.091	16.2672	16.9487	16.7588	14.1551	16.5725	14.4157	16.2099	17.472	15.8615	16.0891	16.4491	16.5263	15.0059	13.0512	18.5607	16.1432	17.6903	15.8265
C1S	15.661	13.9503	15.3163	15.2053	14.2537	9.98584	14.6872	12.7273	16.1532	15.056	14.8799	13.37	14.9489	14.29	15.1643	14.2597	13.9863	13.8392	12.1189	13.0793	14.7261	15.405	16.3537	14.8706	13.8878	15.117	13.5993	15.7659	14.3894	9.74651
DCDC2	15.1073	14.2876	13.8945	14.6134	14.4435	10.7065	7.66534	14.5563	13.6959	12.4988	14.2101	15.1016	14.2068	14.4492	14.165	11.357	14.8002	12.0238	13.967	14.5251	13.1685	13.8452	15.2378	15.0186	13.6537	10.584	13.9105	13.3963	14.5224	13.4873
ATP1B1	14.9446	15.498	14.28	14.2263	14.8938	14.6307	14.4181	14.9721	15.08	14.7997	15.4607	15.5238	15.0814	14.642	14.8711	13.1917	17.4477	14.4611	14.5382	14.7151	14.7304	14.6998	14.9041	16.9364	14.405	14.2374	14.0689	15.8215	16.0235	15.935
LAMA5	14.7228	14.2476	13.4588	14.9325	14.1366	13.8536	10.8549	15.1116	13.9857	14.5497	14.3451	14.0775	14.4985	14.2677	14.5631	12.4333	14.7579	13.1141	14.2689	15.0262	14.4268	14.6214	14.9524	13.7438	13.9793	13.425	13.4144	14.7291	14.2311	13.4415
PTP4A1	14.6787	12.5798	14.2969	13.9913	14.8652	16.0507	14.0698	15.3811	14.0076	14.3863	13.503	13.6415	12.7432	15.1473	13.6978	13.5164	15.4994	12.4602	11.9986	14.2006	13.7778	14.3011	15.6892	15.4997	13.9157	12.4783	12.4909	13.4458	14.6886	13.4584
LAD1	14.5923	14.5163	14.7962	14.0526	14.0408	13.0755	12.4836	14.1044	13.8856	14.4721	13.9836	15.3324	14.4047	14.957	14.332	12.2079	15.828	15.2328	14.9107	13.0942	15.0118	14.3253	13.9242	14.7977	14.8266	12.9613	14.8659	14.4079	15.4735	14.5909
SPARC	14.5566	15.4489	15.5676	14.6179	15.0537	16.0511	13.152	14.631	14.8323	15.0063	15.8354	14.9177	13.9385	13.7508	16.4532	16.2951	16.5107	13.4491	11.1248	14.3504	15.3349	15.3041	16.34	14.8383	15.3571	16.4642	14.2733	15.6436	14.4509	13.5173
VIM	14.4774	13.8978	15.1112	14.8481	14.0199	15.0712	11.2854	14.5803	15.1104	16.5317	15.4105	17.0099	14.8945	15.464	16.0909	18.7358	15.1804	13.4689	16.3035	14.9774	15.8843	14.3175	15.9359	16.1931	15.0428	16.3078	14.4941	14.9459	15.1378	13.5706
MYLK	14.4582	12.0049	11.923	13.2354	12.0158	12.1079	11.5536	10.3219	12.0258	12.357	11.7125	12.2735	9.36413	12.0182	12.6156	11.8692	12.1036	10.9322	10.3174	11.1189	12.0189	11.6733	12.9252	11.7809	11.7168	12.5522	9.85019	12.1421	11.9476	8.65821
HIP1R	14.3705	12.8194	12.8736	13.1981	13.1995	12.2288	11.4732	13.5114	12.0303	12.5641	14.0583	13.9775	13.8886	13.8558	13.6846	12.2453	13.6845	12.6867	12.8118	12.371	13.5182	13.5871	14.0998	13.8132	12.6188	11.7973	13.0878	13.3775	12.1867	13.0875
KIF12	14.3271	14.0117	10.8065	12.3026	12.4414	13.8454	9.97298	14.0984	12.3385	12.9715	11.2342	13.7636	15.192	11.7727	13.4747	11.0921	13.9495	12.7885	12.9412	12.4966	11.8218	12.6289	13.4969	12.4499	11.7254	9.64746	14.6306	12.2155	13.3429	13.8905
ILF3	14.181	13.2561	13.1723	13.9794	13.8412	13.7428	12.1948	14.1302	13.4574	13.7071	14.0369	14.0047	13.92	13.5957	13.7876	13.6481	14.3286	13.9948	13.9035	13.9441	13.9516	13.9562	14.4825	13.9518	13.7705	13.0947	13.3908	14.3412	13.9011	13.0771
TIMP1	14.1486	13.1918	14.9656	14.2059	14.5782	19.6694	11.9862	14.98	15.4184	14.6312	15.0085	14.3313	15.0844	14.0951	15.3213	16.699	15.1225	14.1155	13.9831	14.0661	15.4788	14.2855	14.8718	14.7136	15.1637	15.4727	15.5146	14.5904	13.6753	13.0841
BICC1	14.1295	13.1057	14.2728	13.8775	13.5847	13.9047	5.67243	14.1702	12.9542	14.6518	14.1497	14.8155	13.8748	13.2966	14.3056	11.9564	15.2877	13.7649	12.8082	14.0257	13.8013	14.0578	14.705	12.9118	12.9296	11.6821	12.6011	12.8437	14.7051	12.6454
MMP14	14.1238	13.9161	14.686	13.7544	13.2599	14.4984	9.87805	13.9243	13.7557	13.7936	14.573	14.1692	14.1335	13.4211	14.2705	15.3703	15.1579	13.5961	14.6052	13.9361	14.2214	14.3774	15.3505	13.7475	14.2553	14.635	12.4727	14.1031	13.8964	14.2782
MYO1C	14.0085	14.5384	13.3899	13.6941	14.9921	13.4324	13.6207	14.36	13.6239	14.1477	14.4232	14.4099	13.9728	13.7191	14.411	13.8492	15.0614	12.7015	13.6058	14.588	14.5294	14.654	13.6125	15.1185	14.1061	13.2675	13.9658	14.0267	14.971	13.4626
A2M	14.0026	13.585	14.9172	13.9552	14.3763	15.7176	15.9441	12.705	16.5609	13.6493	15.1206	13.8397	12.3426	13.2023	14.6447	14.3284	14.9996	13.752	12.1344	13.9094	15.3162	13.5633	16.037	13.9227	14.5977	15.4974	14.0668	14.7537	13.2387	11.7582
SLC39A1	13.9897	13.4548	12.9489	13.5075	13.1914	12.5746	12.5894	13.4209	12.9979	13.3965	12.8723	14.5371	13.939	13.4971	13.6629	12.6454	15.0666	13.6612	12.4991	13.3674	14.0879	13.6834	14.0097	14.8317	13.3734	12.8374	12.692	14.2133	14.3062	13.3531
KIFC3	13.9588	13.7265	12.3066	12.8958	12.9544	11.2101	10.6847	13.4548	13.0154	13.8257	12.7486	13.0793	13.1283	12.6913	12.2851	12.4163	13.3253	12.8952	12.96	12.9359	12.2892	13.746	13.401	12.7867	11.6101	11.8017	13.3685	12.1596	13.4065	12.0289
MLLT6	13.9345	12.0011	11.7694	13.981	13.1734	12.5948	9.77314	13.5021	12.5425	13.0475	12.8891	13.3432	12.3032	11.2479	12.1567	12.2098	13.8949	12.7599	12.0738	13.1572	12.4594	12.9544	12.5955	12.6414	12.3931	12.2874	12.1023	13.124	12.4765	11.2082
MYRF	13.8974	14.0547	14.0527	13.5005	13.4124	13.4949	12.2639	14.2885	13.4935	13.3844	14.0461	13.6697	13.5272	14.1234	13.5867	12.1472	14.8341	15.7634	14.5182	13.4098	13.3699	14.0844	13.3447	13.5458	13.9352	12.3647	13.3674	12.4001	14.6788	14.2467
FAM171A1	13.8762	13.1777	11.9654	13.6148	12.9033	10.1176	6.70044	14.5688	13.1594	11.3304	13.8189	14.5307	13.5253	12.4315	13.9479	11.2592	13.7052	10.7313	13.3476	13.6927	11.7985	11.8719	14.1328	12.5358	11.8333	11.3837	13.5928	13.7275	14.5675	11.7797
CTTN	13.8163	13.4932	13.7681	13.6617	14.0497	13.5665	12.7202	12.662	14.6459	14.1133	12.9211	13.4691	13.5775	14.5064	13.334	13.8602	14.263	14.5148	13.4217	13.5697	14.1678	13.8103	13.4182	14.2563	12.8232	13.96	12.9244	13.2216	13.3782	13.8606
ERBB3	13.7667	14.7894	14.051	14.3684	14.9188	14.0121	11.3805	15.2942	14.2362	12.9476	15.1851	14.3582	15.0279	14.1477	15.1593	11.6847	14.9393	13.8211	15.4313	14.5114	14.4462	14.5449	15.523	13.7778	14.7411	12.6484	14.9977	15.0458	14.1362	13.9042
PKN1	13.748	13.8085	13.1864	13.902	14.093	10.7125	11.3886	13.7295	13.2231	13.9352	13.0497	13.0109	13.8056	14.1758	13.6534	13.6944	13.9594	14.1204	13.4253	13.5057	12.9855	13.3551	13.3822	14.4199	13.1426	12.9679	13.5551	13.3805	13.6321	12.6569
CSGALNACT1	13.7303	10.84	9.61839	13.2145	13.1968	8.99435	7.15987	12.595	11.8317	11.9001	11.9054	11.6425	11.3815	13.0815	13.0357	10.0607	13.0617	9.34207	11.9001	11.6755	11.2491	12.3636	13.009	14.4694	11.93	10.3309	11.1421	11.9458	12.8961	11.4429
SERINC1	13.7281	12.7855	13.3863	13.253	12.7368	14.6623	13.1225	12.4435	12.3608	12.9179	13.0783	13.3305	12.3658	11.6896	12.9213	13.1662	13.2415	12.5167	11.6658	13.0708	13.9836	12.874	13.2841	12.5627	13.0942	13.1072	11.2538	12.4341	12.4914	12.3498
CTSZ	13.697	12.9179	13.6594	13.522	12.9533	13.1793	12.6334	12.9291	13.4932	13.7297	13.0937	13.5054	13.666	13.8273	13.0629	14.7576	14.1777	13.5362	12.6241	13.1275	14.0099	12.7576	14.1931	13.4074	13.536	14.4404	13.0651	13.0526	13.0765	11.9855
SLC38A1	13.6701	13.1638	13.7229	14.11	13.9925	11.7703	10.1649	13.7495	12.0417	13.5326	13.2946	13.3123	13.3995	13.0267	14.5982	12.3542	14.5759	13.0144	12.5563	12.9553	13.902	14.0805	14.5858	14.4647	13.7323	12.2128	11.4929	13.0329	14.4861	13.4788
UBAP2L	13.6684	13.0231	12.3323	13.0348	12.6099	13.1312	11.7258	13.0348	12.5428	12.6784	13.0741	14.3446	12.7928	12.6129	13.3316	12.5729	14.5848	12.4051	12.474	13.0255	13.2534	12.7076	13.6679	13.5061	13.1176	12.3211	11.9633	14.088	13.8788	12.5798
HKDC1	13.6273	12.7729	13.3008	12.8202	14.7739	8.42626	10.0028	11.9237	11.8134	13.6801	12.6434	12.5864	12.2363	15.0476	12.6948	10.3197	12.6797	13.4303	11.5367	12.6682	12.4681	13.7376	12.4406	12.7185	11.5755	10.8074	11.8106	11.5003	13.346	11.268
SRCAP	13.5207	12.9155	12.8005	12.9817	13.3622	13.3802	11.5216	13.2802	12.6502	13.1838	13.3295	13.9187	13.1889	12.5852	13.3075	12.2842	13.6809	12.5812	12.5613	13.0289	13.1735	13.5239	13.6852	13.3763	13.0802	12.8362	13.1486	12.9489	13.0595	12.3479
LLGL2	13.5137	13.8954	13.1392	13.5093	13.7495	13.489	11.7928	14.0135	12.9624	12.8661	13.1833	13.7015	13.1513	13.668	12.8386	10.973	14.1933	14.2304	13.565	13.6927	12.6427	12.9643	13.087	12.6013	13.3325	12.2405	13.7314	13.4257	13.4936	12.9491
DCN	13.479	12.8588	13.3242	12.6328	13.217	11.3304	9.65464	12.1215	13.6154	13.5435	14.2515	12.6316	11.1567	10.1611	14.4738	12.2515	13.494	11.4247	7.93074	12.6041	13.8844	12.6481	13.3625	11.2866	12.6165	15.6801	12.5132	14.0676	11.3231	10.4959
ENAH	13.4574	12.0175	11.9611	12.3149	12.726	15.3222	11.5013	13.6679	12.7852	12.9217	13.9804	15.0626	12.7591	12.6865	13.2677	11.446	15.4037	11.8285	12.3912	13.2546	14.1562	12.8327	13.4173	12.81	13.5887	12.0314	12.1118	14.2782	12.6309	11.0694
POGK	13.4544	12.2758	12.1124	12.4189	12.2703	12.3945	10.3498	12.5852	12.0272	11.8611	13.1013	14.0354	11.9989	11.8607	12.3292	11.2662	14.46	11.683	12.2309	12.8471	13.0485	11.9936	12.7775	13.1304	13.1603	11.4727	11.3945	13.3883	13.0755	12.6303
SMG5	13.4267	12.5727	12.1846	13.1566	13.1889	12.5784	12.0898	13.1555	12.3163	12.7134	13.0058	13.5315	13.2691	13.0382	12.7497	12.5901	14.7986	12.5164	12.4323	12.7061	13.102	13.0691	13.4942	13.5465	13.0411	11.7151	12.7723	13.4605	13.1843	12.5309
SSR2	13.4149	13.831	13.0622	13.2454	13.4877	12.6257	13.3814	14.3105	14.061	13.7014	13.7081	15.5368	14.2717	14.1236	14.1647	13.5481	15.4077	13.7943	14.0571	13.9376	13.704	13.7391	14.475	14.2858	14.0623	13.2324	14.7445	14.33	14.3993	13.9074
ATN1	13.412	13.0137	12.2857	13.2226	12.9591	13.2682	10.7616	13.3556	12.73	13.1233	13.1562	13.794	13.1431	12.7742	13.3207	13.1384	15.1874	12.692	13.1875	12.8642	12.9091	13.3336	13.9243	13.5632	12.8834	12.809	12.5953	13.0241	13.4366	12.8368
SMYD2	13.3902	12.8433	12.3236	12.2709	12.2303	10.0238	11.3259	12.8609	11.7237	12.0365	11.9669	13.6407	12.7222	12.2006	12.72	11.268	13.6788	11.7457	11.7194	12.3476	12.906	11.3886	12.7119	12.5493	12.5038	10.6777	11.2556	11.9564	13.3284	10.643
ELK4	13.3891	12.7465	12.3346	12.9103	12.6264	11.4924	10.6184	13.4194	12.8362	11.6334	13.2544	14.3321	12.3592	11.6334	13.2014	11.3437	14.3702	11.4783	11.4974	12.5558	13.6387	11.9701	13.0725	13.3164	13.1493	11.3832	12.3479	13.2207	13.148	12.0607
DNAJA1	13.3581	12.4099	12.0885	12.9133	12.1507	12.9555	11.6497	10.5934	12.2703	12.851	12.819	12.4605	11.9801	11.8895	13.141	13.3243	13.6487	12.9163	10.7557	11.6887	13.0079	12.3496	13.5103	11.9751	12.8558	12.0382	11.7511	12.0056	13.2242	10.7125
C7	13.2853	12.0539	12.732	12.2989	13.3487	9.10852	9.8933	8.24793	13.3045	10.403	14.7432	11.03	7.40939	6.56986	12.5265	8.15482	11.7194	9.91588	7.70736	11.0492	13.9636	9.72281	11.2656	10.151	10.8281	15.0359	11.819	13.8575	6.58496	8.47168
LRP1	13.2503	12.6436	13.4887	13.1586	13.592	12.9979	11.7381	12.6418	13.6905	13.2787	14.6799	13.8397	12.0911	12.1712	13.9972	13.4159	13.9383	11.988	11.178	13.2169	14.0638	13.4814	15.7176	13.3569	13.8856	14.2663	12.5423	13.5657	12.6618	11.9114
KIAA0100	13.2456	11.8792	12.8164	13.1219	13.287	12.8767	11.6671	12.6495	11.5348	12.4165	12.4315	12.5135	12.4123	11.144	12.6636	12.6746	12.8222	12.431	11.4863	12.5471	12.5649	12.6117	13.8987	13.0696	12.6472	11.7181	11.5906	12.3567	12.649	11.1053
ZMIZ2	13.2454	11.9912	11.7009	13.437	12.7185	11.9248	11.1731	12.9189	12.4765	12.5826	12.5409	12.9353	12.5904	13.1619	12.8132	11.9451	13.4798	12.2615	12.7469	13.0088	12.858	11.9883	13.4571	13.9596	11.5793	12.4507	11.7074	13.346	12.4022	11.4605
SLFN13	13.1912	11.8305	11.0417	12.6976	12.6398	9.68825	9.99577	13.5021	12.32	11.9805	12.1082	12.2935	12.2952	10.5226	12.8078	9.42626	12.5882	12.5095	12.6013	12.5189	12.3259	13.1488	11.5411	12.4775	12.3955	10.0279	11.1415	12.2252	12.416	11.2556
LENG8	13.1843	12.7597	12.6348	13.1338	13.9448	12.6887	12.1895	14.2929	12.9069	12.3837	13.358	13.6255	12.9346	12.1147	12.8652	12.0053	14.4734	13.2335	13.0341	13.2739	13.5198	13.3759	14.2025	13.0283	12.9564	12.477	11.6702	13.7548	13.6098	13.0755
GJB1	13.1808	13.3304	13.0896	12.3867	13.0488	12.8152	12.0964	13.2959	12.8269	12.0468	13.0979	13.4055	13.4463	14.2208	12.6867	10.9944	13.8364	13.0637	11.8857	13.4225	13.1212	13.5405	14.1202	11.5445	12.1545	10.137	13.7227	12.8176	12.6775	12.8224
COL6A3	13.1774	13.8494	14.2196	13.0317	13.3219	12.057	10.4083	13.1545	12.9751	13.9233	14.4001	13.4327	12.1315	11.2912	14.4485	15.5851	14.5552	11.3382	9.11374	12.2718	14.3431	13.8673	15.2371	13.363	13.6192	15.2563	11.1013	13.5007	13.4458	11.4712
SCAMP3	13.1396	12.9629	11.4858	12.1199	12.1405	11.8994	12.5021	12.8906	12.1599	12.4257	11.9809	14.071	12.7429	12.8786	12.4479	12.5663	14.278	11.8082	11.7653	12.6891	12.7039	12.117	12.5812	13.2357	12.5744	11.5962	12.8337	13.2543	13.4009	12.4149
MAOB	13.1044	13.4681	13.684	11.9024	13.3039	14.0018	12.365	15.0205	14.3969	12.879	12.9031	14.2229	13.6019	13.7135	13.6854	11.464	12.896	12.6821	12.7942	13.6531	13.5519	12.5689	14.7627	13.412	13.1622	11.272	11.5911	12.8025	14.5313	12.8669
BAZ2A	13.074	12.4689	12.1335	13.0413	12.8771	13.333	10.8353	12.6611	11.9951	12.8802	12.5338	13.0032	12.2969	11.5289	13.2978	11.5068	13.2351	12.0691	11.4818	12.2348	12.8007	12.6432	13.7787	12.6321	12.3222	12.3026	10.6768	12.6273	12.6059	11.9841
KLF13	13.0549	11.2592	11.7495	12.3888	12.2917	13.5521	12.4105	13.0358	10.9166	11.668	13.3733	12.3396	11.3509	10.6046	12.2309	11.7104	12.9605	11.1818	11.032	12.7469	12.1286	11.6402	12.1765	12.6006	12.6463	12.1687	10.7432	11.7457	12.4944	10.3652
C1QA	13.0442	11.2276	12.8366	12.7207	11.0782	10.633	8.15482	9.35535	12.0018	12.5498	11.5299	9.43045	11.0782	11.6004	11.3231	14.269	9.53528	11.7964	10.3608	11.0721	12.1049	10.5167	11.4336	9.91139	10.5028	12.5467	11.9658	11.9233	11.0355	10.6484
RFTN1	13.0218	10.2562	10.9636	12.4926	10.014	9.32867	8.84549	9.43671	10.9922	10.1972	10.3476	9.87805	11.1849	9.54882	11.4924	11.6448	9.99859	9.62388	7.6865	10.4979	10.8321	10.4502	11.6755	9.19229	11.1978	11.6591	9.3443	10.8471	9.35535	8.11374
FAM83H	13.004	11.8834	12.1354	13.5939	13.6084	12.6828	10.7805	13.4342	12.0251	12.6138	13.1869	12.9091	12.654	12.567	13.1627	10.6366	14.9656	12.6126	13.147	12.6092	14.1679	13.1176	13.2052	12.2435	13.5249	12.032	12.5713	13.4981	12.3595	12.1186
NEO1	12.9495	12.7727	12.357	12.1405	12.6793	13.0205	9.17493	12.6773	12.2503	12.3872	13.2906	12.5233	12.4181	12.2541	13.0345	10.7616	12.6207	13.6417	13.2314	13.5212	12.4213	12.7262	12.2966	12.031	12.2321	11.8388	12.535	12.7	13.1461	12.454
EPAS1	12.9379	12.9787	13.4939	12.2822	12.9029	14.5098	12.6059	12.098	12.7503	13.4539	13.1176	12.9776	12.7266	11.3146	13.844	12.3437	11.8723	12.2104	10.2479	12.6076	13.0543	13.0723	13.5195	12.0021	12.3912	13.7303	11.9647	12.6402	11.2726	11.374
HPN	12.9353	12.0303	13.9562	12.4252	13.6129	14.0979	14.6302	14.1941	13.6984	10.0417	13.0495	13.6983	13.7934	14.0108	12.6832	9.224	12.9317	14.4332	12.4422	11.4388	11.5646	13.8005	14.9354	13.3415	12.9352	8.53138	14.2437	12.3493	14.3514	11.9979
C1orf198	12.9311	11.5338	12.9138	11.5425	13.2055	12.1277	12.6616	13.5094	12.2312	12.0144	13.0532	14.1996	12.3292	12.8924	12.6684	11.3509	14.6082	12.7711	12.6671	12.8736	13.8481	11.9589	12.752	12.0815	13.1202	11.7402	11.3696	13.0133	12.7264	11.6667
PTPN14	12.8982	11.5435	11.3923	11.6425	11.4152	11.4909	7.44294	11.6248	10.7797	12.1693	12.7078	12.8293	11.5216	10.4051	11.8357	11.3134	12.6702	9.79442	9.91737	12.3362	11.6799	11.2125	12.2612	11.6407	11.6786	10.8265	10.8765	11.3966	13.5349	9.62022
HCFC1	12.8624	11.9755	12.0338	12.5287	12.6218	12.6221	11.1176	12.6722	11.9244	12.1787	12.8088	12.7147	12.3437	11.9385	12.5073	12.1299	12.9846	12.2639	11.3348	12.5179	12.1564	12.649	12.8782	12.6036	12.4257	11.8872	11.9958	12.6972	12.5522	11.5892
H6PD	12.8568	10.7557	12.0725	11.3304	11.5718	13.9371	10.8727	8.94837	11.6524	12.0644	12.0604	12.0464	10.8265	10.5661	13.0232	12.0921	12.0634	11.5536	10.1202	12.2784	11.5845	11.1849	13.0111	12.3663	10.8933	12.6815	11.1991	11.8591	11.9549	9.67066
TRIM56	12.8533	12.3185	12.3399	12.8293	12.8168	12.5442	10.9851	12.4003	12.1302	12.6549	12.8246	12.6271	11.891	11.8681	12.7091	11.6069	13.1796	12.4663	11.6724	12.2609	12.1335	12.058	12.7616	12.3454	12.0241	11.7138	11.9174	12.1092	12.5085	11.3821
MAP3K21	12.8362	11.7503	12.2189	10.623	10.8431	10.2969	8.58496	12.2544	11.2877	11.8944	11.0748	12.9293	11.2975	9.98868	12.3985	9.04166	12.2544	10.0307	10.9908	10.6511	11.656	11.3652	10.3923	10.7091	12.2647	8.86419	9.58496	11.3821	12.9835	9.77149
RNF44	12.8313	11.5953	11.9009	12.856	12.6682	12.2892	10.8138	11.764	11.3993	12.2085	11.6917	12.0175	12.1551	11.5694	12.5321	10.8619	12.4194	11.1674	11.3123	12.1771	12.0042	12.1846	12.6179	12.3818	11.9826	11.3343	10.374	12.178	11.9744	11.0512
SPATA20	12.8136	13.075	13.2134	12.6698	13.1253	12.4689	10.1911	13.026	12.811	13.1755	13.0363	11.9352	13.5483	14.1341	12.5703	11.1176	12.1759	13.4197	13.5092	13.2597	12.617	13.3738	10.9344	14.6893	12.8638	11.0293	13.1394	12.708	13.1131	13.0241
ARHGEF1	12.7842	12.0192	12.3449	12.545	12.2073	12.0109	10.1497	13.5781	13.0861	13.6566	13.7969	14.0155	12.4773	11.8021	12.9921	12.3802	13.6297	12.6291	12.7582	12.4762	13.7637	12.7366	14.2612	12.933	12.705	12.5541	12.0179	12.9542	14.0344	11.4767
WDR91	12.7814	11.5028	9.61839	11.7056	12.7232	10.7237	8.06609	10.3608	10.3061	13.9791	10.8009	12.816	11.7427	11.4424	11.7736	10.4126	12.4011	10.0993	9.74987	11.7423	10.5575	10.5018	13.0593	12.1501	10.7871	9.85019	9.31288	10.9241	13.0348	8.31741
ZFAND5	12.774	12.3202	12.3115	12.4242	12.8591	12.9302	12.4302	11.4471	12.6069	12.6804	12.4986	12.4785	11.5613	11.6551	12.9598	12.5736	12.8355	12.1901	11.4215	12.7536	12.6043	12.2021	13.0063	11.9726	11.6926	12.6624	11.4163	12.3619	12.3287	11.6733
SAT1	12.77	13.4863	13.4139	14.6839	14.0079	16.2007	10.9758	13.1223	13.6877	13.8012	14.2043	13.7303	14.0295	13.1721	12.7324	14.5947	14.5653	12.7709	12.9897	12.1186	14.9668	12.1494	14.5746	12.4679	12.8138	14.2815	14.1277	14.8709	12.4757	12.5199
PCNX3	12.7688	11.672	12.0077	12.098	12.4302	12.1	11.128	12.3715	11.4147	12.2435	11.8788	12.1111	11.9841	12.4244	11.7686	11.9177	12.477	12.4281	11.3509	12.2583	11.7928	12.0109	12.3021	12.3987	11.7748	11.5469	11.8285	11.2969	12.1608	11.0795
ITPR2	12.7616	10.1383	10.4676	10.3095	10.8305	11.2992	9.80574	8.03342	10.813	10.3242	11.3287	8.46352	9.18735	10.4315	11.1066	10.014	9.0634	8.79442	8.18488	11.0914	10.3934	10.2264	11.3929	9.72962	11.4853	10.7004	8.53916	10.5108	10.6952	9.08215
ASH1L	12.7584	11.8013	11.5522	11.9355	11.891	12.7551	10.973	12.0112	11.4783	11.7061	12.5462	14.3433	11.1408	10.5314	12.5471	10.599	13.864	10.6777	10.4346	12.3083	12.2943	11.6555	12.6782	11.8715	12.6531	11.1843	10.2562	12.7343	13.0319	11.8494
LGR4	12.758	11.6161	13.2524	11.1306	12.5319	13.0845	10.8819	11.9787	11.2633	11.5343	11.6609	12.9805	11.0458	11.5299	11.9912	9.72281	11.6564	11.3208	10.0741	12.4065	10.611	11.8234	13.2287	12.3764	11.8037	10.8895	9.24793	12.1497	13.3497	12.58
GLS	12.7509	12.6448	12.3853	13.4021	12.2076	11.9462	8.82018	12.3707	12.0546	12.3242	12.8574	12.994	11.3652	11.1768	11.9661	11.9498	13.5981	11.8661	12.1545	12.5817	12.6124	11.8049	12.7948	12.1583	12.5191	11.8549	11.1517	11.8246	13.5889	10.4818
ANXA6	12.7326	11.5807	12.1016	13.8755	12.4189	11.431	9.38586	10.7616	12.5943	10.952	12.3641	11.8684	10.1874	12.592	12.0941	13.6397	12.6893	10.5699	9.25739	10.4564	12.6578	11.021	12.6353	13.5103	11.2935	13.6108	11.5033	12.2249	11.1111	9.67948
IL1R1	12.7254	12.3737	11.8731	12.7663	12.3995	13.9145	10.4656	9.99718	12.0543	12.1494	12.6463	11.7356	10.6961	12.5314	11.8711	11.6698	12.1466	10.7707	10.5868	11.4089	12.3639	11.4651	12.4551	13.1018	11.5043	12.7865	10.8447	11.7389	11.8591	10.4136
EVC	12.7117	10.6083	11.7039	12.0792	12.8876	11.8933	8.97441	12.1415	11	11.8707	12.5953	11.9031	10.5565	10.6202	12.2155	10.6795	11.9618	9.78627	10.7846	11.7275	11.0244	11.9366	11.6448	13.4638	11.4737	10.0293	10.1599	11.381	11.9189	11.7486
MAP3K1	12.6808	11.643	12.2837	11.7465	11.7056	11.6303	8.80735	11.9833	10.7457	11.5565	11.5536	12.127	10.7151	10.9527	12.1596	9.47573	12.6519	10.5812	10.5962	10.8588	11.6497	11.8914	13.4173	12.0189	11.6257	10.6883	10.8673	11.242	12.4594	11.7043
FAM8A1	12.6618	11.6786	11.9012	11.6041	11.8834	12.7682	11.7104	11.6161	11.4014	10.7322	12.0067	13.9555	11.7117	10.8895	11.7801	10.5294	12.6156	10.5507	10.5459	10.9607	11.1376	11.4367	13.0248	12.25	11.716	10.821	10.1824	11.1674	11.8642	10.9166
GBP1	12.6595	8.58871	11.2252	12.5314	11.2574	10.0821	8.91886	8.7039	11.7078	10.1472	10.7194	10.2854	10.0728	9.54882	11.4828	13.2058	8.46761	9.69349	7.56986	10.2312	11.1749	11.3015	11.115	9.76818	10.7557	10.7781	9.25974	11.4115	10.7134	10.0888
NIPA1	12.6553	11.2603	11.2076	11.5603	12.3132	12.7421	9.96	12.1674	11.2497	11.3837	12.7505	11.9248	11.5656	11.0993	12.3496	9.83763	12.5762	11.9465	11.9819	12.1092	12.0921	11.2544	11.4979	12.3202	11.8074	9.66534	10.8857	11.4471	12.0258	12.5904
WNK2	12.6542	14.3701	10.865	12.6795	13.1964	7.74819	8.40088	12.6726	11.8887	13.1228	13.4988	14.0396	12.4351	12.3929	14.0376	10.8178	15.9642	12.7793	12.4189	11.8688	12.5601	12.2189	13.5037	14.3508	13.0281	10.7279	13.9034	11.4747	14.5324	12.7198
APOL1	12.654	10.3674	12.2923	13.3106	13.2568	11.1248	12.6253	10.8368	13.5108	11.4115	11.8416	10.3608	12.2324	12.7748	13.133	14.7722	11.6298	12.8449	9.92184	11.8329	14.1448	12.5226	14.1809	12.6278	11.0175	13.941	11.9661	12.7781	11.2703	11.6325
UFC1	12.5985	13.0107	11.7591	12.2744	12.821	12.5577	11.8876	13.2748	13.2023	11.9611	12.7102	14.4404	13.006	12.6461	13.0825	12.1396	14.4388	12.3174	12.6087	13.3387	13.0483	12.6001	13.2706	13.2706	12.944	12.0161	13.6496	13.4578	13.1335	12.8709
CDC42SE1	12.5981	12.1418	11.9769	12.3069	12.2533	12.4936	12.1658	12.9589	11.9989	12.2963	12.5594	14.2991	12.2408	11.8572	13.3264	12.2761	14.5151	12.0372	11.0056	12.4538	13.5131	12.3526	13.5558	12.8196	13.1964	12.1033	10.6484	12.6684	13.1328	12.7934
CRIP2	12.5777	12.0081	10.9054	11.2354	11.4398	12.3685	10.5999	12.2018	12.4014	12.0708	12.3188	13.4149	12.5843	10.9189	13.2956	14.0548	12.9044	11.4455	11.4833	11.5708	12.9595	11.5656	13.3597	11.9054	13.6076	13.6705	14.3101	12.5953	12.5594	12.0447
GLIS3	12.577	11.994	11.3729	12.3197	11.5603	8.16993	6.06609	11.617	10.6064	12.7187	12.1016	12.5435	11.4645	10.6944	12.1421	9.91289	12.7311	10.7507	11.3625	12.0964	10.6257	11.8301	12.7241	11.7368	10.9114	10.3083	11.0875	10.5603	11.0355	11.9629
PAQR5	12.545	11.8246	9.16993	11.2479	13.0631	7.21917	5.12928	12.4853	12.0728	11.8815	11.4041	11.3465	12.4336	11.9174	12.2955	10.3955	13.1949	9.70563	11.7863	12.3715	12.1131	12.7132	12.3143	11.9837	11.744	10.4388	11.0147	11.733	12.928	9.08746
KLF9	12.5331	12.4988	10.6856	11.1131	12.4681	14.9044	11.8118	10.5078	11.5584	12.0314	12.174	11.0279	9.86882	10.0348	11.8285	11.8599	12.2825	10.1948	9.12153	12.224	12.0423	9.41996	10.9476	10.3253	11.374	12.1202	11.2426	11.2479	10.0224	8.64024
CLSTN1	12.5056	12.1627	12.2189	11.8773	12.6896	13.6378	10.1923	9.59246	12.4362	13.2597	12.6087	12.1046	12.3614	12.0269	13.132	13.5528	13.198	12.2076	11.6239	12.512	12.5172	12.7069	12.7609	12.2871	12.1592	13.5287	11.9629	12.8694	11.3955	11.4404
MICALL2	12.5036	10.8265	11.6909	12.217	12.152	11.4057	9.40514	12.6571	11.6511	11.8017	11.4429	12.8431	12.6935	11.6738	12.0341	10.9787	12.917	12.1513	12.3081	10.9196	12.4463	11.9278	11.7423	11.807	11.9355	11.2779	11.9954	12.5904	12.2831	11.5551
DAB2IP	12.5023	12.3926	11.9611	12.1944	12.5838	11.8009	11.3696	12.7209	11.5999	12.6309	12.1765	13.1147	13.1485	12.5066	12.9388	11.5741	14.6837	12.3556	10.6926	11.4838	12.1583	12.2363	13.4837	11.7859	12.2043	11.7052	11.5699	11.5803	13.9553	11.8773
RAP1GAP	12.4956	12.4054	12.7818	10.5746	14.5041	15.9537	13.62	14.071	13.5094	13.1608	13.1978	14.4168	14.0458	12.6948	14.1093	11.6484	15.0537	14.1809	13.7401	11.9751	12.3578	12.7626	12.7938	13.6065	13.6641	10.9744	11.8431	12.8164	13.9241	12.551
FRAS1	12.4668	11.2889	12.5196	11.9593	12.7347	7.69349	3.32193	12.9442	12.1383	10.1111	14.3252	12.5791	10.8313	11.1389	12.9855	8.93369	11.8704	10.446	13.116	13.1159	11.0423	12.8435	14.6374	12.3769	13.2519	9.63662	10.8796	12.7192	14.1244	11.4722
MSI2	12.4648	11.2668	12.7028	12.4414	12.7492	13.0149	10.3185	12.6064	11.875	11.8788	11.9516	12.5936	11.5358	11.7368	11.9407	10.9293	13.1167	12.2972	11.2198	12.9129	12.2828	12.5843	13.115	12.1235	11.4929	11.6812	10.5603	12.5524	12.2405	11.4517
CDH16	12.4628	5.80735	3.16993	3.16993	8.77808	4.08746	1.58496	8.8392	5.78136	4.16993	3.45943	5.67243	3	9.75322	3.32193	1	2.58496	10.363	5.32193	5	3.32193	8.46761	5.67243	6.47573	2.58496	3.90689	14.1868	10.5382	9.5411	10.8057
PODXL	12.4561	11.7035	11.7515	11.8568	12.8212	15.0807	10.3531	11.0021	11.7603	10.7895	12.2267	12.1904	10.9121	11.294	12.352	15.0353	11.9144	10.8994	9.97154	11.7948	11.2691	10.3987	12.841	11.8463	12.5722	12.8675	10.8978	12.6131	10.668	9.94837
TMEM72	12.4416	7.99435	3	8.86419	7.10852	4.45943	5.61471	7.8009	8.35315	5.93074	8.81057	10.1485	8.18488	8.56605	9.71081	1.58496	7.03342	4.85798	9.23601	10.9972	3.45943	6	7.08746	11.0042	6.40939	3.32193	8.69	10.1254	11.1497	3.16993
GALNT2	12.426	11.7616	12.2354	11.3548	11.7461	11.9204	11.4594	11.6115	11.6852	12.956	12.8891	12.8313	12.6182	11.7151	12.1082	12.6622	12.9365	12.1046	10.6795	12.2603	12.2497	12.0109	13.6702	11.7198	12.2935	12.3026	10.8242	12.6602	12.0931	9.67243
MDM4	12.4134	11.0674	10.1241	11.0423	11.4843	11.0147	10.9794	12.3966	11.6878	10.7936	12.3146	13.1469	11.3756	10.3837	11.4538	9.56224	13.1456	10.7789	11.1351	11.567	11.5999	11.7603	11.5348	11.463	12.0845	10.8376	10.5382	12.3902	12.5845	10.6653
KANK1	12.4105	11.2515	11.098	11.545	11.526	12.6508	11.0077	11.3597	11.0314	11.0437	12.5023	13.7842	10.8956	11.7499	12.5159	9.87344	12.5675	10.6119	10.6751	12.1331	11.3542	10.8368	12.592	11.0928	12.2828	10.3576	9.92184	11.5618	11.4974	9.36194
FGD6	12.3813	10.6698	11.5864	12.6981	11.0755	10.5226	7.93074	12.4179	10.6582	11.6055	12.7157	11.7801	11.4949	11.06	13.1447	9.65284	12.2464	10.9418	11.4252	11.9307	13.0272	12.3211	13.9915	12.7048	12.0464	11.3371	9.60548	11.9095	12.6147	10.6312
DENND4B	12.3614	10.6627	10.2348	11.2101	11.3332	10.6064	10.9084	11.9061	11.4702	11.0681	11.8416	12.7303	11.2473	10.7004	11.1649	10.8572	13.1341	10.8742	10.8857	11.6225	11.7432	11.6702	12.1482	11.5127	11.4873	10.8313	10.1046	12.6684	12.3614	11.4057
MYOF	12.3603	12.0871	13.0102	13.0756	13.7603	12.8283	7.18982	12.1193	12.7584	13.3221	13.1771	13.6793	11.2929	12.5603	14.3981	13.897	14.2951	11.5372	10.7423	12.2926	13.909	12.8516	12.6396	13.8624	12.2822	13.7465	10.9091	12.2444	11.3761	12.4993
CHI3L1	12.3562	5.70044	9.59059	10.1911	10.0607	5.08746	8.60733	4.80735	13.0855	9.79116	10.4315	12.6427	7.45121	5.58496	10.3987	11.3896	7.29462	12.2423	8.31741	7.24793	12.0434	8.72451	8.13955	8.32193	12.1636	10.0593	6.12928	9.13699	9.8009	4.58496
VSIG10	12.3504	11.0587	11.8899	11.9005	11.6142	12.8805	10.0941	13.1077	11.1222	11.2125	12.5157	12.1075	12.6823	12.4684	13.3902	10.6917	12.0423	11.1911	12.5333	12.5416	12.0317	11.8154	12.5001	10.9491	11.4231	10.1254	11.1434	11.8704	12.1491	10.1911
TRIM47	12.3312	11.6175	11.9028	12.1793	11.9487	9.66888	10.2046	12.5694	11.7875	12.4959	11.5746	12.8794	12.5758	12.5353	12.5263	11.0741	12.9412	13.1394	11.668	11.9647	12.1296	11.6974	10.8765	13.6207	12.6649	12.0694	12.2354	12.2064	12.4115	11.0855
MINK1	12.3242	12.4668	12.1494	12.1408	12.892	13.7082	11.0641	13.1657	12.3334	12.1241	12.6147	13.0595	12.8671	12.1858	13.0593	12.2866	13.5627	12.203	12.4134	12.5348	13.205	12.8893	14.2453	12.3166	12.5847	11.8611	11.3298	13.6466	13.0802	12.2842
SH3BGRL3	12.3233	13.036	13.2069	12.5302	12.4778	13.738	11.7736	12.1241	13.0018	13.2001	11.9088	11.9215	12.3821	13.8491	12.022	15.3244	13.3085	12.6649	13.0033	12.2267	13.6255	12.233	13.1751	12.9564	12.151	13.1779	13.4119	12.2234	12.7977	12.2216
ACBD5	12.3103	11.5058	11.744	11.4773	12.0951	11.3498	11.1105	11.5211	11.1053	11.6944	11.3597	11.341	10.4808	11.5646	12.0505	10.8657	12.2363	10.8041	11.0661	11.1357	11.5821	11.6551	11.6457	11.2015	11.0133	10.4635	9.70563	11.638	11.5765	10.6502
ADCY6	12.2828	11.4625	10.3509	11.7611	11.7532	12.0123	9.66356	12.4745	11.102	10.9665	12.5204	12.0512	12.0458	11.2384	12.1453	10.1396	12.4097	11.2871	10.9181	12.2464	11.4057	12.2294	13.503	11.5622	12.1402	10.5275	10.5382	11.9267	11.7801	11.014
MGP	12.2761	12.3875	11.6698	12.1118	12.9341	13.0893	9.29232	11.6795	12.247	12.4648	13.0086	12.8815	10.4083	11.4808	14.5384	12.4929	14.3242	9.91588	9.67243	10.8392	13.2119	12.8865	11.8978	11.1886	14.4411	15.2227	12.7177	13.7984	9.62936	10.7507
VCAN	12.2685	11.9582	12.2834	11.9207	12.2834	13.1624	8.84549	10.5906	11.4707	12.7522	13.1007	12.7588	10.3443	9.30606	13.8848	13.7795	13.6833	9.90689	7.42626	13.3994	13.3387	12.7987	16.6073	11.6702	13.3542	14.6482	9.95565	12.5762	11.6239	9.40727
CD44	12.2668	12.1456	11.1293	12.6405	10.8849	14.4142	6.10852	8.93074	12.116	16.0496	13.1564	10.224	10.2082	9.81057	11.4778	14.7316	13.7592	12.1802	8.76155	14.2036	12.7775	12.6762	11.6693	12.445	11.2574	14.4272	14.0741	11.5333	10.5028	12.6854
TAB2	12.2659	11.3696	11.7515	12.022	11.1867	12.5584	10.3761	10.1202	11.0715	11.6887	10.9723	11.8944	10.9527	10.1447	11.0224	12.1926	11.0735	10.9801	9.56224	10.8773	12.2192	10.8186	11.7343	11.0327	11.6613	11.5406	9.76653	11.0035	10.4888	10.1254
ELMO3	12.2527	11.9708	11.7313	11.0802	12.4661	11.1911	9.25503	12.3312	11.6649	12.7264	11.5967	11.5948	11.0154	11.7499	10.3185	9.65464	12.6025	12.0382	11.5488	11.4486	12.1994	11.9244	11.4883	12.1215	10.6175	10.9233	13.3433	11.1743	11.8669	11.774
CHDH	12.2336	11.7875	11.4445	12.1389	11.3696	12.5132	10.2408	11.908	11.5901	11.0795	11.4184	12.5294	10.9651	12.0831	10.6555	9.17493	13.0427	10.4388	11.375	12.4762	11.4548	11.4934	12.3132	12.0004	10.4645	9.88111	10.4615	11.8925	11.0028	10.6027
LZTS2	12.2189	10.8408	11.0154	11.1724	11.4783	11.6202	9.18982	13.5017	11.5182	11.0647	11.9604	13.7061	12.0289	11.5868	11.7402	11.5118	13.3191	11.4863	11.2981	11.2342	12.4078	11.8765	13.0046	11.7237	11.3918	12.4294	11.811	12.0577	11.4762	11.4818
CD4	12.2146	10.2288	11.4574	11.7674	10.7838	10.3399	7.41785	9.59805	11.8333	11.8349	12.1105	9.49386	10.8447	10.3443	10.8146	12.1908	9.76487	10.3253	7.5157	10.9337	11.5088	9.43045	11.6064	9.87652	10.1548	11.8607	10.0808	11.3669	10.2574	9.56986
CSPP1	12.2137	13.2009	10.0056	12.5221	11.2046	10.0647	7.63662	12.7593	9.82177	9.88722	11.3842	10.5382	11.0795	9.83289	12.0168	9.01123	13.7321	9.22159	12.2336	11.6843	10.5058	10.5943	13.3239	11.0007	11.9218	9.26913	11.3526	10.3945	10.8431	10.0154
C20orf194	12.2049	10.1046	9.51373	10.6777	10.7125	10.7185	8.74483	10.6511	9.56605	9.60918	10.7591	10.9622	10.8525	10.7296	10.8872	9.85953	10.9556	10.1712	9.93517	11.0189	10.7985	10.4969	12.0947	9.94983	10.5784	10.2784	9.81698	11.3095	11.0546	10.0279
DDX39A	12.1861	11.3761	11.2946	11.8971	11.4486	10.9248	10.7574	12.2577	11.8868	11.6484	11.403	11.8057	11.8746	12.7469	11.4252	11.7607	11.8899	12.3845	12.6653	11.8576	11.7394	12.1895	12.4362	12.1858	11.3837	11.3647	11.9643	12.0529	11.9054	11.1402
GMNN	12.1539	11.6764	11.0519	11.3859	13.3625	11.8285	9.5157	13.7122	12.7549	10.5546	13.4397	13.448	13.8663	12.7694	12.2315	11.1427	14.1651	10.403	13.0033	13.4268	11.7912	12.372	13.1443	12.7881	12.2943	10.3761	12.0751	13.0476	12.4551	10.2889
PDLIM5	12.1507	12.157	12.3756	12.5904	12.7803	14.0018	10.4666	11.3707	12.3208	11.815	12.3106	12.2515	11.5939	11.0286	13.0856	12.7983	13.1253	10.9513	11.6193	12.1193	12.2417	12.4808	13.2125	11.9177	12.8954	12.5971	11.3112	12.5651	11.7595	11.9028
ADGRG1	12.1504	12.1504	13.5892	13.3877	14.1314	13.1206	11.6448	14.245	12.6041	12.4946	13.5707	14.3241	12.8484	13.9668	13.8766	12.2894	14.6689	13.1025	13.4823	13.4817	14.6443	14.7288	14.6389	15.259	13.3287	14.1881	13.051	13.1752	14.4689	12.5159
KHDC4	12.1389	11.0961	10.5774	11.2258	11.1898	11.3421	11.1491	12.3647	11.2854	10.6689	11.7211	13.4299	11.1254	9.87498	11.1929	10.2586	13.4322	11.4712	10.7756	11.6702	11.7065	11.7561	11.9787	11.6175	11.8773	10.42	9.90087	12.5524	12.0014	11.4548
PHIP	12.1389	10.5498	11.4594	11.776	11.3961	11.6689	10.9174	11.1611	10.7944	11.0808	11.5033	12.3351	11.0721	10.0808	11.6147	10.5897	11.3348	10.3912	11.0505	12.0895	11.3658	11.6887	12.1684	11.1383	11.8861	10.585	10.2912	11.2877	12.3412	10.0389
PYGO2	12.1144	11.5751	10.9144	11.6018	11.2402	12.3851	10.8803	12.3998	11.9215	11.2046	11.9972	13.9153	12.2058	11.7574	12.1124	11.1131	13.7799	11.8009	12.183	11.9915	12.23	11.819	12.0624	12.0262	12.0671	11.3636	11.8727	12.9265	12.1696	12.1147
AAK1	12.1098	10.7432	10.5088	11.1293	12.5565	11.944	10.5613	11.4372	10.8727	11.4538	12.5416	11.3778	11.3826	11.9091	11.5411	11.043	11.2015	10.7448	10.5372	11.6524	11.4404	11.2107	11.5187	11.8823	10.9986	10.7134	10.9121	11.6983	11.8277	10.3443
AHSA2P	12.1095	10.8956	10.9285	10.7698	11.7616	11.1013	10.1137	12.3974	11.1793	10.8556	11.762	11.2402	11.4988	10.3554	11.032	9.82337	10.8525	11.6165	11.2883	11.2958	11.6092	11.9676	11.4984	10.9844	11.0279	10.4294	9.59805	11.3498	11.6698	11.0444
LY6E	12.1069	11.3734	12.4427	13.4022	12.8675	11.7339	11.0161	12.3826	13.384	12.2037	12.0283	12.5831	11.9798	13.7419	12.6704	12.9894	13.9511	12.2267	11.0049	11.1787	13.4307	12.8172	13.8405	12.0021	12.7603	13.6809	13.0666	12.794	11.6325	13.3515
CPSF6	12.1062	11.2842	11.0341	11.8549	11.8622	11.7805	10.2656	12.2079	11.6874	11.6087	11.9293	12.341	11.6466	11.1453	12.0802	11.4257	12.5223	11.5622	11.3219	11.656	11.9429	12.0074	12.3772	11.8013	11.8626	11.3761	10.9556	12.0974	11.8368	11.3146
ARHGEF10L	12.1039	11.769	11.923	11.4231	11.8868	12.4075	12.0644	11.4656	11.3515	11.84	11.2396	11.4372	11.5703	12.3072	11.7427	11.3276	11.9897	11.3089	10.933	11.5013	11.1749	11.6262	12.0077	12.4006	11.7916	10.9337	11.1555	11.1357	12.576	10.5878
RAB17	12.0751	12.6698	11.4671	11.5665	12.3904	13.5317	11.7004	12.567	12.1855	12.1836	12.3312	12.3507	12.9537	12.8555	11.4691	9.4818	12.2571	11.3304	11.6389	11.4003	11.3918	12.2811	11.9237	11.6497	11.917	9.83131	12.5565	12.042	11.941	11.0217
MAP4K3	12.0681	11.5627	11.8607	11.8807	13.0384	11.7624	9.66178	12.6328	11.6931	11.058	12.2603	11.279	12.0172	11.4455	11.9333	10.3174	11.4445	10.8925	11.3587	11.9363	12.0941	12.8798	13.5569	12.5073	11.5784	10.703	10.5546	12.0498	12.0855	12.0458
NSD1	12.0427	11.5722	11.1737	12.5093	12.6069	12.5302	10.96	12.3526	11.23	11.3745	12.7634	12.1131	11.265	11.5367	12.4651	11.2871	12.4359	10.697	11.8086	12.0741	11.8214	12.0738	13.1102	11.8986	12.0792	11.3157	10.8842	12.1624	12.0067	10.9396
TSPYL1	12.0389	10.7056	12.0765	12.3432	11.3106	13.0531	11.3253	10.6493	11.3197	10.5934	11.744	12.0454	11.6027	10.9787	10.9837	11.5362	10.9844	10.5699	10.1824	11.2312	12.4986	11.3487	11.4168	11.0928	11.4331	11.3129	10.4491	11.3004	10.7928	10.5324
PANK3	12.0348	11.294	11.6676	12.0731	12.1941	12.2536	11.7398	11.5675	11.1267	11.1774	11.9848	12.4333	10.9614	10.769	11.9851	10.6839	12.0808	10.8963	10.2796	11.381	11.4179	11.2662	13.1608	11.4533	11.7649	10.9129	9.40939	11.5314	12.204	10.9773
RASSF7	12.0324	12.8798	12.2345	11.683	12.0758	12.0172	11.4305	12.3926	11.4691	12.623	12.1731	13.1304	13.0432	12.9837	12.0112	11.4969	13.2	13.1575	13.1191	12.1121	12.6346	13.1483	12.1978	12.0911	12.3012	11.7686	13.7937	12.1655	12.4147	12.3786
MROH1	12.0283	11.0042	11.0175	11.891	12.0815	11.4651	9.96723	12.0102	11.1033	11.2697	10.9593	11.1643	11.1668	11.4929	11.2076	10.9278	13.5314	11.6202	10.4325	11.1536	12.6405	11.5003	12.1079	11.6961	11.1706	11.1383	11.3526	12.3677	11.1364	11.3907
ABI2	12.0203	12.1951	12.3723	11.8178	11.6537	11.7711	8.26209	12.042	11.2384	11.7989	11.8765	12.536	11.5411	11.1396	11.8463	11.5196	11.9564	11.0881	11.0782	11.7343	12	11.8781	11.9491	11.3993	11.8707	11.0821	10.5206	11.4268	12.2447	10.3934
DUOX1	12.0165	7.04439	6.20945	8.59246	8.21432	8.92481	8.50383	12.1003	9.00843	7.04439	8.03342	12.0234	9.93958	6.58496	8.82655	7.56986	12.1482	11.7309	7.65821	12.0634	9.56605	10.3977	9.40301	11.6133	9.22159	8.224	7.13955	12.3129	11.8769	6.70044
GABRE	12.014	11.2929	8.00562	11.8317	10.5859	11.3415	10.1799	12.1824	7.98299	11.2621	11.9897	11.84	11.6847	9.6865	11.1523	8.05528	12.4011	9.82814	7.59246	11.0458	10.352	8.69697	12.2417	9	10.5971	11.1466	6.49185	10.0154	9.93074	8.9629
PEX19	12.0102	11.5068	11.6551	11.3576	11.5275	12.2396	12.329	12.1254	11.7674	11.0587	11.6604	12.9938	11.9363	11.4294	11.4717	11.2396	13.5195	11.0021	10.5718	11.8707	11.8553	11.1768	11.6357	11.9088	11.3376	10.8781	11.1762	12.2369	11.8349	11.3778
KCNH3	12.0098	8.04985	6.44294	7.20945	6.80735	9.09276	3.16993	12.3225	9.60548	5.64386	10.4594	9.77972	10.098	5.12928	8.73471	4.52356	11.4404	7.3837	9.40727	9.37287	6.64386	9.18735	11.7908	6.49185	8.06609	6.20945	13.5021	7.7211	7.99435	10.858
USH1C	11.9961	13.2907	12.2688	11.6202	12.9276	12.6963	10.0741	11.7444	11.5377	11.8757	12.74	11.8098	12.7993	14.1121	12.3264	10.7805	12.7692	13.5089	12.8055	13.214	12.7394	12.5263	10.7748	12.9656	12.3603	11.1941	14.2139	13.5989	12.9123	13.2026
PLXNA1	11.9944	11.1163	11.3112	12.4118	11.6239	11.3987	9.35755	10.4939	11.0485	11.2609	11.8478	11.6944	11.2958	11.4073	11.6221	12.9482	12.2712	10.9432	9.71768	11.1649	10.3837	11.1079	13.1608	12.2883	12.2723	12.0671	10.1523	11.9993	10.9858	10.6768
NIPSNAP2	11.9873	12.2738	12.0539	11.3264	11.1542	12.1157	10.3163	11.7394	11.0914	11.3242	10.7879	11.7181	11.0775	12.1589	10.6944	10.4315	11.403	10.9629	10.5008	10.6402	10.6511	10.3219	11.0498	12.2805	10.8986	11.06	10.4858	11.1649	11.8615	10.7665
FOXK1	11.9819	10.0674	10.4553	11.4336	11.3509	10.7985	9.01959	10.8486	9.95565	10.7271	11.3072	10.7194	10.6027	10.1573	10.6839	10.8431	11.4645	9.94544	9.96145	10.2467	10.3902	10.0362	12.2018	11.6742	10.3072	10.6537	9.71425	10.9679	11.4194	9.93517
SOX9	11.9805	11.4226	12.4709	12.4134	12.1652	11.9061	10.0485	13.3656	12.3009	13.1901	14.3892	14.5801	13.3994	11.9676	14.1605	11.7859	14.7598	11.7279	12.3476	13.1478	14.1424	13.1283	13.7398	13.0336	13.5068	12.7503	12.3443	12.4653	13.1131	12.2369
C1orf115	11.9798	10.9936	11.3734	10.7649	10.8688	11.973	11.6777	12.1251	11.7944	10.3264	11.6362	13.0058	12.0192	10.9672	11.2998	9.53138	12.6069	10.676	11.5788	12.1677	11.5211	10.9248	11.6812	11.3185	11.5118	10.544	11.3794	11.5328	12.3985	10.5108
ADAMTSL2	11.969	10.809	10.8218	10.2877	10.3685	11.4517	9.89026	10.3264	11.8206	10.3038	11.4666	11.1668	10.1267	10.1033	12.0957	10.544	11.7419	9.76155	8.58496	10.1241	10.7657	11.0715	10.9069	11.5196	10.8447	12.1056	11.1997	12.0095	10.8681	9.09276
ARNT2	11.9654	8.98299	9.0954	12.2995	12.5927	10.8903	6.08746	11.9866	10.7698	11.1325	11.9473	10.9039	10.4367	10.8533	12.1466	9.41363	11.8033	9.61655	10.0526	12.4949	10.7895	10.6519	8.96	12.4602	12.1261	9.88264	9.63118	12.2606	12.3446	8.37069
PDPR	11.9344	11.3548	11.0539	11.1357	11.4278	11.7599	9.89936	11.375	10.1447	11.7164	11.7511	11.2485	10.3476	10.6591	10.8178	10.3597	11.8198	10.0042	11.5608	11.7061	10.7254	11.7168	11.6147	11.8376	9.52356	10.1254	10.9031	10.5333	11.5613	8.75154
SERPINH1	11.9204	12.8999	12.8663	12.4466	12.2935	12.6029	9.88111	12.1095	12.6843	12.7599	13.1128	13.5288	12.3786	13.3204	13.1994	13.3396	13.4593	12.1459	12.3278	12.3399	13.3655	13.7166	14.9262	13.0838	12.9575	13.9218	12.5177	12.8341	13.1898	12.2095
PLVAP	11.908	12.5755	11.7752	11.9567	12.4463	13.3178	10.5127	11.3134	12.4494	11.2773	12.0841	12.2656	11.0375	11.7818	12.4602	12.0485	12.0941	10.5304	10.5285	11.4179	11.8692	12.2312	12.8021	12.0165	12.4448	12.8547	12.6613	13.2021	11.2883	10.4273
FXYD5	11.8941	11.7895	12.3216	11.7177	12.5189	10.3696	7.90689	12.4747	12.5519	14.0751	12.1066	12.643	11.6138	12.1312	12.1693	14.6135	13.8344	12.1611	10.1202	12.0495	13.6626	12.4411	12.1589	11.4315	12.2219	12.74	13.1039	11.9414	12.0911	11.7474
CLK2	11.8773	11.3371	10.3945	10.8803	10.585	10.7764	10.2396	12.204	11.3761	10.7607	11.7524	13.2387	11.6129	10.3129	11.3348	10.2644	12.9952	11.294	11.6271	11.2052	11.6046	11.5939	11.7039	11.2306	11.628	10.764	10.5803	12.7192	12.0468	11.7279
EHMT2	11.8765	11.84	11.2586	12.158	12.1901	11.1898	10.3772	12.4625	11.8065	10.6248	11.8906	12.6034	12.3371	12.3041	11.9837	11.9012	12.4357	11.1248	12.4851	12.1771	11.2497	11.9567	12.4393	12.6303	11.6546	11.4507	12.4054	12.3382	11.7607	11.3778
SPPL2A	11.8711	11.432	11.2186	11.6542	11.8234	12.7582	11.3729	11.8001	11.8345	11.463	11.9333	11.7561	10.9144	11.463	11.9189	11.0993	12.1411	11.5406	10.7398	12.5206	12.0338	11.5793	12.0296	12.2883	11.528	10.8001	10.3208	11.5013	12.6704	10.9737
ARHGAP35	11.865	11.3208	12.0444	12.3078	12.9166	12.5189	11.8784	12.1926	11.374	11.4691	12.9204	12.224	11.6519	11.9487	12.1799	11.0848	12.2848	11.2837	10.9929	12.3496	10.6952	12.2703	12.944	11.7707	11.9733	11.4969	11.1892	11.7574	12.463	11.1818
CRMP1	11.8603	10.3298	10.2923	11.4569	11.9091	10.6821	7.92481	11.5425	10.7731	10.7616	11.6421	11.1118	10.4998	10.388	10.8265	9.74987	11.2981	9.28309	11.2408	10.6618	9.88417	11.6188	10.4429	12.864	10.9556	9.43879	11.0974	10.8619	11.3112	10.809
BACE1	11.8568	10.4553	10.5934	10.3004	10.4737	12.2758	10.255	11.1699	10.1911	11.4522	11.5784	11.6613	9.86419	11.0437	11.1046	11.1599	11.7661	10.3718	9.80735	10.983	11.0056	10.4818	11.9304	10.6129	10.3934	10.9181	9.86573	10.4336	11.268	9.7364
CIAO2A	11.8549	11.5943	10.9593	10.9233	11.2923	11.8734	11.2021	11.2234	11.2992	11.8341	10.5265	10.2046	11.3202	12.0028	10.7389	10.545	10.8321	11.4429	10.4294	11.3554	11.3371	10.8773	11.1536	11.9222	10.3354	10.1737	10.3083	10.8918	12.1251	10.5137
RAI1	11.8333	12.2784	11.7385	11.3026	12.0802	12.7207	9.09276	11.84	11.0519	11.2076	11.5479	11.7461	11.5162	11.2384	11.8704	10.9901	12.7091	10.4645	10.8811	11.5088	11.6461	11.9651	11.7172	12.5483	12.3143	11.403	9.74483	11.6439	12.5791	11.0492
TMEM87A	11.8269	12.0182	12.1746	12.1731	12.2986	12.9491	9.69697	11.9972	10.6156	12.3315	11.8262	12.3603	11.8114	10.7082	12.0276	11.1898	12.4836	11.3487	11.6591	12.2831	12.6463	11.7789	11.9388	12.6687	12.1072	11.5925	10.774	11.6631	12.7307	11.3493
DSTYK	11.8086	10.4625	9.87958	10.5641	10.8361	12.0495	9.15482	11.4336	10.1923	10.5382	11.0244	12.6571	10.9211	9.62022	11.3674	10.0014	12.5744	8.85798	9.26679	10.875	11.0721	10.4522	11.6524	10.891	11.2842	9.98442	9.29921	11.5211	12.0918	8.50383
SLC39A6	11.8078	11.2021	11.6243	12.0755	13.3029	12.2052	9.29002	13.8536	12.5028	12.4926	12.8508	12.1128	12.4192	12.7549	13.9384	11.5236	13.7326	12.3115	12.1687	11.7151	12.7952	12.3092	14.0965	12.0825	12.6633	11.1098	11.3799	12.92	12.9935	12.2955
PIGC	11.7822	11.8142	10.2384	10.6847	11.4131	10.8049	9.44087	11.1762	11.0934	11.0674	10.8525	12.4197	11.7891	11.2143	11.3848	10.2715	12.169	11.221	10.8796	11.3236	11.2533	10.9809	11.3998	11.2755	11.2609	10.6321	10.4939	11.2372	11.7511	11.1111
TNFRSF1B	11.7607	10.0647	10.6421	11.656	10.5971	10.6393	9.46352	8.65464	11.5939	11.6684	11.3191	8.51175	10.242	9.73809	10.4378	11.463	9.04712	10.128	8.10852	10.0539	11.2975	9.00282	10.8819	9.65105	10.062	11.9244	10.7632	10.7524	10.1447	9.79442
RAB6B	11.7561	9.45327	9.50779	10.8719	10.7091	13.3076	7.35755	9.67066	7.35755	9.53138	7.01123	10.2491	8.78136	11.4003	8.76818	7.99435	11.8826	6.08746	7.76818	10.062	10.7624	6.96578	10.4543	11.9954	9.82496	9.51767	10.6546	11.0485	10.5999	9.31515
TPGS2	11.7532	11.6046	11.5703	11.9256	12.3318	11.7752	9.90539	12.2738	11.0821	11.6421	11.4466	10.7928	12.1564	12.365	11.5401	11.6896	12.6671	12.3281	11.7928	11.5845	12.0556	11.719	11.5008	11.1978	11.2929	10.5651	11.3504	11.6004	11.3454	11.3117
TCERG1	11.7499	11.0244	11.2216	11.7043	12.0217	11.2021	10.6202	11.3832	11.0941	11.352	11.1248	11.5038	11.0189	10.4767	11.3799	11.1954	12.1225	11.3907	11.4388	11.0532	11.444	11.4257	11.8273	11.3853	11.2992	10.7557	9.89633	11.5038	11.4818	10.8122
FAXDC2	11.7453	12.814	11.1586	10.7142	10.3509	13.081	9.56415	11.8937	11.218	11.4299	12.2231	11.585	11.236	11.5324	12.5214	9.2738	11.7082	13.2586	7.58496	12.0624	11.5162	11.2155	11.6834	11.2627	10.4315	9.82337	10.9607	10.769	12.0137	11.2515
SNX9	11.7444	11.0566	11.7883	11.6334	11.6371	13.5172	10.9658	11.5646	11.4393	11.4517	11.3231	11.941	11.421	10.3309	11.527	12.6043	11.9951	10.7993	10.6101	10.8619	11.9315	11.543	11.7964	11.3061	11.8514	11.7645	10.1421	11.2234	10.8819	11.0314
GON4L	11.7406	10.8297	10.4574	11.014	11.0437	11.1072	10.2167	11.5793	10.9809	10.8392	11.8412	12.8471	10.9099	10.3509	11.6344	10.2467	13.1149	10.6266	10.2609	11.8903	11.8669	11.2252	11.7043	11.2597	11.544	10.6961	9.81218	12.4671	11.6234	11.3842
ANKRD10	11.7394	12.2845	11.5216	12.3239	11.6416	11.776	10.8154	14.2099	12.3301	12.288	12.9368	14.7395	12.4338	11.4651	12.6122	11.7764	15.0438	10.7863	11.9564	12.4546	12.2447	13.0405	13.3722	12.9496	13.328	12.4684	12.1501	13.0575	12.5016	12.0046
TARBP1	11.7254	9.96145	9.96723	11.1954	10.8971	10.3004	11.1306	12.1957	11.6488	10.1228	11.3387	12.5539	10.8994	11.2574	11.2161	9.63844	12.3032	10.8619	11.0224	11.2958	12.1367	10.6257	11.8078	11.6996	11.6569	10.3129	9.90388	12.2723	11.7899	9.13955
IQCE	11.7185	11.1978	11.7112	11.6416	12.2276	11.5779	10.0279	12.1975	11.2586	11.3875	11.9259	11.9982	12.1013	11.3437	12.4255	10.6777	12.7372	11.4019	11.0566	12.007	12.3551	11.128	12.1046	12.3211	11.462	10.4305	11.1254	12.0878	11.5779	10.7838
SUCO	11.7138	11.2456	12.3877	11.3565	11.6008	11.0341	10.0835	11.6636	10.7322	11.2264	11.2198	13.2178	11.2456	11.6917	11.357	10.5127	12.4349	11.5343	10.4502	11.9748	12.1225	11.7326	12.818	11.3691	11.6631	10.8345	10.2082	12.056	12.5913	12.9263
MINDY2	11.7035	10.3343	10.102	12.2012	12.1815	11.2825	8.74819	10.8711	10.4419	12.2831	11.5575	11.3055	10.0715	9.83763	11.3298	9.10852	11.5788	9.12412	9.91737	11.994	11.9084	10.7707	11.3554	10.8719	11.2662	10.23	9.27146	10.5641	11.1911	11.0244
EHD2	11.6935	11.2264	10.8925	11.1929	12.5814	11.3281	10.2312	10.0084	12.0196	11.8218	12.6087	11.2414	10.444	10.218	12.7106	13.027	12.9114	10.3197	11.3592	10.2586	11.7121	11.7599	12.3856	12.9931	11.2473	12.8725	11.7228	11.8451	12.2883	8.94251
OBSCN	11.6883	9.89936	10.3287	11.1668	11.7377	9.67772	12.4011	12.6638	11.0238	10.5736	10.2562	13.9775	11.0941	9.93664	12.9696	8.57743	11.856	7.55459	11.6253	12.528	12.5177	11.1222	11.7801	13.7595	12.118	10.5088	11.1867	11.9798	11.5732	8.29002
ST3GAL1	11.6869	9.94251	11.2808	11.7087	10.23	11.1427	10.7846	8.42626	10.3421	12.5023	10.9858	10.7515	11.2491	10.0553	11.6064	13.246	10.3061	12.5567	8.11374	10.7682	11.8611	8.84549	12.8725	11.4732	12.3362	12.0372	9.18735	10.3163	11.4998	10.8842
STAB1	11.6826	11.014	11.3842	11.3647	11.2521	11.8118	9.57365	9.82018	11.8118	11.6402	11.8412	10.6821	10.7928	11.0147	11.5348	13.0227	10.3783	12.0251	9.16491	10.5793	11.6312	11.0947	12.1016	10.7566	10.9578	12.1787	11.1548	11.9318	10.0593	9.72962
CCDC93	11.6817	11.2306	11.1046	11.3202	11.1611	11.5575	8.83289	11.403	10.1098	11.2825	11.0444	11.2935	10.5565	10.0795	10.9084	10.8719	11.8727	10.9129	9.93664	11.3021	10.6537	11.1548	11.2603	11.7423	10.9046	10.1636	9.42206	11.3783	11.3939	10.1573
TNS2	11.6569	12.3487	11.9972	10.6519	11.7636	13.7061	11.4625	12.6436	11.4569	12.0234	11.672	12.884	11.4388	10.6555	12.584	11.6092	12.3137	10.93	9.40514	12.1812	11.8971	12.0798	13.4746	13.25	12.4856	12.25	11.7232	11.8242	13.8929	9.73302
FMNL1	11.6434	9.85953	9.39446	11.4998	9.66711	8.30834	7.98868	9.52552	11.0614	11.0042	10.5774	10.8994	10.2981	9.62205	11.2986	13.0213	10.4157	9.24793	8.02237	10.3151	10.8788	9.68825	11.5906	9.22159	9.38586	11.0815	9.54689	10.1749	9.99859	9.28309
ACBD6	11.643	10.7048	10.4083	10.7448	11.0464	10.5196	9.66711	11.7785	11.4605	11.2497	11.0265	12.4302	11.856	11.3509	11.3404	10.4398	12.4883	11.0293	11.0888	10.5981	11.2222	11.1712	10.8001	10.7632	11.4696	10.6402	10.9908	11.7993	11.5108	9.74987
LRRFIP2	11.6384	10.5803	10.568	11.168	10.5812	12.0345	9.95128	10.3264	10.7773	10.9211	10.7108	11.1267	10.3015	10.8719	10.7288	11.9769	11.9106	10.0888	10.0954	11.1935	11.1799	11.098	11.4051	11.0928	11.0464	10.7781	10.3287	11.1196	10.809	10.0458
UNC119B	11.6198	10.4605	10.2538	11.3055	10.3718	12.0741	8.85487	11.525	9.68825	9.92778	11.6152	10.8834	10.7474	10.4949	11.5157	10.8956	10.7715	9.60548	9.93517	10.6101	10.0553	11.1098	12.4615	11.0974	10.9069	9.78953	10.388	10.9359	11.2491	8.73132
ANKRD28	11.6165	10.0835	11.3778	11.1643	11.0168	12.3359	9.24793	10.421	10.4388	11.2198	10.6573	10.8313	9.91289	10.4231	10.5793	11.2784	11.3597	10.3117	9.61287	10.1599	10.7364	10.8033	10.5362	10.9046	10.8001	10.7674	8.82655	10.5353	9.77808	9.01681
LBH	11.6101	12.7634	13.4484	12.7591	12.4525	11.411	8.52748	10.2252	11.314	13.2412	11.2009	12.1046	11.9837	12.7797	12.9593	11.978	12.4294	11.0244	8.47573	11.8738	12.9573	11.2773	12.1802	11.5665	12.4411	13.1949	11.0694	12.4404	11.3608	11.5083
MICAL1	11.6092	10.0728	10.8796	11.0808	10.3815	11.6555	8.08746	10.6724	11.0334	11.1396	10.9388	10.3106	11.0154	10.6202	10.825	11.5182	11.6101	11.4732	10.1241	10.8796	11.6073	10.668	11.0841	10.3231	10.9233	11.1991	10.7134	10.8049	9.63844	10.3652
SLCO2B1	11.6055	10.4666	11.8796	11.2324	10.0993	11.0954	9.00282	7.82655	11.6839	11.0573	11.5191	8.57743	9.56415	10.0768	10.1098	12.1542	8.92778	10.7912	7.39232	11.5531	11.4236	9.10066	12.0805	10.2597	9.98584	11.286	8.78136	10.4707	9.82655	9.50383
RAF1	11.6013	11.0614	11.9432	11.4126	11.6188	13.4903	10.7715	11.6348	11.7004	11.3778	11.7069	12.4696	11.196	11.1209	11.2929	12.0835	12.6651	10.9658	11.5882	11.1892	11.557	11.5722	12.1309	10.749	12.1351	11.6891	10.6211	11.7582	11.0196	10.5498
SIPA1L3	11.5929	12.1302	12.0604	12.0556	12.4051	12.224	10.4727	12.1248	11.722	13.3551	12.9967	12.3407	11.6142	12.0715	11.9622	10.7313	12.7861	12.3233	12.4134	12.6515	11.9366	11.8967	11.6653	12.3926	12.1082	10.8463	11.0464	12.0526	12.6684	11.3842
CD14	11.5868	10.4051	13.0763	11.5167	9.85331	9.99718	10.7855	9.76653	13.1062	12.0778	11.9712	9.34207	10.7707	10.5793	11.381	12.9567	10.0901	12.4941	9.21917	10.8971	12.127	10.3891	12.5243	10.403	10.4868	11.7981	11.3432	10.5699	9.57175	9.46964
COG2	11.5798	11.4696	10.3783	10.8826	11.4393	10.8611	10.7582	11.2052	11.3778	11.2808	10.7944	12.1608	11.2538	10.8696	11.3848	10.1306	12.3834	10.8834	10.5613	11.4853	12.2234	10.9866	11.3701	11.3761	11.3498	10.3783	10.3387	11.6475	11.9975	9.72451
GGT5	11.5713	11.9776	11.0855	10.7969	10.6804	10.151	8.66888	9.95274	12.0454	10.7532	11.7916	10.2264	9.51767	9.59805	11.9337	10.8865	11.3587	9.79116	8.224	10.3365	11.2461	11.3718	11.5152	9.8009	10.6284	13.2677	12.1411	11.7099	9.25267	8.59619
ARHGEF2	11.568	11.0293	11.0661	11.1079	10.8742	10.2586	8.26209	12.7499	11.2767	10.8673	11.4184	13.9122	10.9136	10.4073	11.4666	11.2149	13.2199	10.8626	10.014	11.128	11.8796	11.6321	12.2946	12.1526	12.9622	11.5008	10.1874	11.7009	12.6707	10.8258
MTMR10	11.5627	9.50581	9.82337	10.7415	10.2633	11.9241	10.0674	10.8146	9.87652	9.57743	10.8549	10.3253	10.2726	9.37721	10.23	9.73471	11.0888	9.22641	9.67948	10.5372	10.3219	9.5216	10.3476	10.9174	9.90539	9.87191	9.76487	10.1636	10.2264	9.15228
BCAN	11.5546	6.70044	7.39232	10.5392	8.04439	7.22882	6.64386	7.02237	5.32193	7.44294	5.49185	10.0348	6.71425	7	9.39017	5.49185	9.51767	5.64386	7.25739	8.30378	8.13955	7.54689	9.43879	9.24555	9.33092	6.91886	6.84549	7.36632	10.0126	6.65821
PTPN3	11.5421	11.3966	11.2485	11.2009	11.4793	12.3966	10.6055	11.041	10.7065	11.4722	10.4584	11.8447	10.3685	10.23	11.8361	9.73471	11.9596	11.4491	10.1762	10.8734	11.1599	10.9396	11.3292	11.2119	10.2503	10.4136	10.7117	11.0782	11.703	11.5162
PDGFA	11.5411	10.7912	11.1344	10.6312	11.7599	10.5584	9.49185	13.2093	12.2943	10.3987	13.3852	12.7303	11.3498	12.145	11.1408	10.0279	13.2665	10.196	13.2915	11.6457	11.937	11.3554	11.9672	10.3264	11.1861	10.7723	11.9344	12.3509	12.2088	10.8186
SYNE1	11.526	9.7879	10.7632	11.9341	11.8796	12.5622	8.32643	8.45943	10.4584	10.9556	11.233	10.6119	9.31741	8.5812	11.3236	11.6096	9.91439	10.3696	7.37504	9.64205	11.2125	11.6325	10.8903	10.6175	11.0369	11.3214	8.06609	10.9189	10.0901	7.63662
CLPX	11.5241	11.2119	11.1636	10.9901	11.3658	12.5389	9.35315	11.268	11.1599	10.8642	11.1768	11.2802	11.0238	10.9586	11.058	10.4083	11.5023	10.7134	10.3955	10.9866	11.6443	11.0848	11.6738	11.3387	10.7356	10.3487	10.0471	10.927	11.647	10.2228
RHOV	11.5231	9.98442	5.49185	10.7482	11.1491	8.30834	2.32193	10.2946	9.60177	12.2152	11.0063	10.5603	12.6204	9.38802	11.3129	8.80413	11.9629	8.08215	10.0403	11.411	11.9622	9.70563	10.9418	11.2544	11.1072	10.7151	11.4263	10.9226	12.4341	7.01123
CBFA2T2	11.5196	10.314	11.2258	10.6751	11.2384	11.2796	9.84392	11.4919	10.0967	10.1712	10.7582	11.4533	11.163	11.0084	10.9513	9.8392	12.0406	9.69174	10.1228	11.2485	10.6987	10.8819	11.6582	10.1762	10.6883	10.2491	9.85019	11.2946	10.9166	10.5038
OFD1	11.5048	10.5078	10.4419	11.1485	11.2161	12.1821	9.36632	11.1137	10.643	11.2784	11.7727	11.1344	11.388	11.2538	11.5694	9.75989	11.4184	10.3934	10.6466	11.2485	11.2796	11.2186	11.2755	10.8502	11.7482	10.3966	10.4949	11.2052	11.4959	10.3309
PRCP	11.5038	10.8368	11.6239	10.851	12.3032	12.0244	9.90539	11.3966	12.6779	12.3829	12.5892	11.2384	11.8937	9.21917	12.4215	11.8803	11.6124	11.1668	11.3393	10.7465	12.1718	11.5353	11.7117	11.6649	11.9805	12.6122	10.8849	11.8494	10.1408	8.08215
ZFC3H1	11.5033	11.0035	10.4959	11.7249	11.5299	11.3476	9.83763	11.7932	10.6573	10.7237	11.0437	11.3253	10.722	9.7364	11.3729	10.4378	12.0133	11.115	10.1176	11.2143	11.8607	11.6751	12.0731	11.5058	10.6175	10.6457	9.74483	11.158	10.9418	11.0553
CYTH2	11.5008	11.8823	12.0014	12.0324	12.2351	12.2067	10.6266	13.7211	12.4878	11.5058	13.3011	12.6319	12.8386	12.268	12.5216	11.7665	13.5537	11.8309	13.2102	12.2291	12.7151	12.6319	13.5348	12.1662	12.5543	11.8122	12.8517	13.0128	12.8688	12.0348
HIST2H2BE	11.4924	11.5713	10.1306	8.73132	9.24079	9.52748	9.1267	10.6129	9.53916	11.4073	9.3966	12.6839	9.27146	9.38802	9.8933	7.62205	13.1867	11.2586	10.6027	9.01402	12.2064	11.8206	11.151	8.98584	9.18982	9.91886	9.38586	9.51175	11.6316	11.4491
SLC41A1	11.4909	9.88722	9.46761	10.9527	10.7168	13.5015	9.02514	11.1402	10.2562	10.8734	10.5887	12.1836	11.2562	10.0251	11.1466	10.6184	12.1108	9.95855	9.67066	10.5177	11.5622	10.3498	11.5536	10.6546	11.3482	10.2216	8.66534	11.7052	11.5396	8.10852
XRCC1	11.4569	11.1306	10.8688	11.5314	10.944	10.4051	9.33092	11.5162	11.207	11.9296	11.1079	11.1319	11.1254	11.6676	10.8819	10.3565	11.3326	10.8742	11.3723	11.5319	10.9352	11.0314	11.5392	11.388	10.3641	10.7168	11.2137	10.9873	11.7138	10.5411
HMGN4	11.4553	11.2125	11.2252	11.7777	11.6179	11.0808	9.50581	11.5589	11.2107	10.9506	11.1459	11.9578	11.2644	10.9629	11.5493	11.1491	11.7887	10.8082	10.6357	11.314	11.1972	11.4236	11.2819	12.3089	11.1749	11.1674	8.74819	11.3399	11.6133	11.1618
FGL2	11.4263	9.26913	9.94544	11.204	9.80574	9.42836	5.90689	7.40939	10.1812	10.2866	10.8057	8.44708	8.99718	8.3837	9.70563	10.7364	7.82655	9.07682	5.04439	9.89633	10.5382	8.47573	9.94983	8.49586	8.61102	10.3151	8.87958	10.1331	9.26209	8.77479
TSEN54	11.421	11.3548	11.258	11.1	11.785	10.5038	9.66534	12.0543	11.3197	11.5343	10.9241	11.2808	11.1997	12.2571	10.891	10.4939	12.0627	13.2393	11.7078	11.5708	11.2697	11.0661	10.5078	11.1935	10.7398	10.4388	11.5911	11.056	11.1222	10.6768
BCL9	11.4163	10.5784	10.1434	10.5392	10.6564	11.9484	8.99718	11.0526	9.88417	9.99577	10.6618	13.0253	10.5275	10.3343	11.0715	9.64566	12.3761	10.1799	9.71939	10.9381	10.9527	10.8218	12.3597	11.1344	11.7566	10.5555	9.92184	11.6913	11.4717	10.8773
SLC4A3	11.4136	10.1085	9.84549	10.0417	10.6804	15.2758	9.27845	12.8376	10.8711	10.5255	9.95855	12.775	11.3026	11.2854	10.8009	8.82655	12.4831	9.18239	10.4615	9.13955	11.5627	10.8796	11.5474	11.744	11.7611	9.24555	10.5382	11.7377	11.3805	10.1202
TENT5C	11.411	7.48382	7.84549	8.3443	8.95128	8.97441	8.90689	6.02237	9.03892	8.05528	9.80252	8.07682	5.24793	6.14975	6.55459	7.12928	6.90689	5.90689	5.12928	5.78136	9.15228	6.33985	7.90689	6.08746	6.18982	11.5803	7.2384	10.0553	6.84549	5.12928
SLC25A16	11.403	9.45533	10.4686	10.3902	10.6064	10.633	10.3509	11.0587	10.2095	9.52748	11.0369	11.4538	10.4625	11.7801	10.4828	9.38154	11.5962	11.3772	9.11894	10.3151	10.5803	10.1536	10.8502	11.2808	10.062	9.73132	9.19722	11.1668	9.85019	9.8857
CCDC80	11.3918	10.6129	10.8865	11.5137	12.6421	10.3685	6.75489	8.99152	12.0203	11.6542	13.4281	11.0607	7.67243	8.36632	12.8572	14.1755	11.375	8.99718	8.53528	9.59246	12.7275	10.1886	11.4305	10.043	11.8529	12.6629	10.722	12.4215	10.014	8.06609
MOB3A	11.3875	11.8521	10.7108	11.5459	11.3729	11.5517	9.55842	11.2149	11.4863	11.6935	11.8053	11.4429	11.3587	11.0735	11.628	11.8684	11.7254	10.6644	11.5068	11.2252	11.03	11.4522	11.8603	11.4205	11.3498	11.411	11.8941	11.3276	11.1402	10.5118
DNMT3A	11.3826	10.2819	10.5507	11.0768	11.6878	11.0634	8.77479	11.8194	11.1092	10.4666	11.2046	11.3993	11.4722	11.2586	11.4914	10.1911	10.8595	10.5147	11.3912	11.5503	11.158	11.6843	12.4179	11.2003	11.4732	10.8719	10.7465	11.9683	11.0546	11.0848
ZNF740	11.3701	10.4888	9.43671	10.796	10.8978	11.2131	9.26444	11.2033	10.4717	10.3718	11.1007	10.676	11.0954	10.2107	11.3685	10.3343	11.3236	10.1586	10.3163	11.5906	10.4019	10.9196	11.5113	10.9723	10.7022	10.4949	10.3354	10.9766	10.8549	9.3443
THY1	11.3608	11.749	12.263	10.8549	11.3399	12.1702	9.54689	11.7305	12.325	11.527	12.7024	11.5206	10.5088	12.0914	12.9307	11.9399	12.4998	10.0848	9.94251	10.4419	12.3278	12.4242	12.8622	11.8361	12.2122	12.7269	12.2597	12.3449	11.0861	9.99435
VPS45	11.3509	10.4325	10.3923	10.809	10.5479	11.3767	11.1033	11.3531	10.7185	10.0224	10.611	12.4676	10.6519	11.221	10.8082	11.0627	12.3551	10.2586	11.0175	11.1555	10.8704	10.8765	11.0396	11.2562	10.927	10.1046	10.4105	11.6421	11.2808	11.1241
NUP62	11.3504	11.3875	11.4351	12.1049	12.0327	11.5343	10.2252	12.0556	12.0471	11.0084	12.452	12.0014	11.8634	11.8118	11.8849	11.2761	12.2476	11.7271	12.1232	12.0161	12.0647	12.0475	12.8746	11.9975	11.863	11.7586	11.2509	12.4956	12.0841	11.2064
MFAP4	11.3498	9.82337	10.6768	10.6944	10.6987	9.59246	5.93074	8.02237	11.7809	8.90989	12.3401	10.388	6.65821	5.85798	11.1459	7.52356	10.3696	8.97154	7.13955	9.50184	11.8933	9.9629	10.1215	8.35315	9.16491	13.2148	10.817	12.2345	8.53916	6.89482
STK36	11.3443	10.3945	10.1898	10.4727	10.0362	10.5008	7.70044	11.1383	10.5831	10.3696	11.2568	11.8114	10.8918	9.47978	10.8665	9.99859	10.8447	10.5226	10.8146	11.279	10.6978	11.5594	10.8948	11.2883	11.1861	9.56986	9.53528	11.8396	11.0941	9.91737
FER	11.3332	10.8657	10.7674	10.3987	10.1046	10.3231	7.16993	10.3163	9.46352	10.8588	11.6407	10.4357	9.32867	8.22882	11.2033	9.39232	11.0307	8.98299	8.9629	10.683	10.3354	10.4858	10.7432	9.67772	10.1254	9.56415	7.90087	9.87036	11.0084	8.41363
RAB31	11.3185	10.7863	10.7151	11.318	10.6312	10.5906	7.3837	9.70563	10.3498	11.8603	11.1561	10.5333	10.0512	9.97871	12.032	12.6622	11.6821	8.97441	8.06609	11.7334	11.6411	11.327	11.6298	11.7237	11.0307	12.2834	9.61655	11.2668	10.1396	9.17991
BCL7A	11.3168	10.9527	9.61102	10.9293	9.72962	10.4263	8.92184	11.5469	10.1712	8.97728	12.6954	11.8273	11.0855	10.8595	11.3837	10.3509	11.5915	9.48583	11.6461	11.1548	11.2958	10.9979	11.8412	11.0417	10.7903	10.4491	11.1241	11.1898	10.5971	10.6184
SEMA4D	11.3044	10.374	9.26444	11.5013	10.2408	10.4073	6.78136	9.41151	10.4808	10.0417	10.6493	10.255	9.79928	9.70563	10.1762	10.4398	10.1911	10.3264	8.56605	9.90989	10.4615	9.70736	10.3354	10.0526	9.12928	11.1215	9.51175	10.3542	9.80896	9.89633
DYRK2	11.3009	10.7381	10.4666	10.9211	10.9469	11.5722	8.55842	11.5948	10.7582	10.9993	11.3219	11.0835	10.8455	10.4398	11.5948	10.3652	11.5206	10.4543	10.7665	10.8611	11.4651	11.5911	11.9095	10.9054	10.9204	11.2294	10.445	11.5821	10.9061	12.5001
RHPN1	11.2952	10.1396	11.255	10.8384	11.1966	11.327	7.85798	12.7912	11.5803	10.1396	10.1254	11.8727	11.444	9.82972	10.6689	9.22882	13.3442	11.3987	11.5324	10.5226	12.4633	11.6027	10.8392	10.4979	11.5187	10.2348	12.1424	12.4312	10.5727	10.7624
TTLL4	11.29	9.94983	11.1923	11.3449	11.1573	10.1624	8.16993	11.4661	10.9723	10.2192	11.823	12.3902	11.7744	11.3509	11.6321	9.85331	11.1033	10.8711	10.6874	11.9069	11.0701	11.4362	13.0795	11.0063	12.2831	9.9263	9.38154	10.8321	11.2354	9.45738
PLOD1	11.2894	11.5517	12.4011	11.03	12.1431	12.8702	11.3587	12.2435	12.0098	12.9547	12.2889	12.8086	12.2805	12.3075	13.4529	14.9148	12.8041	12.4173	11.245	11.6591	13.7526	12.9651	13.2113	13.0815	12.9335	13.013	11.233	12.3509	11.8731	9.97585
ZNF623	11.2894	10.3365	10.5622	10.7871	11.4998	10.7805	8.63662	11.3977	10.1874	10.3163	10.9469	11.2568	10.3815	9.68475	11.3185	9.46964	12.4966	9.80413	10.5831	10.545	11.9001	10.722	11.3526	10.5058	11.2662	10.3848	9.57554	11.5108	10.5803	10.0417
SGK1	11.2796	11.1592	10.8765	10.4979	11.6542	10.4605	10.5925	10.3891	11.4594	12.6452	12.218	8.9629	10.7423	10.6609	10.5108	11.9837	9.52748	10.4969	8.94251	11.341	11.8553	10.796	12.1137	10.0112	11.2318	12.5345	9.70044	11.6284	9.46761	9.76818
SLC6A6	11.2796	11.4553	13.3908	12.4584	11.5241	10.9758	6	9.88874	10.7091	11.783	10.1636	10.4707	10.1163	11.7624	11.4645	11.3896	10.6917	10.3718	10.1059	11.5083	11.2143	12.3058	11.4666	12.2088	11.0133	12.6889	9.31515	11.128	10.1523	12.1456
SMCR8	11.2796	10.6312	10.817	10.8956	11.3026	11.2889	9.30834	10.8289	10.0647	9.56415	11.3117	11.0768	10.3966	9.71768	10.9701	10.0593	11.2186	9.53916	9.36194	11.4813	10.8009	11.1472	11.2082	11.2113	10.8494	10.1636	9.31061	11.3055	11.0587	9.36632
ZNF512	11.272	11.0808	10.445	10.7313	11.4788	10.5382	7.94251	11.672	10.9665	10.4009	10.7372	11.0539	10.6484	10.8925	10.6662	9.92481	10.4367	11.3174	10.4051	11.5897	10.7649	11.2917	10.6891	11.0775	10.7415	10.0993	10.9144	10.93	11.0458	10.3026
ZNF692	11.2627	10.6847	9.9901	10.2456	10.1898	9.85175	10.5008	11.6551	11.0258	10.4126	10.6036	11.9114	12.1551	10.2656	10.8665	9.98584	11.577	10.1331	11.4173	10.1319	11.2288	11.0532	10.8719	10.8439	11.3696	9.57175	11.4173	11.9553	11.6773	9.5157
PAN2	11.2556	10.2408	9.92926	10.3912	10.7846	10.9091	10.3004	11.5425	10.8665	10.5765	10.7846	10.1072	10.0307	9.99294	11.2414	10.2935	11.056	10.445	10.1886	10.8994	11.1434	11.3026	10.5906	11.0987	9.37938	9.89026	9.84392	10.96	11.4051	9.50779
FAM214A	11.255	10.3674	9.72281	10.3934	10.8273	12.791	9.93664	10.7846	10.4378	9.97441	10.8956	10.6847	9.91886	10.0741	10.6493	9.34207	11.2384	10.599	9.99435	10.8556	11.03	10.5236	10.7415	10.2515	10.4157	10.1874	8.42626	10.5294	10.2808	9.7211
TP53BP1	11.2544	10.7013	10.2372	11.2113	11.2408	11.6161	8.20945	10.8994	9.90238	11.2946	11.5137	11.7928	10.2935	9.2738	11.5093	10.4094	11.528	10.6275	10.0334	11.4522	11.2033	11.5003	11.3191	11.811	11.1824	10.3298	8.14975	11.4367	12.3704	10.5906
ATP11A	11.2533	12.1147	11.4914	12.3756	12.3641	13.0578	10.7117	12.0997	11.1111	12.3126	13.2564	13.8695	10.8665	11.2819	12.7572	10.7482	14.8392	11.2656	10.8416	12.2793	12.1611	12.679	13.7908	12.1344	12.7183	11.825	10.1331	12.7461	12.8425	11.7553
CDK19	11.2509	10.5018	11.1059	11.6175	10.5565	10.9586	9.4818	12.0423	10.5265	10.9129	11.6965	12.0539	11.4944	9.90989	12.0393	10.3242	11.7035	9.72281	10.9701	11.2318	10.7465	11.3945	12.1399	11.8933	11.9636	9.84235	9.91289	10.983	10.3253	10.2288
MOCOS	11.2052	7.11894	8.7039	10.0821	11.4099	10.9766	10.6627	10.7748	10.2842	9.04985	9.35535	9.27612	8.72451	12.0509	10.1344	8.85798	10.5584	9.20945	8.56986	9.5411	10.7789	9.80574	10.9542	10.3848	10.0821	7.93074	8.43045	10.2691	11.1892	8.12412
CCDC97	11.1997	10.6348	10.6393	11.2825	11.1415	10.7432	9.03617	11.0761	10.9054	12.0382	11.6298	11.3032	10.7465	11.6271	11.1478	9.89936	11.4062	11.1485	11.115	11.4778	11.1039	10.8948	12.3055	11.557	10.8642	10.8673	11.0681	11.0546	11.4569	10.1649
ZNF618	11.1948	10.9586	10.6917	11.3869	11.3202	11.6271	10.3597	11.021	9.97871	9.89482	10.8001	11.9341	11.7674	10.5177	12.0032	9.49185	12.1833	10.3421	10.8138	10.9708	9.84235	10.6266	12.557	10.5803	11.0741	9.74651	10.7288	10.9564	12.5955	10.9233
ACAD10	11.1898	11.2149	11.0748	10.7944	10.196	11.7457	11.0748	11.5699	10.5934	9.99718	10.7262	10.5382	11.0715	11.432	11.3987	10.4858	10.5294	11.8502	11.3264	10.7423	11.2644	11.3603	11.388	12.0105	10.0954	10.1573	10.7381	10.6812	11.9451	9.17243
TPM2	11.1867	11.6676	11.3202	11.4268	12.2264	11.7723	8.3837	12.2568	11.8198	12.0355	11.2228	12.5088	12.3146	10.9129	12.6384	15.6699	13.6581	11.9755	11.2479	11.5182	13.3469	12.9584	13.5794	12.0179	12.7914	13.1663	12.966	12.3471	11.927	10.0196
RAC2	11.1718	9.91588	12.0406	12.0441	12.1069	9.1267	6.49185	11.1325	12.174	11.617	11.3089	10.3934	12.0701	11.9823	12.4118	12.7503	11.3701	11.6707	10.769	11.1389	12.349	11.815	10.2384	12.1264	11.0861	11.9996	10.7515	11.9281	10.8588	11.0941
CMTM6	11.1706	10.7356	12.103	11.7764	11.5182	12.4795	9.65821	11.4424	11.656	12.1251	11.5206	11.6965	10.7237	11.1059	11.5646	12.5063	14.1009	11.1724	10.7372	11.3191	12.5001	11.4362	12.9636	10.8242	12.3208	12.4931	9.40088	11.2969	11.0875	10.6375
FAR1	11.1636	10.2597	10.9715	11.168	11.2656	12.0855	8.94837	7.02237	10.1072	11.1273	10.9607	10.8273	10.3151	10.4564	10.7432	11.4278	11.6795	11.0355	9.51175	9.79116	11.8463	10.9851	11.0403	10.7756	10.9256	11.3259	9.07146	10.6987	10.5746	10.1293
IDUA	11.1636	10.1485	10.5314	10.7657	10.1215	10.9506	9.1267	11.7846	11.2819	11.3276	10.7151	10.9586	11.2808	10.242	10.2324	9.43879	11.2009	10.8009	11.2021	9.93221	10.2668	11.0627	9.63481	11.545	10.0154	9.12412	10.9425	12.2122	11.0701	10.4727
CLDN12	11.1491	11.1079	11.0049	10.9564	11.3426	11.2889	10.6092	10.5575	10.3276	10.809	11.2912	11.4589	10.9944	10.1472	11.5854	10.6046	11.545	11.1762	10.1774	11.6551	11.9326	10.567	11.752	12.242	11.2703	10.6795	9.41574	10.8588	11.5043	10.0808
AHR	11.1421	10.8297	11.7908	11.0382	12.0522	12.4589	10.0512	10.3912	11.9484	11.7224	11.6262	11.3559	11.0553	9.10329	11.9148	11.1267	10.5536	11.1536	10.7649	11.6996	12.2255	11.7364	12.2315	9.54689	10.8796	12.4853	9.73302	11.9855	9.94105	10.3685
EPB41L5	11.1357	10.7482	10.6312	9.81698	10.9614	11.7322	10.4346	11.3875	10.5897	10.196	11.0987	11.6896	10.255	10.7797	10.8811	9.21432	11.4742	10.5651	10.5632	11.3707	10.444	10.8781	11.3332	10.137	11.3778	9.42417	9.74147	10.4635	10.4471	10.1215
JRK	11.1306	9.03617	9.10591	10.2276	10.783	10.3242	8.40088	11.1046	9.09276	8.41363	10.3934	10.5372	8.95128	8.59246	10.0348	8.52748	11.5613	9.47776	8.84862	9.51767	9.91139	10.0168	11.0647	9.90388	10.7549	9.87498	9.06878	10.6083	10.4105	9.07414
CHST11	11.1248	9.33092	9.64205	11.1731	9.23362	10.2738	9.10852	8.01123	9.38586	11.0362	9.77643	11.1491	8.79116	8.40939	9.71596	12.4668	9.56796	7.89482	6.96578	9.91289	10.2586	10.1241	10.6402	9.39232	9.61839	11.3701	7.87036	9.94983	9.1472	7.5157
SEPSECS	11.1209	9.60363	9.96867	10.3476	10.0251	12.1836	10.2515	11.5948	10.332	9.66534	10.8408	10.1849	9.91139	8.43045	10.4429	9.08481	10.9263	9.31967	10.7557	9.82018	9.65284	10.5459	10.0154	9.91886	9.41574	8.85175	9.63118	10.7482	10.3219	10.2796
MS4A6A	11.1189	10.0741	10.6411	11.0258	9.44915	9.33092	6.42626	7.75489	10.4147	10.2228	10.8297	8.01123	9.31061	9.94251	9.77643	12.1157	8.10329	9.96867	7.87036	10.058	10.4564	8.43463	10.5078	8.91588	8.88264	11.4737	9.84862	10.4969	9.35535	8.93369
GAL3ST1	11.1183	12.0151	12.8355	11.8553	11.9604	11.5201	9.19967	12.1833	12.7429	12.0522	11.8198	12.0492	11.4548	14.2473	12.4765	9.48784	10.8106	13.0338	13.1691	11.9285	11.5122	13.0487	11.1706	11.5196	11.9118	8.36632	10.8626	11.5637	12.9569	12.3496
PHLDA1	11.0768	11.3891	13.0452	11.1731	11.7553	11.6452	9.5411	11.2668	11.411	11.7457	12.0818	10.314	11.3415	10.8361	12.5013	13.5379	12.7597	11.5732	8.76487	10.5603	12.4091	12.007	12.4081	11.1824	12.3597	12.7423	10.1898	11.1491	10.2808	11.4798
PRSS23	11.0735	13.2145	13.5996	11.9293	12.3953	11.4471	8.7211	12.0151	13.1485	14.5817	11.7469	10.8681	11.9791	13.8369	12.3636	13.3041	12.4826	11.5741	11.2796	10.8033	11.8982	12.4365	11.9454	11.6564	11.8142	13.0805	11.4142	11.6773	10.4979	11.7855
PPP1R37	11.0661	12.0967	12.6607	11.8234	11.9694	10.8704	9.97871	11.9099	11.1092	12.6103	11.5474	11.2715	11.5651	13.4419	11.3208	10.6129	11.9589	12.8539	12.2929	11.3371	11.4727	11.8925	12.2082	12.2246	11.2342	11.1111	12.0279	11.5172	12.6917	12.4813
FMNL3	11.0654	10.3783	10.2491	10.8933	10.9322	10.5661	8.39232	10.196	10.716	10.137	10.676	10.4083	9.94691	9.66888	11.6119	12.5127	10.6564	9.34207	9.12153	10.6046	10.8588	10.2324	11.4325	10.1935	10.7254	11.3129	9.64746	11.4383	10.1447	8.94837
NT5DC1	11.056	10.7474	10.599	10.4105	10.021	11.8146	10.8281	9.56415	10.2082	10.6439	10.0539	10.5177	9.91139	9.39017	10.4615	10.0888	10.2562	9.99577	9.02514	9.73132	11.0458	9.65105	9.85953	9.85175	10.3487	10.23	8.44294	10.0265	9.19967	8.43045
SPRED1	11.0355	10.1408	10.7731	11.196	11.3576	11.9758	8.23362	11.2603	10.4179	10.7532	11.7453	11.9661	10.9403	9.44294	11.7928	11.0512	11.7912	10.8986	10.3923	11.5488	11.6101	11.3219	11.5285	11.1824	11.5474	10.8549	9.73132	11.4398	12.145	10.9454
MTSS1L	11.032	11.0688	9.75154	9.71596	10.1948	8.70044	9.64024	10.8098	9.70044	9.88722	11.0748	11.6812	9.2384	10.5962	9.31515	8.52356	11.3404	8.8009	9.0634	9.55459	8.17991	9.32643	12.0341	9.49785	9.42626	9.46964	9.20457	9.98014	10.2131	8.84549
DCAF16	11.0286	10.6211	10.4284	11.2258	11.7296	11.1376	9.37287	11.6812	10.544	10.9432	10.9873	11.713	11.3826	9.49386	11.2883	10.3432	12.0997	10.1674	11.5689	10.3208	10.2456	10.8146	10.8202	10.8773	11.2808	10.2912	10.5401	11.3376	10.6184	10.3891
ZNF646	11.0258	10.2866	10.137	10.4533	10.5038	10.5736	8.8392	10.6804	10.1007	10.1948	10.9403	11.0485	10.3253	10.021	10.6046	9.79279	11.0782	9.53138	10.1124	10.7134	10.3652	10.7838	10.9001	10.8017	10.2784	10.2597	10.0768	10.6528	10.6961	9.53333
MYD88	11.0189	10.3421	11.1824	11.0647	10.8057	11.4924	8.82018	10.0674	11.2586	10.9944	11.2088	11.4073	10.4909	11.3658	11.0478	11.5358	12.0095	10.4788	9.84392	10.8572	11.842	10.9737	11.7245	10.6874	11.6147	11.0355	9.59991	10.8819	10.1163	10.1687
ITGA1	11.0182	11.6573	12.1555	11.0238	11.5319	13.2053	11.8727	10.8146	11.4184	11.1183	11.3157	11.357	10.7465	9.9542	13.3205	11.6402	12.4507	10.5294	8.68299	11.6284	12.0206	11.9125	12.9244	11.2644	11.9798	12.73	10.1898	12.2279	11.8094	9.29232
FOXA2	11.0098	10.4481	10.1434	10.0251	9.88417	11.1972	10.3309	11.4357	9.87498	8.2384	9.74987	10.7457	10.783	11.4346	7.64386	9.73809	11.4357	9.88264	10.9091	9.95128	10.7557	10.7944	9.30834	10.3998	8.7211	8.77808	10.1898	10.3902	9.22882	9.20701
C15orf39	10.9922	10.7624	10.4767	10.9076	11.5068	13.6812	9.51175	12.192	10.8803	11.2021	12.6325	12.1115	11.3641	11.5812	11.7924	10.4615	13.1707	10.3902	9.65105	10.7211	12.3718	10.8098	11.8285	11.664	11.7649	11.6764	10.5362	11.4455	12.4281	9.50779
METTL9	10.988	11.4533	12.1202	11.6636	12.0158	11.6216	8.73809	11.5479	11.7309	12.0654	11.0954	12.4481	12.0549	11.239	12.1196	12.8162	11.7899	11.4993	11.7985	11.8742	12.0871	11.9567	12.1267	12.0189	12.1932	12.1614	11.9355	11.7271	11.3106	11.4115
PRR12	10.9851	10.8773	10.8963	11.5741	11.207	11.633	9.07414	11.4686	11.2234	10.4221	12.014	12.0911	10.7296	11.041	11.4278	10.6294	12.0046	11.255	11.3842	11.643	11.6138	11.411	12.7636	11.4378	11.3276	11.3399	10.1799	11.7035	11.8677	10.5603
TRANK1	10.9823	9.6865	9.65105	10.8956	10.6751	12.4522	7.65821	8.7039	10.1636	10.6165	10.3072	10.3387	9.10329	10.1737	10.6193	10.255	10.4635	9.12153	6.67243	10.5038	10.5028	10.4808	10.825	10.0728	10.3432	10.5727	7.89482	10.421	10.224	9.06878
TPRG1L	10.9816	10.8634	11.0272	10.668	11.062	12.0768	11.6101	10.8361	11.3264	11.2515	11.236	10.7557	10.6092	11.2131	11.3219	11.2515	11.4168	10.8842	10.6393	10.5821	11.4294	10.6662	11.585	10.2597	10.4828	11.5741	11.8711	11.2027	10.3129	10.3652
ZCCHC24	10.9801	9.45943	10.2009	9.62753	10.1293	11.3712	9.8933	8.61102	10.2143	9.06878	10.5206	11.838	8.87344	9.71253	10.4115	10.8933	10.5641	8.3966	7.22882	10.0389	10.1749	9.15228	10.599	9.8009	9.59246	11.5939	10.2264	9.64205	10.0251	7.59246
OCA2	10.9744	2	1.58496	6.24793	5	3.70044	3.80735	11.3276	6.02237	3.16993	6	11.2726	7.99435	6.33985	8.67243	2.32193	7.69349	2.58496	7.44294	8.61102	6.71425	7.08746	12.411	7.13955	7.48382	2.58496	10.4398	9.13955	2	6.39232
KIAA0556	10.9694	10.403	10.115	10.5906	10.8305	11.1453	8.79116	10.69	10.207	10.7099	10.9159	11.2866	10.0593	9.79766	10.783	10.3476	11.2814	10.5372	10.4707	11.0098	10.8353	10.8963	11.2744	11.0423	10.4346	10.4168	9.82177	10.7048	10.4988	9.63481
RAB3IP	10.9687	12.3617	11.4538	11.9121	11.8194	11.3437	9.6865	12.5145	11.5048	11.6874	11.6922	11.1892	11.7536	11.29	12.2981	10	12.3149	12.1383	11.3837	11.8297	12.0812	12.2644	11.6856	12.1513	10.6926	10.1662	11.4388	11.2697	11.0641	11.7185
KIAA2013	10.9593	10.875	11.2503	10.6944	10.7616	11.9975	9.91886	11.0728	11.3647	11.2761	10.8082	10.8657	10.8688	11.5546	11.4767	12.32	11.1929	11.3821	11.1972	11.0382	11.1144	10.9136	11.7744	11.2366	10.5333	11.6693	11.4398	10.9114	10.796	9.80574
FERMT2	10.9498	10.4512	11.4341	11.0485	9.80252	11.5718	9.65284	9.47573	10.3729	11.0077	12.0451	12.3166	10.4919	10.5784	11.1966	11.445	10.2981	10.6865	9.40088	10.2408	11.2662	10.8595	12.4078	10.5196	10.0688	11.2854	9.36851	10.3106	10.4605	8.633
TPMT	10.9476	9.94398	10.5343	11.1092	10.9337	11.4078	11.6179	12.1988	10.8122	9.5411	11.5541	11.4486	10.2444	11.2889	10.7142	11.3443	10.6321	9.76321	11.9816	10.9715	10.1687	9.9571	11.4388	11.1376	10.7944	9.86728	9.41785	10.796	11.0485	9.01959
RUSC1	10.9425	11.0647	10.6935	10.9054	11.168	10.9189	9.87958	11.7561	10.9564	11.2366	11.6344	12.711	10.7903	11.6935	11.058	11.0921	12.9304	11.1098	11.2161	11.3095	12.1427	11.0189	11.2796	11.5416	11.4934	10.5167	10.7228	12.8933	11.3971	11.7499
ODF2L	10.9359	9.77972	9.11894	9.85798	8.01681	9.98014	6.22882	9.72792	10.1267	8.56224	9.5157	10.1189	10.3891	7.03342	10.3987	10.7871	9.83605	9.22641	10.363	9.93369	11.2533	10.062	9.95855	9.17742	9.99435	10.196	9.66178	10.3163	8.01123	9.74483
DPYSL3	10.933	11.6439	10.9469	10.8178	11.4419	9.75489	6.84549	10.4168	11.3134	11.4788	11.9922	11.1867	10.5536	8.90689	12.1373	14.0714	12.452	8.21917	8.8857	9.98014	12.6325	10.5038	13.0222	10.6457	11.2802	13.0875	10.1687	11.6216	9.8857	8.57743
EPHA2	10.9322	10.764	11.0647	10.3966	10.825	11.1997	10.032	10.9851	11.1904	12.3081	11.2467	10.9787	11.158	10.6402	10.4522	13.0979	12.6502	10.8978	10.6348	11.623	11.8114	11.6271	12.2312	10.2866	11.0147	11.7117	9.11894	10.7448	11.3208	11.2709
RAB11FIP4	10.9322	10.4696	11.021	11.2831	11.7834	11.8838	9.7364	11.3151	10.3641	9.92333	10.1923	10.6742	10.6909	9.58684	10.7091	9.03342	11.272	10.1762	10.611	11.2854	10.9469	10.6847	11.294	10.5137	10.8321	9.81218	10.9159	11.7777	10.2866	9.70908
MPDZ	10.9285	10.115	10.6528	9.82814	9.93664	10.9031	7.99435	8.92778	10.2866	10.2703	10.9144	10.3576	9.54496	7.06609	11.7616	10.1189	10.6944	9.79766	8.8392	9.9542	10.8178	10.242	11.3242	9.79766	10.0056	10.1447	8.44294	10.2252	9.51767	7.85798
MED25	10.9233	11.4919	11.0126	11.5985	11.5882	11.4818	10.0182	11.9091	11.9454	10.9958	11.9897	11.6316	11.9823	11.5392	11.3242	10.769	11.9787	11.1286	12.279	11.9263	11.733	11.3072	12.2225	11.7224	11.2603	11.0755	12.3351	12.0715	11.4823	11.2842
SMPD1	10.9166	11.2088	12.0369	10.5527	11.3134	12.1746	11.3799	10.5689	10.8033	11.807	10.9564	10.796	11.3641	11.6439	10.7372	11.9833	11.2473	11.5406	9.34207	10.6448	11.0098	10.6847	10.9622	11.381	10.5897	11.3151	10.7863	11.1228	10.4798	10.7591
BRI3BP	10.9136	11.218	11.375	11.1855	10.3998	11.1517	10.9823	11.5608	10.6211	10.6466	10.6175	10.9204	11.0028	11.5058	11.5459	10.1344	10.8392	12.1147	11.1228	10.9233	11.7936	11.2354	9.97441	11.5353	11.255	9.65105	9.27146	11.2515	12.2776	10.4009
ATP11C	10.9114	9.30834	9.57365	9.9571	9.9263	9.15482	7.62936	8.09803	9.66	9.82337	9.99152	8.82018	8.40088	8.00562	9.39446	10.3923	9.20212	8.86419	7.7211	9.89633	9.10066	8.02791	10.2312	9.74483	9.30606	10.0715	8.62571	9.29921	9.04166	8.18982
S100A4	10.9069	9.65642	9.46761	10.4051	10.0126	10.7194	5.04439	10.4757	11.5755	11.5493	10.8471	12.9355	10.3443	11.0238	10.3597	11.2354	12.7037	9.42206	9.59991	9.67419	11.8392	10.1611	10.4676	9.8392	11.0196	15.315	11.9968	11.233	9.17742	11.0914
SOGA1	10.9069	10.6357	11.144	11.4651	12.041	10.8114	9.31061	11.6184	10.8541	11.0126	11.2889	10.9106	11.3202	11.5023	11.4533	11.0967	12.3298	10.5088	10.7524	11.7377	11.7004	11.5372	12.0954	11.6064	11.388	11.2009	10.4083	11.6528	11.6983	11.1364
MAN1A1	10.8849	10.0848	12.0691	11.3471	11.4398	12.157	11.7793	9.49985	11.1033	10.341	11.2432	11.1163	9.43463	10.6804	10.4645	11.1984	10.1059	9.51373	8.02237	11.7661	11.0768	10.1176	12.2627	10.5622	11.6366	11.5421	8.99152	11.3761	10.0348	10.444
SLC22A5	10.8834	10.4553	9.56986	10.6555	11.5285	11.0217	9.59432	10.8218	10.6546	10.4635	10.825	10.9744	9.97441	10.749	10.8642	8.69	10.9787	10.1911	11.1144	11.1649	10.2923	10.9256	11.3214	11.2064	10.0485	8.87036	10.5689	10.4115	10.4838	10.9687
DNAH14	10.8811	9.68124	9.19722	10.3685	9.93958	8.13955	8.93369	10.4727	9.80896	8.70044	9.57175	10.5536	9.74315	10.0168	10.0334	8.01123	10.207	9.03342	10.1189	10.5727	10.4858	9.82337	10.3945	10.0715	10.7151	7.69349	9.10329	10.4083	10.4398	8.03892
PRDM4	10.8727	10.4605	10.633	11.4666	10.2228	11.5358	8.22882	10.9944	9.91886	9.9263	10.5727	10.7582	10.7474	10.8688	11.3376	10.5925	11.4362	10.0795	10.1724	10.7952	10.9016	10.7698	11.6443	12.0805	10.6018	10.6184	10.5727	11.0265	11.2871	9.66
ELOA	10.8696	10.3015	10.3298	10.4584	10.4656	12.2219	10.4656	10.4083	10.6073	10.0014	11.0614	10.6856	10.1687	10.1824	10.0634	11.2935	10.8162	10.3343	9.94105	10.3174	10.9491	10.3208	11.021	10.1408	10.1984	10.7616	10.0458	10.5038	9.90539	9.51373
FAM222B	10.858	11.1072	11.5289	11.4993	11.6202	11.3756	9.12928	11.4089	11.0063	11.4605	11.5943	12.0046	11.3993	10.6564	11.9432	10.5632	12.0519	11.5285	11.5665	11.757	12.4278	11.7981	12.2618	11.9248	11.4471	10.6339	10.5157	10.9204	12.1405	11.0627
CTSK	10.8533	10.3531	10.014	10.1293	10.3219	8.7211	8.84549	9.42417	10.332	11.2282	11.1196	9.83131	9.45121	9.04712	10.6777	10.0526	11.0063	8.26679	8.7211	9.33539	11.8102	10.0238	10.5632	9.79279	10.0014	12.1768	10.1228	11.3315	9.64386	7.96578
AACS	10.8463	11.8094	11.2186	11.2444	10.7313	11.4868	9.04439	11.341	10.5479	10.6715	11.2174	10.9687	11.6092	12.0192	11.8178	10.2946	10.9766	11.4873	10.9773	10.1561	11.7112	11.883	10.9816	12.0593	10.6751	10.5285	10.7228	11.4003	11.5142	10.8533
USP21	10.8439	10.0782	8.87344	10.137	10.1497	10.2842	9.76984	11.2819	10.5699	10.0566	10.352	11.9776	10.9322	9.60363	10.6129	10.1836	12.164	9.94837	10.585	10.7074	10.4429	10.5641	10.3309	10.6609	10.3707	9.87498	9.64024	11.5362	10.8872	10.2912
SLC9A3R2	10.8416	11.4788	11.7805	10.9527	11.3259	11.5981	11.4939	10.5479	12.4453	10.2143	11.3471	13.4506	10.9773	10.8626	11.2174	13.3076	13.3637	11.4558	10.7936	10.7566	11.5994	10.5362	12.8999	10.8834	12.3225	12.6262	12.6715	11.4009	10.2021	9.15735
RUNX1	10.84	10.4788	11.0231	11.0224	11.2324	11.6702	8.26679	11.1762	11.0231	12.5085	11.1434	11.9341	11.1948	10.8842	11.9099	11.821	12.4617	9.9901	8.95128	10.6804	12.2644	11.7486	12.3815	10.8595	12.8299	12.2955	9.79928	11.1053	10.0126	9.2384
ERRFI1	10.8384	12.5078	12.1997	10.7805	15.0836	15.3803	12.9906	8.88264	13.7926	13.1679	13.9028	13.6225	14.1868	11.0908	14.7853	14.2583	13.27	11.9084	11.8549	14.2628	14.1471	12.4767	14.1655	12.2912	12.6248	13.2131	11.6595	13.0264	12.5558	11.5162
CMTM4	10.8353	11.6834	12.36	11.1712	12.2288	12.8744	10.6493	12.1418	10.8634	12.2378	11.9733	11.5098	10.5641	10.1611	10.6502	10.5236	12.5524	10.043	11.188	10.9039	11.3421	11.3202	12.3861	11.1434	11.3918	10.4094	10.5831	11.6693	11.7993	10.1586
ZNF605	10.8353	10.2276	8.93664	10.1787	9.14975	10.2819	8.85175	10.1787	8.54689	8.52356	9.53722	10.42	10.6275	9.64386	10.7415	8.49985	10.0098	9.18239	10.4828	9.64746	10	10.5469	11.3404	9.75822	10.6662	8.66888	9.56796	10.3685	10.0014	9.64926
ACBD4	10.8138	10.3663	10.7977	9.86882	10.6119	11.1248	10.0782	11.5406	11.0182	10.4635	11.2533	10.2348	10.4949	11.0967	10.1824	8.85487	10.0674	11.7254	11.2485	10.275	10.2204	10.9337	10.0715	10.6573	10.0375	9.37069	11.2917	10.2252	10.4147	10.1124
TTC13	10.8057	9.12928	9.86264	9.96434	9.87958	10.7903	9.94544	10.9936	10.2889	10.1189	10.4808	11.4888	10.2621	9.98157	10.3509	9.71081	11.5396	9.99294	9.66356	9.96578	11.3112	9.74651	11.1892	10.0417	10.5147	9.36851	9.31515	10.8258	10.7398	8.84862
ZNF514	10.8017	9.42417	10.2312	10.3061	10.6698	9.63662	7.6865	11.0279	9.17742	9.59059	10.128	10.5177	9.71253	9.49985	9.9263	8.70736	11.6961	9.26209	8.57743	8.9629	9.47978	10.3923	10.4818	10.4909	10.4019	9.11374	9.22159	10.1228	10.0848	9.69349
PLXNA3	10.7993	11.3426	11.5627	11.774	11.8305	9.32867	8.90388	12.7541	10.2082	11.7372	11.5897	12.1802	11.2384	11.1338	11.3376	11.611	13.0324	10.8218	10.4062	11.0821	12.3807	11.8033	12.4445	11.9226	11.1183	11.1183	10.9636	11.7419	10.7952	11.7317
SULT1A1	10.7846	10.5736	10.8819	9.80574	12.8045	10.2119	11.647	11.9296	10.2046	9.60918	10.4717	11.2033	10.6448	11.6511	10.6856	9.17243	10.8796	11.1861	10.9359	11.3701	11.0855	12.168	9.93517	12.5689	10.8297	9.01402	11.1396	9.96578	10.8424	10.29
ZNF629	10.7814	10.8986	10.4574	10.9837	10.7262	11.1	8.19476	11.2866	10.5167	10.8796	10.9629	11.5599	10.941	10.1434	10.1215	10.2574	11.6188	10.5774	11.5483	10.7271	10.3783	11.4993	11.5118	11.3168	10.062	10.8258	11.6032	10.4512	11.1299	10.8657
TET3	10.7723	10.3049	10.8033	10.7591	10.9462	10.9469	8.33092	11.294	10.1984	10.1124	11.5038	10.9315	10.0056	9.68124	10.7805	9.1472	10.9708	10.1611	10.8305	10.8803	10.5774	11.144	11.6891	10.3696	11.0161	10.2009	8.55075	11.6852	10.242	9.97871
CTBP2	10.7707	11.4868	11.6353	11.7004	11.9816	12.1405	9.06609	12.2685	11.7074	12.0808	12.5677	13.2646	11.5362	11.4476	12.0348	11.1338	13.1978	11.9524	11.224	11.7406	12.2318	11.7402	11.6564	11.5122	11.9744	11.8757	10.8517	11.3592	11.7557	11.5177
ZNF384	10.7698	10.0914	9.67419	10.4838	10.2621	10.352	8.43463	9.93958	9.79279	10.0848	10.7202	10.4252	9.67948	9.62571	11.1954	9.58684	12.0855	9.51767	8.92778	10.3117	10.3718	10.5651	10.9462	10.544	10.0526	9.93811	8.10329	10.4878	10.6564	9.80574
ST6GALNAC6	10.764	10.2324	10.4294	10.5127	10.9076	11.656	9.67243	10.4574	11.2131	11.1111	10.8788	10.5382	11.9816	9.90087	11.6528	11.6627	11.5589	11.0423	9.33762	9.75322	11.0888	10.6926	11.0993	10.0375	11.0512	11.5522	10.7797	10.7599	10.2866	8.95128
ZNF117	10.7632	9.37287	8.2384	9.76321	10.1085	9.96723	8.16993	10.4594	9.2854	9.8857	9.85487	11.5934	9.18239	8.0607	10.4491	8.77479	12.2249	8.40939	9.56796	8.77808	9.17991	9.35535	10.676	10.8494	10.6393	9.22641	9.34651	10.5584	9.74315	9.31515
CLUAP1	10.7599	10.2726	9.92184	10.0607	9.94983	9.8392	6.91886	9.06878	10.0755	9.76653	9.93517	10.6147	10.2562	9.10852	10.1497	10.3354	10.7515	9.2503	10.1228	9.63118	10.0251	10.4009	10.3376	9.95274	10.2143	10.2009	10.8074	10.0417	10.668	9.64926
NT5C3A	10.7507	10.7616	11.0641	10.42	10.7296	11.4843	9.17493	10.5594	10.0701	10.6055	9.69349	9.88111	10.3231	11.6847	10.633	9.71768	10.7022	10.1687	10.5167	10.8963	10.7108	9.92926	10.0196	11.9012	9.24555	9.89785	10.4221	10.6751	10.6321	10.7895
PDE9A	10.7432	11.2426	10.7944	9.46557	10.0196	10.2842	6.30378	11.3907	10.3783	10.224	8.81057	10.7013	10.1586	10.4717	9.10066	9.19229	11.5488	11.6398	10.93	9.64205	10.4491	10.7797	11.2342	9.89482	10.0768	10.3129	11.463	9.5411	10.7723	10.1306
ZFP62	10.7415	10.7599	10.0485	11.2222	11.5613	9.56605	9.58496	10.9564	10.3587	10.4502	11.1261	11.2222	10.151	9.92184	11.4215	9.13955	11.4466	9.83131	10.4635	10.3641	10.6402	10.9233	11.1693	10.6221	10.6733	9.68475	10.2633	10.9672	11.1898	10.1699
CD163	10.7398	9.94837	10.7855	9.6987	10.1293	9.87805	7.85175	7.06609	9.36413	11.1459	11.4205	7.83289	8.58871	8.30834	9.67948	12.6344	8.56986	9.11374	5.83289	9.47776	11.1774	7.71425	10.2866	9.48583	9.24793	11.5162	7.81378	9.85175	9.02514	7.65105
ZNF275	10.733	9.90989	10.3454	9.98299	10.3298	10.7524	8.96578	10.9622	10.007	9.76818	10.5098	10.8431	10.255	9.43879	10.3509	9.21917	11.0196	9.17991	8.49586	9.77314	10.1523	9.4818	11.0369	10.3465	10.1911	10.4189	8.97441	10.4676	10.3805	9.92333
RND3	10.7296	10.9374	12.1517	10.5915	11.0286	9.19722	9.87191	10.058	11.1731	12.2372	11.4783	10.3934	11.043	10.1836	11.279	12.6624	10.703	11.1997	9.46761	10.3231	12.9832	11.9118	11.3939	10.42	10.5546	11.6808	8.12928	10.2586	9.60177	9.73132
DPYD	10.716	8.47978	10.8146	9.91439	11.0821	11.8754	9.91439	8.87958	9.94544	10.3287	9.98299	7.88874	9.54496	8.50779	11.041	11.346	7.77479	10.8525	7.9542	11.1836	11.2556	8.3966	10.1408	9.69	9.67948	10.3707	6.37504	9.21917	8.21432	8.26209
PITPNM3	10.716	10.7108	9.11374	7.88874	10.9403	7.54689	5.2854	11.0802	9.05257	10.8849	12.1023	10.7168	10.4645	8.46761	8.45533	8.69349	13.285	9.81858	7.47573	10.7279	10.9873	11.7026	10.6202	9.11374	7.41785	8.53916	8.17493	7.93664	9.73132	8.10852
MTFR1	10.7056	9.55267	9.62022	9.90989	10.6202	10.2336	9.08481	10.5507	9.62571	10.4388	9.39446	9.8933	9.44708	10.058	10.5038	10.1254	10.8178	9.00282	9.76818	10.2726	10.5897	10.0539	10.4388	10.6411	9.61287	9.94837	9.50383	10.0835	10.1824	9.64746
REPS1	10.7039	9.40301	9.53333	10.2656	9.51964	11.4883	9.98584	9.68825	9.72622	9.77643	10.3163	10.314	10.0954	9.20701	9.67948	11.3896	10.8819	9.27845	8.09276	9.85487	9.98442	9.31061	10.2288	9.55267	10.2912	10.352	9.25974	9.98726	9.13443	8.89178
TRMT9B	10.7022	10.3004	8.19967	10.1241	11.722	9.97441	9.36632	10.7773	10.137	10.0444	9.82972	9.9901	9.63844	8.56224	10.611	7.56224	10.4019	8.55842	10.6627	9.13955	9.49586	9.45121	8.32643	9.92333	9.15735	8.17991	8.25267	9.91439	9.3966	9.29692
NPEPL1	10.6961	9.72451	8.85175	10.3061	10.1911	9.6987	8.67948	11.7682	10.2515	9.29232	9.66534	10.1033	11.1567	10.9979	9.56605	9.56605	11.0993	10.3117	10.2456	10.3264	10.4868	10.3597	10.5479	10.7698	9.59432	9.68825	11.4828	11.3168	10.0279	10.23
HEYL	10.6944	10.6393	10.3015	10.128	11.0928	11.8017	9.55459	9.85487	10.9607	8.8392	11.5603	10.6366	8.77808	9.93664	12.0654	9.95565	11.6987	8.69349	8.02237	10.3106	11.1611	10.5943	11.2258	10.9687	11.1548	11.8933	10.5632	11.5943	9.15987	7.89482
MSH3	10.6891	9.61287	9.67948	9.36632	10.196	10.3869	9.40088	9.66	9.32643	9.15987	9.69	9.69349	8.98014	9.23122	10.6821	9.23122	9.59619	9.37938	9.25267	9.34207	9.67419	9.70908	10.4409	10.2644	9.50978	9.41151	8.64024	9.31967	10.1724	8.27146
FANCC	10.6839	10.5392	9.11374	9.55651	9.89178	10.3354	8.90689	10.3276	9.46352	10.1046	9.85331	9.88874	9.13186	8.73471	10.3934	9.08215	10.4686	10.5594	9.65821	9.57175	9.16239	10.3332	10.8186	9.89785	8.67948	8.87036	10.0647	9.35535	9.9571	9.42417
TRIOBP	10.683	11.1351	10.6008	11.318	11.29	10.0389	10.2046	11.794	11.3032	10.4231	10.9571	11.0286	11.5177	12.217	11.2975	11.3032	11.7364	11.0627	12.7799	11.1033	11.0251	11.0788	11.0888	11.8289	10.5565	10.6777	12.0338	11.1183	11.3146	11.3231
TCTN2	10.6812	11.2276	10.9278	10.5803	9.93221	9.4818	6.59991	11.6421	10.3761	9.79116	10.8041	10.9737	11.5142	8.71425	11.4868	10.0634	10.749	10.5118	11.2866	11.0954	10.8826	10.4336	10.6644	12.2438	10.4564	9.93664	11.5122	10.9972	11.3526	10.0888
CHMP4C	10.6768	10.6865	10.7056	10.6348	10.1762	11.464	7.74819	11.3393	10.3696	10.8017	11.5093	11.3214	10.7532	10.1434	10.6036	9.13699	12.5348	9.57175	9.82496	10.7582	11.2027	10.2456	11.1892	9.90238	11.1749	10.3309	9.82972	10.973	10.4305	10.1215
MAFB	10.6751	9.27612	9.58684	10.6275	9.64024	10.0485	10.0835	7.67243	9.94837	9.69	10.8273	7.91289	8.45533	9.22882	9.92926	11.8545	8.24317	8.43463	7.22882	9.15735	9.71253	8.25267	10.1898	9.40514	9.24317	11.7343	8.85798	10.0701	8.69	8.70044
SERPINE1	10.6742	13.0369	12.8897	12.7964	13.4006	13.4368	11.8122	12.3306	12.9959	16.8149	14.4939	13.9075	14.7377	11.3815	14.1077	16.4893	13.7464	11.5517	7.77479	10.9285	14.1761	14.0884	13.3183	12.0908	13.6468	13.2518	9.52552	11.567	11.5241	7.54689
TMEM254	10.6555	10.0471	10.3083	10.0485	10.6046	10.7616	10.421	11.4589	10.5641	9.72792	10.3298	12.0553	9.98584	10.3554	10.7549	9.94544	11.9189	11.0417	9.68825	10.1687	10.4367	10.4315	11.9012	10.4818	10.0056	9.82496	10.3869	10.4378	10.8941	9.23122
PRSS16	10.6411	9.90539	9.85953	10.7134	10.9241	9.98299	8.92184	11.3049	10.4284	8.69697	10.8963	12.0471	9.59059	10.6466	10.4094	7.93664	10.9454	9.03342	11.041	8.61102	9.43671	11.1007	9.62388	11.9084	11.043	9.60363	10.3376	10.3902	10.4273	10.2935
MFSD4A	10.6284	9.86419	7.82655	9.16742	8.72451	5.83289	5.08746	10.8549	8.78136	9.42626	9.77643	10.0403	8.09803	7.87036	10.0688	6.14975	11.6243	8.49586	8.52356	9.64566	10.363	9.05257	7.97154	9.34873	8.43879	7.42626	10.2773	9.94398	10.9773	8.29921
NUS1	10.6156	9.21675	10.0417	10.6239	9.82177	10.4574	10.0458	9.30834	9.61471	9.74483	9.95565	10.3083	9.28077	9.23362	9.34207	10.8903	10.0539	9.77643	8.89482	9.6987	10.697	9.70044	10.7756	9.70044	10.2644	10.1383	8.5812	9.54689	9.29692	8.93664
JAK3	10.6138	8.67948	9.02791	10.0993	10.2348	7.32193	6.72792	9.96578	11.3044	10.3923	10.8226	9.07414	9.33762	8.48784	10.4294	10.2958	9.90539	8.49985	9.07948	10.3287	11.1092	10.268	9.89178	10.0028	9.12412	11.1046	9.96434	9.91588	8.19476	8.18982
COLEC11	10.6092	10.3026	10.6786	9.20457	9.70736	11.242	9.24079	9.78463	11.8289	8.96578	11.2312	9.54496	7.8009	7.25739	11.3685	8.96578	10.363	10.3276	8.38802	9.88111	10.3049	10.7134	10.4778	8.33985	8.87958	12.2267	11.144	10.7723	7.9542	8.52356
SLC27A1	10.5934	10.2992	10.2155	9.6987	11.664	10.7465	8.7039	12.4435	10.9571	11.7826	13.1066	12.3562	11.8719	10.242	12.1418	10.5953	12.9965	10.3004	11.1972	10.5651	12.5791	11.0382	9.94837	10.8162	12.2871	10.933	11.5498	10.9218	12.2327	9.56986
APOOL	10.5906	10.1687	10.4398	10.0875	11.0272	11.5784	10.3619	10.7871	10.0593	10.1886	11.0553	10.0539	10.4574	9.88111	10.4357	9.86264	10.7649	10.3343	9.13443	10.8431	10.1434	10.2009	10.8138	10.4645	9.62936	9.81698	9.24793	10.5821	10.2324	9.7364
TC2N	10.5821	9.87191	11.1636	10.3454	11.4949	12.4359	8.36632	9.07948	9.85175	11.1286	11.2603	12.061	10.4189	10.5943	11.4645	10.4909	11.0021	10.4929	9.41785	10.6883	11.4863	11.7887	10.8918	8.86109	11.8273	11.1954	8.88264	10.7313	9.24555	10.3794
FBLN5	10.5632	9.8009	10.3955	9.75489	10.568	10.0755	7.42626	7.54689	11.3197	8.91886	11.5774	9.61287	10.5641	7.13955	9.98157	8.94251	9.39874	8.66888	7.62936	11.3848	10.5925	9.25267	9.76487	8.44294	7.58496	12.4866	10.8903	10.774	7.72792	6
SEC23A	10.5584	10.2467	11.5445	10.0634	10.0861	11.1079	10.6715	8.82655	10.3253	11.239	11.151	10.4939	9.63118	9.98726	10.9787	11.1351	11.6198	10.3264	9.13955	10.2095	10.9816	11.1144	11.5314	10.983	10.2715	11.2586	8.40514	10.021	10.8517	9.70044
PRKAB2	10.5575	10.0526	9.72451	9.89785	11.0768	11.9009	12.4097	12.4745	9.97728	10.5459	12.6817	13.0656	10.9622	10.7415	11.4564	10.1724	13.7602	9.54689	9.90839	10.2796	10.5265	11.3805	11.3393	11.6569	11.5864	9.90539	9.10852	11.9399	10.4625	9.67772
NES	10.5459	11.7125	11.4362	10.7599	12.0437	11.7254	9.33762	13.2078	11.679	10.4336	11.1183	13.578	11.7309	10.5421	14.0745	10.9233	13.9516	10.5078	10.8588	12.136	13.6384	13.1306	13.6523	12.8502	13.7533	12.8353	11.4833	12.8451	13.1988	9.39017
HKR1	10.543	11.0244	10.1787	10.7398	10.5167	11.0512	9.73809	10.7065	10.5962	11.7177	10.5868	11.3554	10.9352	10.8265	10.7194	9.64566	11.6307	10.1849	11.2586	11.1325	10.6101	10.9432	11.7789	10.8803	10.7305	10.1812	10.9315	11.1215	11.2228	10.4645
DYSF	10.5333	9.91886	10.2312	9.8857	10.388	12.5122	10.8486	8.35755	10.5546	9.33316	10.1267	10.4605	8.42206	9.14466	10.1948	10.6384	9.59432	8.42626	6.96578	9.07146	9.72281	9.224	12.8463	10.8122	10.3912	11.0539	9.60733	11.2101	10.6202	8.07682
MAP3K9	10.5255	8.43045	8.49586	9.03067	8.56986	11.0098	8.13443	8.77149	7.76818	8.89482	9.94105	9.24317	8.03342	9.0607	8.73809	7.53916	8.22882	8.31288	7.65105	9.37721	8.48784	9.64746	11.1235	8.70044	8.73132	8.17493	7.22882	8.53528	9.89936	7.09803
FZD4	10.5206	10	9.96434	9.97298	10.5934	11.9535	10.4574	9.07948	10.1306	8.44294	9.98868	9.67772	8.82972	10.5285	10.4868	9.77149	10.3049	9.27612	12.1592	10.6786	10.2336	9.62022	11.0035	9.83605	10.0334	10.7262	9.47776	10.6961	9.37069	10.242
CCDC69	10.5068	8.47168	8.69	9.93369	9.7211	8.87958	7.41785	6.65821	10.2276	8.40088	9.86882	7.10852	7.74147	9.32193	7.9542	11.0478	7.59246	7.94251	8.62936	8.51964	10.0768	6.24793	9.47573	8.03892	7.31288	11.178	8.55842	9.46964	7.5157	7.45121
GPATCH2	10.5058	9.84862	9.31061	9.47371	9.57743	10.1046	8.7879	11.0265	10.3309	9.52552	10.4838	11.4788	10.3015	8.69	10.2204	9.29002	11.1948	9.28309	9.5812	10.6046	11.2125	10.0307	11.0341	10.0238	10.7977	9.30834	9.2738	10.821	10.9723	8.77808
LPAR2	10.5058	10.9823	10.0084	11.1911	10.9039	9.55075	7.85175	11.4909	10.7039	11.272	11.8941	11.1954	11.4727	11.29	11.3712	9.67948	13.0683	10.8337	11.8277	10.8447	10.668	11.1768	10.9922	10.8788	10.599	10.0512	11.6448	10.6671	10.6266	10.2252
TRIM52	10.5008	9.93221	8.87344	10.3977	10.3608	9.69349	9.00562	10.3476	9.28077	9.93517	9.78136	10.0417	8.89178	8.77149	9.67948	8.46352	10.7574	9.29232	9.12928	9.57932	9.62936	9.95128	9.72792	10.0875	9.14466	8.67948	9.21189	9.78953	10.1306	9.10066
TIGD5	10.4878	9.41151	8.62571	9.67772	9.90689	9.90388	7.61471	10.5755	8.83289	9.74147	9.52356	8.77479	9.76984	9.2503	9.62388	9.69174	11.0063	8.8392	9.02791	9.15228	9.98014	9.45327	9.36851	10.6591	9.13186	9.07682	10.3608	8.97441	9.47978	8.22882
CRBN	10.4788	9.75489	10.0539	10.0928	10.1712	11.3214	8.8857	9.97728	10.098	9.70908	10.115	10.7616	9.51175	9.39232	10.8242	10.3399	11.0217	10.2192	9.31741	9.82018	9.96723	9.91588	10.3641	10.0362	10.1923	10.3343	9.07682	10.236	9.73809	9.07682
ELL2	10.4737	9.70563	10.9432	10.1799	10.9061	13.6001	12.2055	10.421	10.2866	10.8595	10.8017	9.11374	10.1241	8.71081	10.4696	11.8459	10.5411	9.49785	9.31515	10.4357	11.8521	10.3443	11.5245	9.42417	10.5962	11.357	9.06609	10.7048	9.75656	9.45327
APLNR	10.4615	10.0512	10.9285	9.42626	11.2479	10.9084	8.67596	8.76487	11.3718	8.08215	10.9651	9.83289	8.07146	9.09011	10.6294	8.89178	8.6865	8.71425	7.69349	10.0715	10.0688	9.62205	11.7834	10.2597	10.4605	10.5127	10.9315	11.7727	7.64386	7.40088
PDK2	10.4553	10.1485	10.2009	10.3387	10.7541	11.6101	9.42836	10.6493	10.6027	9.78953	10.0782	9.7211	9.49985	10.9535	9.95855	9.04439	9.79442	10.0168	10.1674	10.8049	10.014	10.137	9.88417	11.2204	9.67066	9.91439	8.92184	10.3174	9.92481	8.82655
EMB	10.4491	9.67243	12.0447	10.9248	11.1344	6.50779	5.88264	5.85798	9.87344	8.35315	9.88722	9.90087	10.2444	7.25739	11.9341	10.5196	10.3772	10.2889	7.6865	9	12.0522	11.1286	9.10852	12.0668	11.3799	10.668	8.90689	9.45327	10.7936	9.98442
HMOX1	10.444	10.1241	11.5943	10.9498	9.90388	10.7805	8.04439	7.97154	11.2348	11.7781	10.6175	8.37069	9.52943	13.676	10.1396	12.8273	7.91289	10.8471	9.14975	10.1124	10.9226	9.7211	11.3359	11.3298	9.35755	9.97585	10.9873	10.676	9.50779	9.03617
CCDC71L	10.4419	10.5527	10.2656	10.5108	10.7288	11.1137	9.56605	8.91289	10.6671	10.7465	11.0272	9.32643	10.5584	9.98014	11.0437	11.7211	10.2252	9.43045	9.5411	10.7432	11.3723	9.76155	10.5821	10.8588	10.7356	10.9189	9.93811	9.96578	10.0821	8.66178
TMEM119	10.4367	9.08215	7.8009	9.32643	9.13186	9.19229	5.64386	6.26679	10.4284	8.23362	10.1163	9.0954	5.42626	5.61471	10.6856	6.78136	8.9571	6.72792	3.32193	8.54303	10.0835	8.79766	8.03342	6.80735	8.76818	9.97011	9.9901	10.2312	6.74147	5.45943
SLC45A4	10.4357	9.1267	9.34873	9.78463	11.2258	10.973	10.3264	11.7215	9.30378	8.37069	9.42626	10.0782	9.39232	10.2479	9.62571	9.50383	12.0664	9.21675	9.16491	10.3049	9.74987	8.64386	11.8963	9.18982	10.4168	10.1523	9.73302	11.0848	9.5216	8.57365
RUFY2	10.4305	9.91439	9.74147	9.29692	9.8009	9.94691	8.16491	10.218	9.60363	9.86109	10.4147	11.2372	9.56605	9.33092	10.5689	9.73471	11.6124	10.1712	8.47978	9.35315	9.9629	9.6865	10.3597	9.59432	9.82814	9.36851	8.633	9.62022	10.3619	9.15228
SOCS3	10.4294	10.6627	11.9683	11.2755	12.0324	10.1662	5.83289	9.93517	11.794	12.6856	12.3089	9.44294	11.0272	9.31288	10.6777	11.6957	9.90539	10.314	8.61471	9.96145	12.8944	10.5699	12.2972	9.91886	11.6821	11.7082	10.5314	10.973	9.73132	9.17493
CPVL	10.4242	8.14466	9.80896	9.10066	8.66888	7.8392	3.70044	7.10852	9.05257	8.73471	9.81698	7.55459	9.32867	8.12412	8.11894	9.44501	7.36632	6.87036	5.80735	8.17991	9.86264	6.42626	9.82496	7.56986	7.53138	11.5201	8.2384	8.88264	8.3966	7.71425
DENND3	10.4126	9.52943	9.633	10.6475	10.3696	10.4315	8.31741	10.1215	10.0701	10.3242	10.4574	9.87652	9.48784	9.17243	9.9571	10.3848	10.5068	9.45738	9.46148	10.0821	11.4105	10.7632	10.4939	9.77643	10.4635	10.7903	9.65642	10.7305	9.07146	10.1383
SFI1	10.4083	10.2252	10.0954	10.5068	10.4788	11.1636	9.30378	11.5127	10.93	9.53138	10.941	11.163	11.0272	10.6027	11.2258	10.5294	11.5177	10.9447	10.9099	10.2119	10.9241	10.7185	11.3998	10.2143	10.7364	10.0941	10.0168	11.6484	11.0126	10.4136
ORAI3	10.4062	10.0928	10.2715	9.43045	9.43045	9.69697	8.94544	10.1331	9.62571	10.8431	8.93369	10.403	9.60177	11.1892	9.32643	9.26209	9.85487	9.80735	9.70736	9.78136	9.21917	10.1357	10.5127	10.2119	8.74819	9.80413	10.5943	8.40939	10.4898	8.42626
FA2H	10.3934	10.0279	8.08746	9.71939	10.9374	5.97728	7.79442	9.70044	8.83289	9.64205	8.61839	8.92778	9.12928	10.6751	7.49985	7.96578	9.53333	11.3095	8.82972	8.66178	9.79928	11.0492	8.8392	10.0196	8.16993	9.9263	8.36194	9.66	10.3652	10.9054
SOCS7	10.3912	8.84549	9.60733	10.8057	10.5401	11.5939	8.6865	10.3587	9.31061	9.49386	10.4357	10.3794	9.23122	9.35535	9.88722	9.71596	10.3465	9.15228	9.10066	10.7065	9.44915	10.207	10.8082	9.92926	10.4419	9.22641	8.12412	10.3945	10.2033	7.81378
NVL	10.3902	9.58871	9.2384	9.78627	9.75822	9.73302	8.49985	10.4818	10.0728	9.39017	10.0928	11.4284	10.4147	9.56033	10.4727	9.90539	11.3038	9.78463	9.64566	9.98868	11.0708	9.93958	10.7185	10.0348	10.3276	9.46964	9.24317	10.8368	10.5897	8.57743
DDX11	10.388	9.69697	8.91886	10.4512	10.5859	10.1459	8.87036	10.9462	9.68124	8.26209	10.2143	10.7814	10.7903	10.3652	10.3587	10.0755	10.5088	10.6375	11.1855	9.43045	10.1536	10.1241	10.5226	10.683	10.7406	9.72281	10.1812	11.3498	10.2889	8.99718
CDH11	10.3826	10.2726	9.63481	9.82496	10.2656	9.32643	6.37504	9.54303	9.44501	13.213	10.5401	10.8226	8.61839	8.82337	11.8078	12.7958	11.0795	8.04439	5.16993	9.57365	10.5953	10.5603	11.2174	9.46557	11.0251	11.8459	7.91886	10.8665	9.94398	9.35535
LAMA4	10.3826	10.5784	10.4919	10.1935	10.9307	11.1351	8.40939	10.2538	10.6184	10.1319	10.792	11.0721	9.24317	10.1408	11.7773	13.3691	11.5675	8.02791	6.97728	9.50383	10.973	10.9535	11.7215	10.8486	11.4466	12.4838	9.85331	12.0865	10.4367	8.62205
NR2C2AP	10.3805	10.29	9.35755	10.3509	10.7532	10.1033	8.3443	10.9189	10.4696	10.7773	10.7855	10.4398	10.769	10.9099	10.1293	10.3576	11.2556	10.7347	11.2831	10.3977	10.7698	10.3869	9.89936	10.3163	9.61102	9.68475	11.4507	10.4553	10.1611	10.0634
GFPT2	10.3794	8.2854	7.83289	10.3685	9.11374	5.78136	7.45121	6.39232	9.26444	12.1718	10.0634	7.59246	6.90689	5.49185	9.99859	11.9538	8.29002	5.20945	6.32193	7.69349	9.85953	6.49185	8.52356	9.38154	8.68299	10.5078	8.18488	8.37938	6.91886	5.72792
LPIN1	10.3794	9.94837	9.85175	9.96867	9.15228	11.2633	8.82972	9.61287	9.70736	10.2107	9.72962	9.42836	9.17991	9.16742	9.82496	10.1898	9.16491	9.87498	6.42626	7.78136	10.0593	8.53916	9.55842	8.64386	9.72792	10.5584	7.53138	10.7022	8.78136	8.67243
PCOLCE	10.3794	10.341	10.5575	10.0553	10.8665	9.42626	10.1649	10.6689	11.2894	10.8392	11.6904	10.2992	10.2348	10.3902	11.4268	11.8688	11.2986	9.42626	10.0914	9.17742	11.3587	11.3371	10.7969	10.1911	10.5651	11.6782	11.0056	11.2662	9.98299	8.40939
LHFPL2	10.3696	9.44501	10.4346	10.7887	10.7764	12.1072	6.24793	9.00843	10.1687	10.2491	10.3376	8.49586	9.60177	10.5999	11.3359	11.1517	9.72962	9.35975	8.89785	10.4357	11.2282	10.1306	10.9801	10.4878	10.0362	10.7039	9.33985	10.444	9.66888	9.56415
NT5C	10.3674	10.5245	10.1898	10.2216	10.7482	10.043	8.79442	11.464	10.5353	11.0661	10.2503	10.0993	11.2639	10.8122	10.2408	9.91588	11.2467	11.102	11.4615	10.6812	10.6961	11.341	9.72451	11.3587	9.72451	10.7682	12.1206	10.2515	10.3309	10.8384
ACSL5	10.3663	8.56605	10.9758	11.2174	10.102	11.6239	10.5275	6.61471	11.6935	8.57365	10.4073	7.88264	9.93369	8.72792	9.47371	10.8803	7.63662	9.40727	6.6865	8.08746	10.6707	8.15987	10.5008	8.72792	9.22882	12.115	8.03342	9.59246	8.13443	7.62936
GLI4	10.3652	9.82972	9.13443	9.56605	10.6448	9.43671	8.5157	11.2101	9.66356	10.032	9.9629	9.98157	9.60177	9.5157	9.21432	8.73132	11.4268	9.62388	10.9204	9.8933	9.85175	9.78627	9.10329	9.98726	9.98442	9.35094	10.3859	10.6175	9.93664	9.17742
SFRP4	10.3597	8.47168	7.70044	8.8392	11.0532	8.71081	4.45943	6.06609	9.47978	10.8337	11.1124	9.31741	5.35755	7.01123	11.1131	6.20945	9.60548	6.32193	5.55459	8.71425	10.4767	7.89482	8.79766	7.41785	10.1674	10.7423	9.49586	11.3421	6.6865	6.04439
OSBPL11	10.3365	9.11634	9.61471	10.2021	9.87652	10.5401	11.5206	8.47573	9.98868	9.66534	9.97441	10.0566	9.00282	9.79604	9.98157	9.7364	9.96867	9.35315	9.39874	10.0014	9.92333	9.16993	10.0593	10.0928	9.61471	9.69523	8.02237	9.86264	9.66711	8.57365
SH3BGRL2	10.3365	10.3332	10.1824	11.2912	9.89482	12.1818	11.6627	9.86419	11.8427	10.2992	11.1849	8.98014	9.72622	7.53916	9.3966	10.4325	10.3783	9.02514	10.3794	11.1548	10.7322	10.4574	10.5708	8.85175	10.4666	11.2883	9.19476	10.8681	10.1163	8.60733
FAM122A	10.3264	9.58871	9.11114	9.53333	8.90989	10.2408	8.33092	8.75154	9.21432	9.71768	9.50581	10.0028	8.63662	8.62205	9.76984	9.47776	10.2562	9.20701	8.16993	8.78136	9.40727	8.78136	10.0888	9.05528	8.77149	9.83605	8.65464	9.37504	9.43671	8.04439
HPS5	10.3242	9.00843	9.89026	10.0014	10.1344	10.4656	10.137	8.33539	9.97728	9.89026	10.2773	10.0768	9.18982	9.69349	10.2264	10.421	10.0539	10.1712	8.59619	10.3826	10.1687	9.93221	10.2761	9.72622	9.65284	10.2119	7.67948	9.62936	10.4242	8.83605
COX19	10.3197	9.9542	10.1357	9.9901	9.65284	9.54689	8.16491	10.6165	9.68475	9.61471	10.1599	10.1561	9.69174	10.0042	9.53333	9.01959	11.0063	9.94105	10.3685	9.82814	9.96145	9.59619	10.9054	10.9024	9.13186	9.31061	10.2773	10.0647	10.1536	8.66178
DSCAML1	10.3095	10.6457	10.0126	8.01681	8.46352	2.80735	1.58496	8.74819	7.34873	8.84235	8.24317	8.82018	5.93074	8.67596	8.02791	4.80735	8.36632	9.21432	7.86419	9.89178	6.61471	9.59059	4.32193	9.73471	7.57743	6.26679	9.55651	5.67243	7.86419	8.59246
IFT81	10.3095	9.35535	8.57365	9.67596	8.87344	9.13443	6.9542	10.5651	9.30606	8.79766	10.4767	9.88417	9.6987	8.66178	10.6384	9.45738	9.55267	9.29921	9.82814	9.52552	10.0593	11.0708	9.79279	10.0348	9.84549	9.10852	8.65821	10.2831	9.77643	8.07146
CSNK1G1	10.3049	10.1459	9.50184	10.268	10.5147	10.1163	8.21917	10.1849	9.74819	10.2021	10.4676	10.1972	9.79116	9.91737	10.5275	9.53916	10.5421	9.40727	9.783	11.0014	10.4041	10.2656	10.421	10.6211	9.99577	9.0634	9.54882	9.92333	10.7532	9.54689
UVSSA	10.3038	9.16491	9.34207	9.43254	9.62936	9.2854	8.40939	10.3531	9.25974	9.66888	10.4979	10.4868	9.11634	7.9542	8.90388	8.49586	10.9454	8.9571	9.37721	8.12928	9.26913	10.4147	9.25974	10.7773	9.61839	8.13443	7.59246	9.79442	10.8408	10.0901
AMT	10.2981	7.58496	9.1267	8.69697	9.28077	9.44915	8.74483	11.1039	10.4909	8.94544	9.9571	10.8478	8.78136	10.5362	9.25739	8.30378	10.9076	9.04712	8.66534	10.3264	10.2456	10.2796	9.80574	9.80896	7.55459	8.69349	10.0154	10.388	10.2216	8.53138
CCDC3	10.2923	9.59059	10.821	9.90087	9.94398	10.6996	7.97154	9.8392	10.6618	8.58496	10.5028	9.39874	8.93664	8.96867	10.5469	9.19229	10.3387	9.31967	7.04439	9.32418	10.8337	10.6891	11.3918	9.93221	10.3038	12.0875	10.3309	11.2155	8.25739	7.76155
SERPINB9	10.2715	8.52748	9.60733	10.5962	9.25267	8.06609	7.07682	9.47776	10.4929	9.54882	10.7524	9.71596	9.2854	8.9629	10.0403	11.3315	9.76653	8.42626	8.05528	10.255	10.9837	9.57743	10.3718	9.05799	8.87036	10.4105	7.65105	9.72281	9.58308	9.23601
RAD51D	10.2574	9.61287	9.57365	10.2491	10.5157	9.54882	7.97154	10.5603	10.2082	9.68299	9.91289	10.058	9.96867	10.5088	10.3231	9.33316	10.446	10.8978	10.2095	10.3772	9.98442	10.0498	9.90087	10.0741	9.41151	9.17243	9.46148	10.1774	10.0154	9.23601
RHEX	10.2562	5	1	9.85331	4.64386	11.0389	7.56224	3	5.45943	2.80735	13.0833	14.3032	9.26679	10.4818	10.5098	7.55459	13.5038	3.58496	4	6.75489	10.1176	5	9.07682	2.80735	10.4564	8.13955	11.0375	10.8719	2.32193	4.32193
SMURF2	10.2503	9.76984	10.6239	10.4062	10.2912	10.5137	7.36632	10.544	10.3912	10.983	10.7936	11.2009	10.7074	8.79766	11.2228	12.1605	10.9549	10.3298	8.65464	11.268	11.2167	10.8297	11.3842	9.80896	10.722	11.0901	8.76818	10.8376	9.82814	9.44708
KAT2B	10.2479	8.77808	10.2467	10.2204	9.61471	12.6241	9.56224	9.1267	9.77149	9.93074	10.2808	11.3761	8.25267	8.29462	8.84862	9.72451	10.1561	8.3443	7.94251	9.15228	9.51767	8.7211	9.77314	8.49985	10.1812	9.61471	7.22882	9.37938	9.3837	8.02791
KIAA1958	10.2444	6.40939	7.58496	7.98868	8.66888	9.97728	9.29002	8.95128	8.31288	8.55842	8.15987	9.60918	9.34873	8.7039	9.31741	6.84549	8.39232	7.76155	8.16491	8.86419	8.17493	8.30378	8.84549	6.82018	7.60733	7.55459	6.94251	8.54689	7.84549	7.02237
CSAD	10.2408	9.85643	10.0417	9.6865	10.3298	11.0934	10.3674	11.6555	10.8114	9.09276	10.809	10.8781	10.0471	9.65464	9.36851	8.47573	11.1536	9.75656	10.3421	10.9031	10.1228	10.6284	10.9388	10.5603	9.67772	9.34651	9.27845	10.7507	9.44501	9.77808
DMWD	10.2324	10.218	10.2621	10.445	10.9174	10.314	8.82337	10.5859	10.2992	11.9726	10.8297	10.3729	10.5765	9.94544	10.6439	10.1447	11.1799	10.0196	10.2738	10.6961	10.8933	10.5536	11.4903	10.6821	9.99718	10.2842	10.6156	10.4666	10.9944	9.98442
TCAIM	10.2228	9.42417	9.59059	9.46557	9.96723	10.6926	8.56605	9.61655	9.97728	9.36632	9.69523	10.7279	8.8392	10.1485	9.61102	10.2396	10.9469	9.38802	9.63844	9.87652	9.99294	9.79604	10.4041	9.41363	9.80574	9.37504	9.38586	10.1046	9.50779	9.11634
MRPL46	10.2155	9.67066	9.16239	9.47371	10.3309	9.03067	8.66178	9.34651	9.60918	9.63662	9.45121	9.08215	9.61102	10.1812	9.07146	8.62936	9.7039	9.40727	9.47573	9.24079	9.34651	9.05528	8.93664	9.91439	8.8009	8.84862	9.93074	9.43879	10.1649	8.65464
TUFT1	10.2119	10.3049	10.2408	10.1033	10.0348	10.7237	8.15482	11.6939	10.0888	11.8234	10.2479	12.5194	10.8114	10.2216	10.5127	9.08746	12.898	10.7448	9.20457	10.2703	11.3061	11.6036	10.6266	9.89482	10.8986	9.8009	10.098	11.2568	11.0775	11.0444
USP30	10.1886	8.65464	8.75822	9.51964	8.93369	10.6944	9.93811	9.81538	9.13699	8.12412	9.54882	10.0279	9.97441	9.4818	10.1254	9.15228	9.02514	8.93074	9.15228	9.39232	9.40088	9.67419	9.84706	9.7879	9.25503	9.58308	9.0607	9.8009	9.35755	7.88264
TUBG2	10.1712	9.69	9.22641	9.63844	10.0238	10.2761	7.97728	10.8533	9.97871	9.7879	9.78953	9.84862	10.4998	10.0279	9.8009	8.99152	10.5372	10.4717	10.352	9.71425	9.61655	10.3554	9.76487	10.445	9.19476	9.77314	9.3015	10.1762	9.58871	9.19722
MTHFD1L	10.1662	9.48784	9.71939	10.7185	10.0362	8.84549	8.88264	9.45943	9.43879	11.0265	9.18488	9.51373	10.1799	9.86728	9.82018	11.9388	10.2396	9.59059	8.36194	10.1911	11.4954	9.75489	10.6996	10.0941	10.3253	10.2992	8.99152	9.56415	9.73132	8.40514
VWA7	10.1548	8.59619	7.8009	8.60733	9.7211	7.67243	9.99152	10.3848	9.21917	8.69349	9.0954	9.47371	9.56796	10.8297	10.7237	7.33092	10.2691	6.64386	9.57743	10.3219	9.0954	9.66711	9.12928	10.3848	8.92481	8	7.53138	9.77479	10.9593	9.53722
KIAA0753	10.1523	10.7781	8.93958	9.62388	9.98726	9.77972	6.96578	10.8384	10.128	9.34873	10.7952	10.6698	10.6411	8.09803	10.813	10.1098	11.2633	9.32418	10.236	10.6582	11.0244	10.8416	10.5137	10.1787	10.2633	9.41574	9.95855	10.8595	10.6839	9.64386
TFAP4	10.1523	9.33762	9.17991	9.45943	9.66356	8.65464	6.32193	9.45738	9.62205	9.62022	9.21917	10.1911	10.098	8.43463	9.46761	9.78627	10.0701	9.88111	10.1712	9.31741	9.29462	9.45121	9.87805	9.55651	10.0238	9.64926	9.58871	9.89178	9.39232	7.69349
MS4A7	10.1472	8.98299	10.341	9.93369	8.62205	8.96	6.94251	7.14975	9.10329	8.62936	10.0928	6.97728	8.51175	8.76818	8.71081	10.5755	7.41785	8.85487	6.84549	9.07146	9.783	7.85175	9.50779	9.04712	8.88874	10.5177	8.45533	9.32418	8.71768	8.73471
KCTD7	10.1331	9.46761	9.29692	10.1306	9.94251	9.55842	8.27146	9.73132	8.5812	9.11114	9.43671	9.87498	7.98868	8.8009	9.08215	8.47573	10.1447	10.137	8.52356	9.65821	9.08215	9.56986	9.93958	11.0369	9.19229	9.21675	8.00562	9.21432	9.92035	8.9542
KDR	10.1331	10.0928	10.4512	9.60733	10.7871	11.4512	8.3443	8.37938	10.1548	8.12928	10.4533	10.0526	7.90689	8.88874	10.4979	9.88417	8.97154	7.90689	6.12928	10.2046	9.86264	9.55651	11.3554	9.63844	10.3151	10.6812	8.57365	11.268	8.96578	8.13443
C1orf35	10.1293	9.87805	9.00843	9.59432	9.36632	10.2033	9.32418	10.9737	10.1293	9.39017	10.062	11.1743	10.4635	10.2143	9.82337	10.1059	11.2009	10.0403	10.7279	10.1447	11.0954	9.98868	10.0688	10.6202	10.0728	9.79442	10.7415	10.9447	10.3608	8.73132
UBALD1	10.1215	9.77314	9.74147	9.60733	9.90388	10.5255	9.80413	9.38154	10.332	10.1046	10.0661	10.3421	10.567	10.1137	10.1098	10.567	10.5774	10.0607	10.8619	9.47168	10.568	10.5108	10.9366	9.81858	11.098	10.5275	10.9151	10.6046	9.87498	9.15228
BCLAF3	10.0875	9.77314	9.33316	9.97871	9.93664	10.4574	7.61471	10.1599	9.68124	9.81858	10.6294	9.97728	10.2691	9.77149	9.75154	8.74819	10.8696	9.91737	8.39232	9.96	9.98584	9.88264	10.0512	10.1085	9.58871	9.55459	9.37069	9.74651	10.0498	9.75822
DLC1	10.0875	10.352	10.3998	10.0888	11.3443	11.2639	9.44087	10.1662	10.6046	9.63118	12.0785	10.4798	9.27845	7.73471	11.0175	11.0147	12.3761	8.43045	7.12928	10.2408	11.7427	10.2981	11.9388	9.26913	10.5459	11.2703	9.17991	10.7887	9.04985	6.80735
ARHGEF3	10.0861	8.93958	9.15735	10.0458	10.4115	10.0835	7.85175	8.80735	10.1699	9.59805	11.7727	10.1306	8.49985	10.1548	10.0056	9.78627	10.584	8.84549	9.88111	9.46352	10.3542	9.98726	9.94691	9.56224	9.24555	10.6987	9.63481	10.1536	8.82018	10.0224
TMEM131L	10.0795	8.73132	9.46148	9.7879	10.9636	11.1144	8.37938	8.57365	10.1886	9.09803	10.2889	9.75322	9.30606	9.88264	9.66	10.1459	9.31967	8.62205	8.5812	9.16742	9.90689	9.45738	9.93664	8.9542	9.56033	9.63481	9.48382	10.0458	8.40939	8.01681
KCTD13	10.0782	9.25974	9.64746	9.44708	10.2082	9.89178	8.27612	10.7406	10	10.2842	9.5157	10.8025	10.543	9.3015	10.1997	10.1611	10.4157	10.1497	10.0196	10.0888	10.2252	10.2082	10.3276	10.3966	9.47168	9.36851	9.85331	10.4398	9.83289	9.20457
PDE12	10.058	8.90689	9.79442	9.66356	9.87805	11.4247	9.46964	9.05257	9.97298	9.50779	11.0119	10.7415	9.52748	9.90839	9.62022	10.4263	10.66	9.60733	9.02791	9.64746	10.3576	10.0688	10.3197	9.82655	9.6987	9.78136	9.00562	10.0265	9.71253	8.77808
S100A1	10.058	6.62936	5.75489	7.09803	11.2258	6.56986	5.20945	12.96	9.74315	5.04439	13.168	14.6294	8.99435	6.71425	11.7944	5.08746	13.8729	6.14975	8.51964	7.6865	11.7887	8.88874	9.45943	10.764	11.0808	6.18982	12.1261	10.4126	11.9758	8
CITED2	10.0512	9.69174	9.61287	9.55651	11.4696	12.3867	10.4105	9.20212	9.77808	10.988	11.4517	10.3608	9.86573	8.76487	9.84549	11.1693	11.0098	8.6865	9.0954	10.1548	11.3663	9.76321	10.5699	8.62936	10.1935	10.9766	7.49185	10.5878	8.39232	8.07682
KIAA1549L	10.0389	9.73809	5.58496	9.17493	7.41785	9.58871	2.58496	7.67243	7.97728	7.17991	6.78136	8.3966	9.224	4.39232	8.24793	10.2444	8.85798	2.58496	5.16993	10.3826	9.40727	7.94251	9.06878	5.64386	9.03342	8.93664	8.13955	8.24793	5.24793	8.45121
NRBF2	10.0389	9.38802	10.1408	9.56796	9.66888	10.2621	9.25974	9.14975	9.79928	9.90689	9.69523	10.4939	9.45738	9.87652	10.3432	10.4939	10.352	9.80252	9.14466	9.67772	10.792	9.67066	10.9629	9.62388	9.61102	10.0728	8.48382	9.42626	9.42417	8.69697
LNX2	10.0362	10.6321	10.4553	10.1241	9.80413	12.4331	10.2312	9.70563	9.21675	10.5048	10.0375	10.4073	8.99718	9.15228	9.48583	8.93369	10.9586	9.11114	9.00843	9.84862	10.0084	9.82018	10.7305	9.61287	9.8933	9.35975	9.29002	9.93664	10.769	9.65642
AL157392.3	10.032	8.97441	8.61102	8.87958	9.97441	9.9542	8.73132	10.8564	10.0307	8.91886	10.5718	10.6221	9.52356	8.00562	9.81538	8.19476	11.294	8.0607	10.098	8.79116	9.34207	9.73809	10.9571	8.55075	9.06609	8.76818	8.36632	10.4252	10.4273	8.89482
GK5	10.0224	9.46148	9.29692	10.1561	10.1898	10.4491	10.2935	10.0056	9.92333	9.5812	10.4284	10.8033	9.78953	10.0848	10.3685	9.07414	11.058	10.0112	9.27845	10.0701	9.71253	9.66888	9.88417	9.82814	10.2009	9.72622	8.11894	10.5793	10.3197	9.63844
FLVCR1	10.0014	7.67948	7.93074	8.87344	10.0307	9.33316	8.37504	10.6996	10	8.84862	10.5498	11.4424	9.40514	8.93958	10.2877	8.02791	11.1039	10.2021	10.2396	10.1861	10.5196	10.375	9.69174	10.1072	10.7936	8.76487	8.19967	11.4873	10.9476	9.33316
NDUFAF1	9.99577	9.72281	8.69349	9.4818	9.87191	10.8122	9.80574	10.0028	9.40939	9.63481	9.64746	9.56986	9.2854	9.40514	9.69523	9.35975	10.4888	9.36851	9.63662	9.24555	10.1319	9.45121	9.29921	9.81218	9.19967	8.43463	9.70563	9.19967	10.7237	8.64024
AK4	9.98726	9.2854	11.0934	10.7125	11.5622	6.42626	7.8392	6	10.5265	10.7004	9	7.94837	9.92778	11.933	8.90689	10.5226	7.16993	11.3493	9.84549	10.2336	11.6184	11.3026	11.4533	10.3287	9.94398	10.0861	8.0607	8.11374	8.2854	7.77479
ZNF431	9.98584	9.70217	8.92481	9.87036	8.77479	9.86573	7.40088	10.0688	9.13955	9.15228	10.3421	9.96145	9.59059	9.21432	9.19229	8.37069	10.0967	9.37938	9.42836	10.0808	9.53916	9.92778	9.5812	9.73471	9.63844	9.13186	8.58871	7.60733	9.98584	9.04985
ITGA9	9.98157	9.3015	10.1241	8.87036	9.58871	10.2192	7.74819	7.67243	10.2467	7.71425	10.6671	9.12928	7.35755	6.90689	9.98299	9.75489	8.45121	8.81057	7.18982	9.11374	9.40939	8.11894	11.6253	8.56224	8.48382	11.0701	9.12928	9.90689	7.34873	7.04439
ZFHX4	9.97011	7.46761	7.50779	8.74483	7.39232	6.64386	7.21917	4.80735	6.97728	5.52356	9.15482	11.1818	3.70044	3.70044	6.84549	8.50383	8.52748	5.04439	3.58496	8.72792	7.66534	6.16993	7.17991	8.53916	7.05528	9.17742	3.45943	6.52356	7.52356	5.80735
HAPLN3	9.96145	7.81378	7.65821	9.84549	8.84235	6.59991	5.75489	8.30378	9.86573	8.78463	9.56796	8.3837	8.97728	6.90689	9.17742	10.1344	8.35315	6.26679	8.04439	6.76818	9.49785	8.224	8.29921	8.39232	8.76487	10.599	8.32193	9.32643	7.81378	6.37504
SLC26A1	9.95855	7.59991	8.9629	8.74483	9.2503	8.99152	8.60363	8.69349	8.90087	7.82655	9.87958	8.90388	8.11894	8.42206	8.16993	6.33985	8.98299	7.32193	8.74147	7.7879	7.33092	10.0458	8.97441	10.0782	8.47168	6.87036	7.17991	8.97154	8.93664	8.30834
CYB561D1	9.95565	8.83605	9.00562	9.94544	9.89026	11.218	7.14975	9.85953	8.81698	8.04439	9.85953	9.2854	8.91886	9.64566	9.50779	9.2503	9.23122	8.44294	8.31288	9.85175	9.2738	9.50779	10.5294	9.70563	9.46964	8.47978	9.10852	8.96867	8.90989	8.43879
PCLO	9.95128	7.58496	8.15482	9.40514	10.2312	11.2137	8.49985	9.43671	9.73809	9.62205	9.14975	10.6537	8.2854	9.17742	10.6357	7.65821	10.1972	9.05257	8.8857	11.03	10.0993	8.55459	9.07146	9.89633	9.98868	7.8009	7.07682	9.25974	9.90839	8.01681
USP49	9.94105	8.37069	7.85175	8.60363	8.96	9.76155	8.5812	9.25974	7.90087	8.19967	9.41574	9.29232	8.37069	8.11374	8.66178	7.39232	9.24793	7.71425	8.24793	9.03067	8.11894	8.21432	9.66711	9.33316	8.19476	8.60363	8.10852	9.61287	8.55459	8.02237
FAM117A	9.92926	8.84235	8.31741	9.50383	8.90087	10.1098	6.12928	8.53528	9.71939	8.29462	8.98299	9.12928	7.76818	8.14466	8.44708	8.35755	9.77808	9	8.66534	8.16491	8.88264	8.01123	8.67596	8.46761	8.35315	9.97871	8.03342	9.47168	8.01123	6.56986
RAP1GAP2	9.92481	10.4808	9.36851	9.66	11.0464	10.851	7.14975	12.1059	10.5245	9.66	9.71081	11.9762	11.0063	9.58496	11.6013	9.50383	12.5404	10.5108	10.3072	10.8719	10.8603	10.0647	11.1668	9.56224	10.9665	10.2562	8.50779	10.2538	11.318	8.43879
SDSL	9.92333	9.5812	9.86264	9.99577	9.56605	10.3966	10.5632	9.77314	9.65464	9.08215	9.05799	9.74147	9.3837	12.6804	10.375	9.70563	9.44501	11.4767	11.1662	10.2143	10.1059	10.1997	9.56796	10.8001	9.50581	9.33092	11.5367	9.29921	11.3471	8.20457
FBXO8	9.91737	10.137	9.8009	9.48784	9.76155	10.9374	8.15987	9.32418	9.39874	9.35975	9.74819	9.71253	9.75489	8.82018	9.95855	9.91289	10.1202	8.85175	8.36632	8.84862	9.36632	9.70736	9.77972	9.16491	9.46964	9.93221	8.65105	8.85487	9.29692	8.58496
PROSER3	9.91737	8.82655	9.09276	9.46557	9.21189	9.46148	7.85798	9.55459	9.14211	10.4584	10.5098	9.62022	8.81698	8.41785	9.83605	8.65821	9.58496	9.44294	8.96578	9.59432	9.33539	9.75489	10.2167	9.6987	9.41996	8.82972	7.15987	10.0512	10.3264	9.04439
LOXL1	9.90087	9.25503	9.48985	9.02791	9.27146	8.65821	6.30378	9.67772	10.0126	10.2503	10.1137	9.79442	8.53916	7.6865	10.6742	11.785	10.7524	8.64386	7.02237	9	10	9.56415	9.9571	10.3815	10.3083	11.9091	9.54496	9.89633	9.15735	7.19967
ANKRD46	9.88417	8.64024	9.0954	9.35535	10.2773	11.2396	9.19967	10.544	9.65642	9.04712	9.91737	9.8392	9.17742	8.93369	10.2432	8.49185	11.9553	8.42626	9.05528	10.3902	10.2456	8.82018	10.5401	9.17243	10.0715	9.31741	8.61471	10.0566	10.8416	8.31741
PRX	9.88417	7.07682	7.6865	8.97441	10.2715	8.24793	7.47573	9.96723	8.89482	10.3869	10.6018	8.7879	8.48382	8.42626	9.7879	7.81378	9.39874	7.30378	7.93074	9.41363	8.54303	9.41151	8.85798	9.30378	9.18488	8.77149	9.35094	8.10852	8.79766	6.12928
GIMAP8	9.87652	8.75154	8.633	9.29692	9.46964	9.99577	7.18982	6.61471	9.35755	6.89482	9.12412	7.8392	6.93074	7.32193	8.74147	9.7364	8.01123	7.47573	6.20945	8.83289	8.94544	7.84549	9.26913	8.52356	7.87036	10.4336	8.54303	9.53333	10.0168	6.65821
BAIAP2L2	9.87036	8.79116	11.3685	10.8611	12.1815	12.0698	9.74651	12.7692	10.5868	9.28309	11.9993	11.0231	11.9046	12.6282	10.4574	10.021	12.6974	12.3146	12.5066	10.9929	10.9593	12.0573	9.64024	9.77479	11.8619	9.79116	10.7657	12.5409	12.2461	12.7513
COL9A2	9.86109	6.85798	6.35755	9.24793	8.98868	6.02237	7.65105	13.6025	8.57365	7.55459	9.52943	12.9235	10.544	10.7134	12.8439	8.84549	11.5807	6.18982	9.52356	11.7207	10.4294	9.40301	13.5689	9.96578	10.3869	10.5108	11.7164	12.4823	8.3837	6.39232
MMACHC	9.86109	8.67596	8.75154	8.66178	9.81698	9.81698	10.332	9.67066	9.47573	8.37069	9.53528	10.1189	9.46557	9.47978	10.0848	8.93958	8.94837	9.48784	9.96578	9.26679	10.1124	8.49185	9.76155	9.97011	9.16491	8.31288	9.23601	9.91886	9.32867	7.17991
RABL2A	9.86109	9.49985	9.05528	8.86419	8.84235	8.12412	7.24793	10.3761	9.24793	9.08481	8.89178	9.85487	8.97441	7.59991	8.95128	8.12412	9.86882	9.91886	8.57365	9.47371	8.87036	9.84862	8.65821	9.64566	9.68299	8.14975	8.87958	9.04985	8.90689	7.96578
CRYBG1	9.84862	7.67243	8.90989	9.77149	9.41574	10.1662	9.37287	8.64024	9.72622	9.51767	11.2685	8.2384	9.63118	6.78136	11.2015	11.9267	7.56986	9.41574	8.224	8.3837	10.3163	9.02791	8.62571	8.15482	11.1861	10.4263	7.31288	8.86109	6.96578	8.77808
RAB11FIP1	9.84706	10.6284	10.6909	11.9894	13.2257	13.6926	10.9723	12.6764	11.2125	12.4762	12.242	12.2128	10.0251	10.8025	11.811	9.95855	14.2512	9.55459	10.0028	11.9694	13.009	11.3112	12.0891	11.3576	12.0004	10.8757	8.45533	12.0154	11.568	11.8525
S1PR1	9.83605	9.60733	9.224	9.48583	10.6582	11.0279	8.29921	7.76155	10.2586	8.95128	10.3696	8.92184	7.33985	8.11374	9.69174	9.39446	8.86728	7.75489	5.35755	9.34207	10.623	8.12412	9.88264	9.35535	8.87036	11.3089	9.07948	10.2703	8.01123	7.33092
TIGD1	9.82655	8.82018	8.13955	9.84392	9.30834	7.67243	7.24793	9.81858	8.87652	7.92481	8.56605	9.97298	8.85487	8.11374	8.00562	6.97728	9.71596	8.15482	9.18488	8.77479	8.61102	9.11634	8.55842	9.37938	8.98014	7.57743	9.39017	8.98868	9.42836	8.44294
SEC24D	9.82177	10.341	11.3426	10.6689	11.3443	12.545	9.783	10.1306	10.3826	10.6978	11.3219	11.4476	9.20945	10.2691	11.0748	11.7495	10.8194	10.0688	8.26679	9.83447	11.4934	12.0485	12.4939	11.0471	11.0947	11.4409	8.18488	11.4025	10.3783	10.2479
AUTS2	9.82018	10.1472	10.5641	10.4315	9.23122	10.944	9.0954	7.56224	9.16993	8.33092	9.11634	9.65642	9.72451	8.44294	9.71768	10.0126	9.80252	9.68124	7.53916	10.3987	8.98868	8.20457	11.3191	9.51175	9.87652	11.1466	8.41363	10.2155	9.90238	9.26444
SYNPO2	9.81057	8.51175	9.64386	8.96578	10.1972	10.2252	6.39232	7.69349	9.91289	7.80735	10.4147	9.23601	6.45943	6.44294	9.98442	7.84549	9.54689	7.06609	6.52356	8.92184	10.128	9.5157	10.2621	7.74147	9.45327	11.3912	8.44708	10.7756	7.91289	6.32193
ZNF678	9.80735	9.11374	8.81378	8.86109	9.3015	9.22159	8.88264	9.16742	9.15987	8.18488	9.58871	10.792	9.41785	8.85798	9.42206	7.32193	10.1059	8.39232	9.77808	9.45533	9.7211	9.33762	9.63844	9.57743	10.1046	8.29002	8.52748	9.60733	10.7936	8.33539
NAV1	9.79604	8.97441	9.25974	9.36632	9.83763	10.1523	7.44294	8.98014	9.2854	10.8431	9.93369	10.137	8.25267	7.94251	9.80735	12.0668	12.0133	8.3443	6.75489	9.14975	10.4707	9.59991	10.769	9.48985	9.93221	11.0848	8.20457	10.3208	8.70736	7.87652
FHL1	9.7879	9.06609	10.062	9.46557	9.99152	10.8226	7.37504	7.82018	10.2467	10.683	10.4533	9.65821	9.59991	7.85175	10.7245	10.8146	11.2058	7.58496	6.47573	8.26209	10.7591	9.00282	10.0224	9.25739	10.0741	11.3214	8.37069	10.3208	7.85798	6.96578
ZFP41	9.77808	8.58871	8.19476	9.55267	9.59432	9.02237	7.69349	10.1434	8.62205	8.92481	9.40301	8.79442	8.79766	8.77149	9.36194	8.74483	11.1007	8.8392	9.55651	8.91886	9.17991	9.53916	9.49185	9.60363	8.99718	8.87958	8.90989	9.93517	8.92778	8.35315
RALGPS1	9.77314	10.1687	8.84549	9.33316	9.57365	11.7	9.48583	10.4818	9.40088	9.21675	9.12928	10.6821	10.6239	8.52748	9.58496	7.77479	11.1286	10.3387	8.9629	8.20945	9.38586	9.16239	9.25503	9.66888	9.78463	8.86419	8.8392	9.71596	9.82337	9.63844
RCL1	9.77314	8.55842	9.02514	8.86109	8.63662	8.89482	8.55842	8.224	9.40514	9.59246	9.69174	9.48583	9.00282	7.88874	9.75322	10.0265	9.36413	9.62753	8.67948	9.2854	9.57932	8.29921	9.26209	8.98584	9.97011	8.77149	8.2854	8.32643	7.7211	8.03892
CEP41	9.76818	9.29232	8.92778	9.17493	9.40727	8.11374	7.52356	9.16491	9.30378	9.12928	9.24555	9.73471	9.37504	9.04712	9.90087	10.3685	10.341	9.5216	9.3443	9.20945	9.98299	9.25739	10.7887	9.4818	9.45943	9.49586	9.00843	9.6865	9.65284	8.27146
SLIT2	9.76487	8.37938	9.04439	8.98868	9.78953	9.14211	5.58496	9.1267	8.77479	8.61102	10.9578	9.5157	8.00562	5.49185	10.3365	13.11	9.09276	7.05528	10.5565	9.3443	9.58871	8.46352	9.93074	9.77479	10.0375	10.5196	7.39232	10.1072	8.61839	7.15987
VSIG4	9.75989	8.92184	9.4818	9.03892	8.21432	7.33985	6.67243	5.75489	8.31288	10.043	9.62205	6.96578	7.87652	7.13955	8.9542	11.7879	7.15987	9.44501	4.80735	8.66178	9.5812	7.34873	7.67243	7.76155	8.3837	9.8857	7.19967	8.60733	7.90087	6.76818
SLC46A3	9.75656	8.49985	9.69523	9.783	8.12412	10.1935	9.27845	7.86419	9.6987	9.31061	9.43254	8.74483	7.21917	8.70736	8.96	10.4898	8.51175	8.08746	6.33985	7.60733	9.48583	9.67066	9.99859	10.1497	8.18982	10.5028	7.20945	8.82972	9.62205	6.89482
RGS19	9.72281	9.25739	9.41574	10.1948	9.35094	8.25267	8.07146	9	9.81218	9.65642	8.9629	8.49185	9.19722	9.77972	8.82972	10.0993	9.69697	9.30378	8.5812	8.99435	10.0112	9.00282	9.98157	9.36632	8.92778	9.90839	9.41785	9.66888	8.92481	8.50383
MAMDC4	9.70908	8.91886	9.34873	8.48382	8.7039	7.29462	11.2761	9.71425	9.65105	9.72622	9.10591	9.88264	10.0334	8.31288	9.04712	8.15987	9.82814	9.59059	8.43045	8.02237	7.76818	9.80252	9.82018	8.86109	8.34873	7.45943	9.4818	8.91289	9.87191	9.07948
ADAMDEC1	9.69174	6.96578	7.8392	8.97441	6.53916	3.70044	3	3.16993	7.74147	5.80735	7.7211	4.39232	4.80735	4.58496	6.20945	9.25267	3.58496	7.01123	3.80735	6.53916	9.01123	6.53916	8.08746	4.58496	5.04439	6.22882	4.90689	6.47573	5.67243	6.67243
BBC3	9.69174	9.52552	10.2668	10.3641	10.2842	9.02514	8.3443	10.9744	9.86728	10.1434	10.3185	10.4868	9.94691	11.719	9.80252	9.54303	11.0748	10.3387	10.1421	9.50779	9.7211	11.0546	10.8265	10.7228	10.2312	9.30378	10.5915	10.7624	11.1053	10.4147
AOC3	9.67066	9.15735	9.39232	9.46352	10.4294	9.49985	8.13443	8.36632	10.1898	9.0954	10.4898	9.63844	7.9542	7.94837	10.7969	8.71425	10.796	9.02514	7.80735	9.27612	10.6294	9.2503	10.4179	9.46148	10.0362	11.314	9.02237	10.8001	8.86419	7.65821
WHRN	9.66888	7.37504	6.85798	9.09276	9.7211	9.20945	7.15987	10.1241	8.66178	9.21917	8.67948	10.9622	10.6384	8.25267	10.1561	7.96578	9.57365	8.64746	7.89482	8.82655	8.97154	9.12928	9.77479	9.37721	9.46964	8.62936	8.31741	9.19229	9.80896	8.02237
DNAH10OS	9.66178	8.61471	7.67243	9.14211	7.52356	8.06609	6.37504	10.1408	8.00562	7.16993	8.98584	9.70044	9.19476	6.74147	9.24555	5.83289	8.36632	5.2854	6.98868	8.70044	7.97154	8.85487	8.9542	8.92184	8.96	6.02237	6.26679	8.89482	8.35315	9.30606
ZBTB26	9.65105	9.16491	8.07146	8.84235	8.60733	8.60733	6.75489	8.92778	8.20945	8.8009	8.54689	9.48985	9.68825	7.33092	9.29921	7.93074	9.45121	9.21432	7.71425	8.49985	8.37504	8.86109	9.47776	8.46352	8.03342	8.51175	8.00562	8.47573	9.55842	8.83289
ZNF587	9.65105	9.77972	9.57175	10.0768	10.5275	9.91886	8.74819	10.5401	9.54496	8.88264	10.4998	10.4747	9.47573	9.55842	9.77808	8.27612	10.8463	9.37287	9.55267	9.76321	10.1098	10.1573	11.697	10.128	9.8392	9.70563	8.82018	10.865	10.6555	10.2726
ZNF766	9.64926	9.88417	9.42206	10.0126	10.2131	9.68124	8.40514	9.93074	10.0334	9.21189	10.6402	10.3354	10.2738	10.2935	10.4625	8.8857	10.8903	9.10329	10.137	10.0279	10.421	10.2021	10.84	9.91289	9.94105	9.79442	10.5018	10.1357	11.0901	9.97585
SEMA3C	9.64024	8.62936	9.75822	8.87652	9.75989	6.24793	3.45943	6.72792	8.21917	11.6018	12.0109	11.1235	6.45943	6.47573	10.9658	11.9425	10.062	7.98299	10.8994	9.85331	10.0512	8.66534	12.7574	9.88264	11.9366	12.4325	7.39232	8.74147	9.54496	7.62936
SPEF2	9.62936	9.71425	7.86419	9.59432	9.40939	8.14975	8.83605	10.5411	10.151	8.64024	10.567	10.3174	9.14211	7.2384	11.0362	7.30378	10.1824	8.14466	9.37287	11.4131	8.91588	10.0098	10.0553	10.3376	8.90989	8.55842	10.0701	9.22159	10.1124	9.3966
FUT8	9.62753	8.2384	8.87036	9.40514	8.61839	10.3332	5.49185	8.69	9.24793	9.37721	9.74315	8.91289	7.53138	9.02791	9.86882	12.1039	8.49985	8.29921	7.66534	8.9629	9.18982	9.97298	9.03617	8.7211	10.2808	10.8933	7.74819	8.93958	9.54303	7.18982
SLC25A45	9.61102	8.01123	8.59991	8.51175	8.59246	9.13955	8.53138	10.0375	9.52748	8.84549	9.50978	9.71768	9.57554	8.50779	9.10066	8.04439	9.02514	8.80413	7.42626	9.41785	9.87498	9.74147	8.66888	7.67948	7.91289	8.81378	7.74819	8.61471	9.54496	7.84549
SIGLEC1	9.60363	7.58496	9.29232	10.1254	8.84235	7.44294	5.97728	5.67243	8.71081	9.84078	9.37504	7.61471	7.52356	9.54303	8.75489	10.1111	6.96578	7.19967	6	7.89482	9.43254	8.36194	9.44087	8.19476	8.65821	8.8009	6.67243	9.66	8.69349	8.33539
BCKDHA	9.60177	8.45121	7.56986	8.10329	8.3966	8.89785	7.7879	8.37938	7.67948	9.62571	8.52748	8.15987	7.60733	7.46761	7.65105	6.70044	8.26679	7.97154	6.39232	8.3443	7.72792	7.54689	8.78136	8.65821	7.40939	6.87036	5.90689	7.98868	9	6.20945
CP	9.59619	7.90087	13.8908	12.5703	8.59246	4.80735	15.2541	7.21917	13.5259	8.51175	12.3462	12.6296	12.9067	7	14.5486	13.1961	9.92481	11.5479	8.5157	9.55842	12.8455	12.2435	13.9784	11.4732	14.7737	12.7549	4.52356	9.39017	9.08481	3.58496
MRC1	9.56033	8.88874	9.56033	8.09803	8.84862	10.0334	13.0394	5.85798	8.3443	10.1215	10.2958	7.40939	6.93074	6.37504	8.29921	11.1737	7.32193	7.67948	4.9542	7.75489	9.29462	6.93074	9.42836	8.04985	8.08746	11.0007	6.90689	8.3443	6.35755	5.67243
CSRNP1	9.53528	9.62205	10.6546	9.24317	11.041	12.357	8.43045	9.31741	10.5411	11.6152	11.3576	10.5068	9.76653	9.07948	10.5324	10.0768	11.0403	9.41151	7.33092	9.79442	11.3896	9.57743	11.0587	9.07414	10.9823	10.769	9.97298	10.0056	9.59991	9.2503
CSF2RA	9.52552	7.69349	7.20945	8.78463	6.85798	7.26679	7.52356	6.14975	9.57932	9.16491	8.93958	8.69	8.67948	7.07682	9.62205	8.74483	8.24793	7.85798	4.52356	8.5157	9.82496	6.12928	11.2485	7.11894	8.90087	9.35315	8.75154	8.25267	7.26679	7.80735
RCAN3	9.52552	9.76321	9.15987	9.64205	9.98442	10.0417	6.9542	9.87805	9.7211	9.96434	10.0334	9.74819	9.53333	9.33092	9.69174	10.584	10.1189	9.11894	9.51964	9.23122	10.5314	8.96867	10.0112	9.44501	9.12153	10.0954	9.82496	9.72281	8.09276	9.52748
RABL2B	9.52356	10.4157	9.783	9.60918	9.64205	8.8392	7.66534	10.4533	10.224	9.62753	9.56033	10.1699	9.91439	9.62205	10.1849	9.84078	10.8162	10.2252	9.82177	9.75322	10.2562	9.90839	10.5594	10.5934	9.74651	9.04439	8.98299	10.6402	10.3151	9.31515
RDH13	9.51964	10.3174	9.03067	9.3443	10.69	10.6952	9.7879	10.7091	9.8857	9.51964	10.3772	10.9979	10.4919	10.1072	10.1421	8.73471	11.0566	9.72451	10.1861	9.71081	10.7682	10.2046	10.0112	10.3565	10.0593	10.0042	10.0755	10.3219	11.3647	10.0458
RTL10	9.51767	9.24793	10.4656	10.5953	10.4808	10.4168	8.43879	10.4676	9.16993	9.16491	10.0389	10.332	8.90689	9.87036	9.44087	9.45738	10.8595	9.29921	8.98014	9.01123	9.78463	10.1396	11.8033	10.1774	10.3376	9.86728	9.50779	10.4553	9.92481	9.19722
ATP6V0E2	9.49785	10.3387	10.3674	10.4757	11.7545	12.1577	11.6239	12.1938	11.6528	10.9801	11.4009	10.8281	12.0028	11.7973	10.9204	11.2076	12.5878	11.545	11.117	10.8226	11.0967	10.9844	9.8392	12.2577	11.1299	10.633	12.1677	11.0244	11.4924	8.85487
PRPF40B	9.49386	8.67596	7.9542	9.2503	9.67948	9.3837	6.75489	9.98157	9.07146	8.59991	9.33539	9.80574	9.28077	8.73132	9.66711	7.91289	10.2288	8.74483	8.46352	9.69	9.29232	9.7879	10.1573	9.71425	9.02791	8.90689	6.85798	9.59991	9.11114	8.31741
ZRANB1	9.46761	9.37287	9.46352	9.54882	10.0875	10.3945	8.71081	9.85019	9.0634	9.70044	10.3332	11.0224	9.28771	9.79928	10.0444	8.51175	10.2288	9.18239	7.47573	9.55459	10.1923	9.68299	10.1948	8.75154	9.76487	10.0941	6.22882	8.98014	9.82972	9.08746
OLFML2B	9.42626	8.8392	9.45943	8.91588	9.65284	10.058	6.47573	8.47168	8.7879	8.98299	9.66711	9.17742	7.74819	9.42417	10.9701	10.3038	10.1724	8.46352	6.06609	8.224	10.0028	10.2479	10.6609	9.41151	10.1072	10.2046	8.53138	10.0471	8.29462	6.90689
TENT5A	9.41363	7.93664	10.2621	9.04439	9.88417	11.5231	12.2636	9.58871	10.611	8.53916	10.5727	8.97154	9.36413	8.27612	9.90689	10.5226	8.97154	8.11894	9.08215	9.70908	10.0238	9.02237	9.36851	8.04439	9.53916	9.3837	8.94251	9.42836	8.80735	8.73132
TLR4	9.3837	7.97154	8.97154	9.07414	8.63662	8.47573	5.45943	6.10852	8.46352	8.32193	9.12153	7.25739	6.74147	7.09803	8.65464	9.03342	7.40939	7.05528	4.9542	8.10852	8.91289	7.24793	8.82972	7.84549	8.01123	9.48985	6.61471	8.69	7.8392	6.55459
CMTM7	9.37938	8.87958	9.57743	9.51964	9.66	7.29462	5.9542	9.41574	10.1033	10.7599	10.1836	10.3859	10.4115	8.99718	9.75489	11.0077	12.1026	9.68299	8.83605	9.09011	10.8819	9.10852	9.93811	8.66888	10.0553	11.7017	9.55075	9.59805	8.25267	9.09803
NR0B2	9.37938	8.11374	10.5118	7.44294	9.90539	11.8049	12.4921	10.4284	9.94691	6.14975	9.86264	9.29462	11.352	11.3174	8.10852	6.24793	10.2877	11.3032	11.545	8.83605	9.19476	10.9894	10.1228	8.76487	9.79766	5.32193	9.49985	9.36413	10.4615	9.91886
PLAU	9.37721	9.25267	9.97585	9.63481	9.03067	8.3443	5.85798	9.29692	9.19722	11.0133	9.10852	9.83289	9.48382	10.0914	10.098	13.8454	9.16491	8.57365	6.53916	8.96	10.7674	10.1762	10.8819	8.67948	10.7151	12.9616	8	9.74987	9.82972	8.01681
CXorf36	9.36851	9.11114	8.53138	8.61102	9.64746	10.0362	7.33092	7.5157	9.41996	7.88264	8.72792	8.93369	7.65821	7.9542	9.41363	9.36851	9.07414	6.50779	6.02237	8.33985	8.89178	8.88264	9.40088	8.56986	9.11374	10.3185	9.22882	10.2738	8.40514	7.52356
RNF217	9.36851	8.16993	8.93074	9.90989	9.23122	9.71596	8.55075	6.10852	7.86419	9.19722	8.40939	7.43463	6.76818	8.48382	7.79442	10.0539	9.10591	6.20945	4.58496	9.3837	9.72622	8.68299	9.80413	9.22641	9.53138	9.55459	7.53916	7.86419	8.23362	8.25267
KLHL15	9.35315	7.59991	8.92778	8.56605	8.65464	11.0788	8.07146	8.77149	8.67243	8.61102	9.2854	9.24079	8.2854	7.75489	8.35755	8.10329	8.71081	7.79442	6.47573	9.30606	8.84549	7.97728	9.99718	8.58871	8.70044	8.29002	7.29462	8.61471	9.39446	7.55459
ABHD17B	9.34207	8.81057	8.11894	8.66888	8.10329	10.0014	7.89482	8.21917	8.633	9.10591	8.81057	9.18488	8.66178	8.24317	9.41996	9.27146	9.95274	8.55842	7.96578	8.35315	9.16491	8.52356	9.62753	7.98868	8.37938	8.73471	8.0607	8.83289	8.59991	7.69349
LRRC37B	9.33539	8.32643	7.92481	8.66888	9.01681	9.41574	5.67243	9.64566	8.53138	8.91588	8.8009	8.98014	8.58496	8.18488	8.75489	7.84549	9.85643	8.82337	8.7879	9.09011	8.87958	9.22641	7.6865	8.91588	7.86419	7.87652	8.24793	8.90689	7.90689	8.17493
LXN	9.33539	9.37721	9.47573	9.02237	9.64566	9.29002	4.45943	8.31741	10.1124	9.88722	10.4263	8.31288	8.53916	7.85798	10.207	10.7822	10.1611	8.44708	7.48382	8.73809	10.2621	8.57743	8.69349	9.50184	8.64746	11.7056	8.84862	10.3587	8.6865	7.56224
NRARP	9.32867	8.8857	7.41785	8.52356	9.22159	7.87652	5.9542	8.46761	7.89482	10.3129	9.43045	10.4073	10.697	9.04712	10.446	7.31288	11.3987	9.07948	8.59991	9.26209	10.7574	10.3542	10.7566	10.2586	9.91439	8.30378	8.10852	9.05799	11.6452	8.7211
JDP2	9.31515	9.55842	9.46964	9.26679	8.97728	11.7818	7.65821	8.54689	9.98299	9.2854	10.2621	9.08481	8.49586	9.94251	9.31061	9.70736	9.06609	8.72451	8.97728	9.83131	10.2276	9.25739	9.56224	9.40301	9.44501	10.5196	9.68124	9.52356	9.52943	8.50779
L3MBTL1	9.31288	8.09803	7.90689	8.33539	9.21189	8.74147	6.96578	9.83131	8.75154	8.15482	8.79116	9.95855	8.74819	7.8009	8.76155	7.09803	9.64566	8.86109	8.29002	8.86109	9.54882	9.35975	8.28077	8.93664	8.13443	8.3966	7.44294	9.70908	8.35315	8.19967
PER3	9.29002	10.3476	8.23362	9.05528	8.42206	9.77808	8.57365	5	8.28077	7.82655	9.89633	8.85798	8.14466	7.36632	9.12412	8.56605	9.32867	8.71768	7.40939	5.75489	8.65464	8.34873	9.07146	7.13955	8.52356	9.71596	8.99152	9.35315	8.62571	7.98868
TMEM51	9.26913	10.9046	11.1176	10.6156	9.89026	10.1293	6.42626	11.6357	9.64746	10.7549	8.49586	9.85953	10.4625	12.0694	10.9151	10.9374	9.42206	10.9866	11.1351	10.2715	10.8541	9.81057	11.4252	10.4378	10.1687	10.6909	11.3891	9.89026	10.7616	11.4732
MTHFD2	9.26679	9.51373	12.1558	11.3129	8.69349	8.27146	7.53138	8.21432	9.56415	11.5985	9.55075	10.0362	9.24079	10.7903	9.82972	10.8588	9.56796	10.5157	9.41785	7.86419	9.58684	10.9388	10.3597	10.5372	9.25739	10.875	8.03342	9.10066	7.57743	8.13443
LIFR	9.26209	8.42626	9.66	10.4949	10.0334	10.4808	7.33092	5.52356	10.098	9.44501	10.1923	6.49185	9.03342	8.15482	9.97011	8.46352	8.96578	8.43879	5.85798	10.3498	9.52943	7.40088	11.2755	8.79116	8.13955	9.67596	6.04439	8.28077	8.46761	6.72792
NBL1	9.25739	9.40088	8.68299	9.87498	8.32643	7.47573	6.45943	7.65105	8.13443	11.2052	8.43879	8.21432	8.54689	7.42626	10.0084	10.7936	10.4615	6.90689	7.09803	8.01681	10.2408	9.0954	9.19967	9.07682	9.03892	10.9322	9.74651	9.01123	9.36194	7.96
SLC13A3	9.2503	4.9542	7.77479	5.16993	4.80735	4.58496	9.27612	4.64386	9.22882	4.32193	8.82337	8.96867	3	5.20945	6.08746	7.92481	6.42626	5	6.40939	6.78136	8.80735	4.32193	9.74483	7.11894	5.67243	8.44708	5.04439	6.32193	5.39232	3.58496
WDR73	9.24793	8.20945	7.58496	8.58496	9.24079	8.45121	6.02237	8.50383	8.27146	8.57743	8.67596	8.49185	8.47573	7.81378	8.66888	7.69349	9.00282	8.33985	7.85175	8.74147	8.8392	8.42626	8.5812	9.22641	7.93664	8.07682	7.81378	9.03342	9.04712	8.224
GJA1	9.23122	9.68299	9.08746	9.49185	10.3231	10.1649	7.85175	8.67243	9.51964	9.88722	10.7764	10.3443	8.93074	8.33539	10.7271	13.7803	9.93369	8.56986	6.67243	8.08746	14.2033	10.2082	10.3696	8.85175	10.8376	11.6036	10.9454	10.3815	9.17243	11.5613
LDB2	9.22882	8.69	9.34651	8.69349	9.67948	10.4584	7.65821	8.25739	9.61655	7.82655	9.84078	8.73809	6.76818	7.91289	9.32643	8.69	8.65464	7.69349	6.87036	9.18982	9.42836	8.56605	9.90839	8.77149	8.8857	10.6366	8.53138	9.82177	7.56986	7.22882
ZBED8	9.21917	9.18239	8.49586	9.64386	9.29921	8.33985	6.33985	8.87344	8.17991	8.29921	8.07682	8.66888	7.8009	7.8392	8.87036	7.59991	9.03342	8.07682	8.31288	8.50383	8.65105	8.5812	9.29692	9.16742	7.85798	7.70736	8.3837	8.07682	9.59619	7.45943
ADRA2C	9.17991	9.15735	7.3837	9.30834	10.5536	4.64386	7.70044	12.0502	10.1046	8.36194	10.0741	11.545	8.79442	10.4615	11.0526	8.30834	10.1306	7.08746	12.3578	9.81858	9.75656	9.46964	9.69174	10.0512	9.89633	9.80252	11.4383	10.1137	9.56605	8.44294
CAVIN3	9.17742	8.45533	8.33985	8.6865	9.59246	8.73132	6.59991	7.65105	9.88722	7.96	9.54689	8.633	7.46761	9.11894	10.5382	12.9469	9.33539	6.84549	9.44087	9.39874	11.2597	9.03342	9.38802	10.3197	9.88417	11.3886	10.4294	9.64926	6.62936	7
SPINDOC	9.17493	9.46964	9.07948	9.32418	9.10066	9.33762	7.91886	8.82655	9.67419	9.35975	9.32643	9.29002	9.94105	9.97871	9.35755	10.7237	10.1434	11.5878	10.062	9.57554	10.4828	9.94837	9.67419	8.99435	8.94251	10.2131	8.3443	9.14975	8.74147	8.65821
MSH5	9.15987	6.62936	6.88264	8.28077	7.87036	6.61471	5.80735	8.87652	7.8392	6.20945	8	8.04439	7.40939	7.25739	7.45943	7.13955	7.7211	7.45943	8.11894	9.35755	7.24793	8.46761	8.16491	8.63662	6.94251	6.79442	4.52356	8.74819	7.86419	7.26679
GREM1	9.13955	10.1561	8.95128	9.60363	9.82655	2.80735	1.58496	7.9542	9.32643	12.7459	10.5821	9.41151	8.69349	6.97728	10.4737	10.2432	9.29002	6.16993	4.85798	7.90689	11.9425	10.5527	11.2396	8.21917	9.71596	11.5142	6.18982	10.196	9.55842	4.24793
DPT	9.12412	7.94251	7.32193	8.36194	7.80735	3.80735	5.55459	3.70044	11.0532	6.04439	10.6493	7.42626	4	2	8.71425	3.80735	6.02237	5.32193	3.80735	6.02237	8.64024	6.58496	5.75489	9.66178	6.32193	9.98442	9.93369	10.3049	4.08746	3
FAM219B	9.12153	9.36851	8.96	9.17742	9.84549	9.86419	8.01123	9.97154	8.56605	9.48583	9.67596	9.70044	8.50383	8.45943	9.56224	8.11894	10.4157	8.48784	8.17493	8.92184	9.44708	9.03892	8.91886	9.53333	8.94544	8.84549	6.56986	9.37287	9.56224	9.08746
AQP7	9.10066	9.51767	8.2384	6.6865	10.6777	10.0444	7.85175	9.76155	8.56986	8.56605	9.47573	8.51964	9.0607	7.11894	9.23601	5.16993	11.0341	6.97728	9.36851	8.54689	7.56986	8.16491	8.87036	7.31288	6.62936	6.12928	9.61287	7.37504	8.88264	9.35755
ARMCX6	9.09803	8.93958	8.94837	9.20945	9.39017	8.83289	7.19967	10.29	9.03342	8.96	9.83763	9.90689	10.0755	10.1241	9.6987	9.50383	9.92778	8.53138	8.21432	9.19967	9.66178	9.3443	10.0265	9.87805	9.01402	9.77479	9	9.56415	9.34207	9.14975
CCR1	9.08215	6.89482	8.01123	8.96867	7.91886	5.97728	3.70044	4.32193	8.24793	7.63662	8.90689	5.80735	6.26679	7.30378	7.82655	9.44501	4.85798	7.16993	5.12928	7.32193	8.71425	6.75489	8.64024	7.10852	7.5157	8.78463	6.22882	7.78136	6.55459	5.97728
TFPI	9.08215	9.20701	11.6952	9.33092	11.3225	13.1745	12.5418	9.24555	12.8283	11.8269	10.8711	8.87036	11.1855	7.40939	11.062	13.6095	9.59991	11.0808	13.1272	11.4732	11.4574	12.4959	11.7121	9.67243	10.6987	12.1049	8.15987	11.2767	7.27612	6.89482
TEK	9.07682	8.66178	8.58871	8.44294	9.67596	9.50184	5.93074	6.52356	9.19476	7.52356	9.32193	7.96578	5.58496	6.82018	8.67596	7.30378	8.12928	6.93074	4.32193	8.36194	8.95128	7.04439	9.35535	8.22882	7.96578	10.2586	7.50779	9.25739	6.53916	5.49185
CPNE5	9.06878	7.56224	6.75489	7.8392	7.10852	9.15228	5.24793	5.97728	8.43879	5.32193	8.32643	6.70044	5.72792	6.78136	6.70044	6.39232	6.67243	5.12928	5.78136	6.42626	7.89482	7.09803	7.59246	6.9542	6.47573	9.52552	7.32193	8.93369	6.35755	5.55459
TAF4B	9.06878	5.61471	6.42626	8.40939	5.70044	4.16993	4.80735	3.80735	7.16993	9.19229	8.60733	7.90087	7.17991	6.39232	8.76155	7.41785	8.19967	8.91886	5.75489	5.08746	9.09276	5.42626	7.59246	8.3837	8.52356	8.11374	5.35755	8.41363	7.57743	5.35755
TMEM47	9.05799	9.74483	9.57932	9.07682	9.46761	11.0042	8.26209	8.20457	9.54303	8.60733	9.70044	9.44708	8.55842	7.02237	10.543	10.8122	10.543	7.65821	6.39232	8.49985	10.6528	9.38154	10.2715	8.65821	9.93221	11.2639	8.50383	10.0084	7.90689	7.45121
ZBTB45	9.05528	9.56224	9.13443	9.86882	9.48382	9.67948	7.59246	9.53138	9.39874	9.89482	10.2503	10.0755	9.78953	9.81538	9.86573	9.04439	10.4522	9.37069	9.54303	9.47168	9.71768	9.90238	10.1497	9.75989	9.66534	9.85487	10.0238	9.98584	10.1911	9.07948
PPM1K	9.02791	8.28077	7.98868	9.02514	8.72792	10.9352	6.39232	8.10852	8.90989	7.98868	9.61839	8.45943	7.76155	7.45121	8.83605	9.33539	8.32643	7	6.06609	7.32193	9.75322	9.37721	8.88874	6.94251	7.18982	9.94251	7.25739	9.15735	7.18982	7.33092
PLAUR	9	8.94837	9.59432	9.72281	9.40088	8.88264	6.45943	9.65642	9.39446	11.6878	10.3365	9.44294	9.33316	9.27612	9.90839	13.5801	9.77972	9.29232	8.45121	8.3966	11.7793	10.0056	11.3805	9.08215	10.8289	11.0961	9.48985	10.0808	9.68124	10.4564
AGPAT4	8.99152	8.51964	7.83289	8.90689	7.31288	9.61102	8.62205	6.55459	7.44294	9.6987	7.65821	11	9.15735	7.08746	9.41151	10.098	9.16993	7.52356	7.71425	5.97728	9.37504	7.26679	9.41151	8.224	9.66711	9.48583	7.24793	8.44708	6.89482	7.19967
LEF1	8.98299	9.91737	9.21432	8.82972	8.96	8.10329	5.04439	7.89482	8.97154	7.47573	9.49586	7.96	7.19967	7.48382	9.28309	9.44501	8.07682	6.06609	6.16993	8.82655	9.2854	8.31741	9.36413	7.75489	8.51175	10.2324	6.74147	9.4818	8.12412	6.90689
MAP3K5	8.98014	8.11894	8.88264	8.90989	8.97441	8.5812	9.75154	6.67243	9.26679	8.62205	10.207	7.35755	7.71425	6.32193	8.81378	10.5498	8.37504	7.76818	7.37504	7.91289	9.65284	9.8392	9.23601	8.26679	9.90087	10.5018	6.55459	9.27845	7.08746	10.7781
HIST2H2BF	8.96867	7.27612	6.24793	4.52356	5.24793	5.20945	3.80735	6.40939	5.12928	7.57743	6.82018	10.0539	4.9542	5.55459	6.37504	3.16993	9.67772	6.71425	6.24793	4.75489	9.92333	8.35755	8.64746	6.18982	5.75489	6.18982	5.08746	5.9542	8.72792	7
CASZ1	8.96578	8.69	7.08746	8.35755	9.50184	11.4383	7.45943	9.9901	9.14975	8.54689	9.79279	10.3998	8.74483	8.99435	9.39446	7.94251	10.7871	8.21917	9.14975	8.81698	9.10852	9.15482	10.7599	7.77479	9.59805	8.75489	8.01681	9.2384	9.80735	9.69697
MICU3	8.96578	6.59991	7.47573	7.06609	5.2854	7.5157	7.93664	4.24793	6.89482	6.78136	6.88264	7.90087	5.61471	3.90689	7.16993	7.13955	7.61471	6.49185	3	4.75489	6.47573	5.67243	8.0607	7.93664	6.53916	6.91886	4.32193	6.2854	7.61471	3.45943
ATP6V1E2	8.95128	8.02237	8.84862	8.25739	8.76818	9.10066	5.93074	8.98014	8.3837	8.80735	7.94837	7.19967	8.24793	8.53528	8.01123	8.21432	7.50779	8.52748	7.54689	9.0634	8.97728	8.73471	7.82655	8.89482	8.24793	7	8.08746	7.88264	8.08746	6.96578
LILRB2	8.94837	6.42626	8.49586	8.57743	7.30378	6.08746	4.75489	3.58496	8.53916	8.26209	8.37504	5.85798	6.93074	7.06609	6.83289	9.77479	6.02237	7.24793	5.12928	7.33092	8.3966	6.37504	8.60363	7.24793	7.63662	8.50383	7.52356	7.79442	7.39232	6.89482
TTC39B	8.94251	7.10852	7.96	8.33092	8.99435	10.8321	8.67596	7.48382	8.59991	8.19476	9.07414	9.20945	6.97728	7.10852	8.75489	8.69697	8.72451	7.46761	6.45943	6.24793	9.2854	8.58496	8.5812	8.11894	8.98299	9.57743	8.08215	8.31288	8.05528	7.79442
CLCN2	8.93369	9.20457	8.73809	8.8009	8.76155	9.29462	7.73471	10.7515	9.54496	9.56986	9.50978	11.762	9.87958	9.45327	9.15735	8.36632	12.3055	9.01681	9.57175	8.29002	9.86728	8.33539	12.4742	9.25739	9.1472	8.92778	9.49785	9.59432	9.91139	9.05257
BEND3	8.91886	6.65821	7.76155	8.46352	8.18982	8.19967	7.87036	9.07414	7.45121	7.44294	9.10591	9.61102	8.51964	8.07146	8.7039	7.90689	8.75154	8.16993	8.70044	8.24793	7.70736	8.7039	10.1923	7.88874	9.82972	7.13955	7.24793	8.99152	8.59619	7.10852
PLOD2	8.90388	9.18982	10.7507	9.85331	9.23362	10.988	10.8049	10.2167	11.0775	12.5135	10.9307	13.3559	11.5953	7.53138	11.4574	13.6155	9.54303	10.8757	7.32193	10.0224	11.7402	11.8234	11.5033	10.9801	12.8422	11.5008	7.53138	9.18735	9.21917	6.44294
ZNF124	8.8857	7.65821	7.36632	8.54689	7.39232	8.08215	8.22882	8.90989	7.59246	6.70044	9.50581	9.91737	8.37938	8.06609	8.2384	6.6865	9.64566	7.12928	8.15482	8.7211	8.90689	8.80413	9.22641	7.96578	9.0634	6.87036	7.9542	8.97154	8.98868	8.16491
FAM126A	8.87958	8.3837	8.84862	8.61839	8.90388	10.2312	7.40088	7.70044	8.61471	9.17493	9.34651	8.15987	7.92481	7.60733	9.49985	10.7389	9.59805	7.49185	7.29462	8.63662	9.2854	8.46761	9.45121	8.90388	8.67596	9.71768	6.72792	9.13186	7.47573	6.70044
IL4I1	8.87958	6.53916	7.49185	9.06878	7.45121	4.16993	4	5.42626	9.48583	9.3966	7.19967	6.35755	7.79442	7.33985	8.56224	10.0334	4.9542	4.64386	5.16993	7.8009	9.04439	6.49185	8.52748	6.14975	8.11894	8.45121	7.94251	8.66888	8.22882	7.84549
ZNF446	8.87958	9.00282	8.24317	9.25503	8.61471	9.27845	7.76818	9.48583	9.20701	9.40088	9.57175	9.36851	9.65105	8.59991	9.11634	8.17991	9.61471	9.10066	9.1472	9.31288	9.09011	9.17243	9.67948	9.32418	8.71425	9.00282	10.3083	9.22641	9.45533	8.38802
BCAT1	8.87652	8.77808	8.77479	9.31061	8.59991	8.6865	6.02237	7.3837	7.29462	9.46557	8.43879	8.06609	7.5157	7.21917	9.43879	11.9679	9.05799	6.6865	5.49185	7.94837	9.30378	7.83289	9.46557	9.79279	9.18239	12.9091	6.08746	8.86419	8.37504	7.64386
MOK	8.87652	8.90689	7.62936	8.20457	8.36632	9.00282	7.82655	8.65105	9.07146	8.56224	10.3663	9.56605	8.33985	7.11894	9.17243	11.703	9.26913	8.36194	9.48583	8.86109	8.83605	9.71081	9.22882	8.36194	9.43045	9.95565	9.41574	9.15735	8.66178	7.84549
PLSCR4	8.86109	9.19476	10.8463	8.8857	10.8986	12.2952	9.05528	9.11374	10.8948	11.2639	11.0505	10.2467	10.403	7.2384	12.1712	9.57554	10.3509	9.47573	9.24555	10.3443	10.3498	9.71253	10.5196	8.75489	10.5421	10.543	8.52356	10.2033	8.18982	8.69349
LIN9	8.84862	8.84862	8.06609	8.41363	8.16993	8.18488	8.13955	9.11114	8.56986	7.67948	8.71768	9.40727	7.98868	7.56986	8.85487	8.47573	9.18735	8.11894	8.633	8.64746	9.34873	8.30378	8.39232	8.75154	8.91289	7.33985	7.11894	9.41996	9.61287	6.72792
OAT	8.84549	8.8009	10.3761	9.48784	11.1649	10.944	9.59059	7.67948	11.1066	9.40939	9.74147	11.8424	9.46352	10.4263	10.9672	10.4336	9.38586	10.585	10.4543	8.11894	12.0231	11.0307	10.4909	9.85487	10.2633	12.1762	7.39232	9.33092	7.96578	8.37069
MAN1C1	8.82337	7.67243	8.88874	8.01123	8.46761	9.00562	6.50779	6.10852	9.56986	7.69349	9.74651	8	5.39232	7.27612	8.71425	8.25267	6.78136	7.9542	5	7.64386	9.35755	6.75489	9.43879	7.76818	7.18982	10.2992	7.76818	9.2738	6.74147	4.52356
SEMA5B	8.82018	7.40939	5.67243	7.87036	8	8.26209	6.83289	9.19229	7.97728	6.14975	7.11894	8	9.53333	6.53916	8.5812	5.58496	11.0674	5.20945	6.53916	8.37938	10.792	7.14975	9.74147	7.2854	8.32643	7.93074	7.53916	8.17991	9.7211	8.88874
XAF1	8.81698	6.18982	7.33985	9.05528	8.46761	7.65105	7.58496	5.45943	7.91886	7	8.44708	7.19967	5.16993	6.67243	8.58496	7.36632	6.53916	5.12928	4.16993	6.53916	8.47573	8.66888	8.65105	6.79442	7.17991	8.633	4.39232	9.01681	7.2854	9.32867
OLFML1	8.81057	7.82655	8.16491	7.55459	8.32193	9.89936	8.12928	6.59991	8.76155	7.31288	9.29921	7.89482	6.40939	6.82018	9.03892	7.48382	8.45121	6.12928	4.16993	7.7879	8.57743	8.07146	8.49586	7.3837	7.7879	9.71425	7.26679	8.69697	6.72792	6.20945
LRRC37A3	8.80413	7.8009	7.83289	8.8857	7.93664	11.6325	6.10852	10.3869	8.41785	7.45121	9.23601	8.24317	8.13955	7.05528	9.26913	6.84549	9.65105	7.59991	8.30378	8.85487	7.13955	7.77479	9.97871	9.87344	8.28077	7.56986	8.41785	9.88111	6.94251	6.93074
FAT4	8.8009	8.7211	8.52356	8	9.56986	8.67596	6	6.04439	7.97154	8.2384	9.98157	7.73471	7.03342	4.70044	8.93664	8.59246	7.14975	8.29002	7.02237	7.74147	8.72792	6.76818	9.22159	7.7211	7.98868	9.76653	5.93074	8.29002	6.39232	4.08746
ADGRD1	8.78136	6.93074	7.5157	6.93074	8.11374	8.2384	4.85798	6.04439	8.49586	7.48382	8.41785	5.67243	5.35755	4.58496	8.08215	6.16993	7.85175	7.18982	3.90689	7.07682	8.19476	8.59991	8.03342	6.45943	6.10852	9.54882	6.39232	8.17493	5.24793	5.75489
KIAA1614	8.77808	5.80735	6.18982	7	7.82018	6.49185	6.49185	10.7855	9.34651	6.2854	7.40088	6.84549	8.23362	6.44294	8.31741	7.78136	8.56224	5.58496	5.88264	9.67066	8.17493	9.3837	7.30378	10.1599	7.11894	7.56986	9.46761	9.37938	10.0954	7.41785
P2RY13	8.77808	6.72792	7.88874	8.31288	6.52356	5.67243	2	3.70044	7.70736	5.72792	7.69349	4.80735	6.82018	6.37504	6.04439	7.91886	3.80735	5.70044	2.32193	7.64386	6.53916	5.12928	7.59991	5.93074	5	7.57743	6.40939	7.01123	3.32193	4.08746
TMEM79	8.77149	9.40939	8.44708	8.57743	8.53916	8.80735	7.93664	9.22882	8.56224	8.87958	8.99718	9.73978	8.7039	8.71081	8.7211	8.7039	9.85798	9.36851	8.89178	8.94837	10.2866	9.15228	9.5411	9.20212	8.60733	8.92778	8.67948	9.29692	9.19476	7.8009
VDR	8.77149	8.09276	10.0182	8.98299	8.49586	9.82655	3.58496	7.30378	8.96	10.2264	9.10066	10.3163	8.02237	7.76818	9.29921	8.49985	7.44294	8.19476	5.45943	8.46761	9.79279	8.22882	8.85798	9.51373	9.08746	11.1163	6.75489	9.71081	7.75489	5.9542
MTHFS	8.76818	8.03892	8.633	8.07146	9.22882	8.54689	8.90689	9.19229	8.75489	8.9542	8.76155	8.30378	8.60733	9.35755	9.10329	7.61471	8.89482	8.70044	8.01681	8.49185	9.30834	8.77149	8.83289	8.56605	8.16993	7.60733	8.04985	7.67243	9.14466	7.2384
CGAS	8.75489	6.47573	6.33985	8.8009	7.12928	7.8009	6.71425	8.00562	8.50383	5.42626	7.21917	8.49586	7.79442	7.96	9.64566	9.33539	7.88264	4.9542	8.08746	7.67948	9.05257	7.31288	8.79766	7.88264	9.0634	9.00562	7.41785	8.96	5.88264	6
MNX1	8.75154	8.57365	7.79442	8.66888	7.54689	0	3.32193	8.7211	8.02791	6.97728	7.84549	6.55459	8.17493	8.60363	6.40939	4.64386	8.99435	8.90989	8.12412	8.20457	7.82655	8.19967	5.88264	7.70736	7.49985	6.78136	8.33985	8.71425	8.55075	7.45121
PEX3	8.73809	7.30378	8.15987	8.5157	8.49185	10.5167	8.69349	7.55459	8.7211	7.79442	8.87036	8.85487	8.47168	8.03892	7.93664	9.75322	8.49185	8.56605	6.76818	7.74147	9.15482	8.13443	8.61102	7.86419	8.13443	8.7211	6.65821	8.55075	7.45943	6.64386
MERTK	8.73132	7.53138	8.17493	8.58871	9.05799	10.1485	6.93074	7.45121	8.45121	7.90689	9.18735	7.43463	7.26679	7.66534	8.40088	9.33762	7.53916	8.36194	5.93074	8.29921	9.46148	8.10329	8.60363	7.66534	8.37504	9.44708	5.70044	9.43879	7.25739	7.21917
HLX	8.72792	8.59991	8.46761	8.19476	8.01681	9.39446	8.37504	8.30834	9.19476	8.59246	8.79766	8.09276	8.32643	8.26679	9.23601	9.58496	8.41785	7.49985	7.9542	7.49185	8.84549	9.36851	9.30834	7.67948	8.53528	10.0293	9.32193	9.36851	7.55459	6.80735
CPED1	8.7211	7.29462	9.16742	8.42626	8.24317	8.00562	4.90689	6.49185	8.49985	7.96	8.90989	8.02791	5.80735	6.26679	9.72281	9.62205	7.82655	7.10852	3.70044	7.7879	8.82337	7.20945	8.90989	7.2384	8.01681	9.98726	5.58496	9.05799	6.47573	5.20945
TIAM1	8.7211	7.32193	8.29462	8.40088	7.33092	7.77479	5.85798	6.12928	8.13955	7.53916	8.633	6.08746	6.24793	6.06609	7.56224	8.50383	5.20945	7.60733	6.62936	7.67243	8.27612	6.97728	8.10852	6.08746	7.97728	9.20212	6.50779	8.12412	6.74147	7.53138
MLF1	8.70736	8	6.39232	8.88264	7.02237	7.93074	7.34873	4.39232	9.67066	9.45121	8.18982	8.96578	7.91289	6.71425	10.0238	9.89178	9.33316	8.7211	10.0688	4.9542	8.98584	9.08746	10.2935	7.63662	8.91588	9.61102	8.42626	6.02237	7.8009	7.31288
PLCD4	8.69349	7.90689	7.08746	8.3837	9.04985	8.89178	6.2854	10.4284	7.7211	6.80735	8.05528	10.2456	7.74147	9.11114	7.37504	7.19967	7.76818	7.67948	7.93074	9.04985	7.67243	8.90989	7.79442	8.8009	8.64746	7.04439	7.08746	8.15482	7.84549	6.62936
CCL4	8.69	7.41785	7.88264	8.88264	8.48382	4.70044	4.32193	5.12928	8.64386	7.91289	8.38802	5.61471	6.50779	6.65821	7.91289	10.236	3.32193	6.20945	6.45943	6.22882	8.40088	5.83289	9.22882	5.49185	7.48382	9.67948	7.72792	8.7879	6.70044	6.06609
XYLT1	8.69	9.32193	8.02237	9.24793	8.10329	9.38586	6.16993	7.13955	7.47573	9.07146	9.98157	9.76984	6.53916	5.72792	10.0042	11.5646	9.783	6.82018	3.90689	7.82655	9.66711	7.37504	9.81378	8.75822	9.84392	9.86882	6.64386	8.50779	9.3443	6.62936
PAQR6	8.68299	10.0512	8.70736	6.83289	8.11894	7.29462	7.06609	10.1459	8.83605	9.01402	9.14975	10.4808	8	7.14975	7.49185	6.14975	11.007	10.7822	9.01959	8.06609	7.67948	8.68299	8.53138	8.52356	9.75656	7.45121	9.29002	9.13955	10.4584	7.82655
TMLHE	8.68299	8.32643	8.62205	8.11894	8.99718	9.67419	7.01123	9.43254	8.54303	8.72792	8.82337	8.69697	8.64746	8.28077	9.16742	8.3837	8.66534	8.01123	7.2384	8.59991	8.87958	8.77149	8.77149	8.70736	8.59246	8.33539	7.36632	8.3837	8.76155	8.04439
TRIM67	8.67948	3.90689	3	4.58496	6.04439	4.08746	3.80735	6.33985	5.16993	9.74147	5.52356	7.01123	5.58496	4.08746	8.74483	1	7.30378	6.06609	3.90689	7.35755	5.78136	5.72792	11.5073	6.44294	5.55459	4.45943	3.58496	6	10.4615	0
CYP51A1	8.67596	7.59991	8.66178	8.48784	8.9542	9.24317	5.88264	7.77479	7.37504	7.9542	8.71081	8.39232	6.45943	7.18982	8.39232	8	8.68299	8.47168	6.62936	8.37504	8.88264	7.91886	8.59991	8.74483	7.48382	7.33985	6.42626	9.35535	9.08215	7.40939
ZNF594	8.67596	8.76818	7.49185	7.93074	8.06609	8.22882	6.49185	8.87958	8.09803	7.16993	9.36413	9.12928	8.14466	5.78136	8.90689	5.70044	9.43045	7.24793	8.7211	9.00562	8.06609	9.65464	7.91886	8.02791	8.62936	7.36632	7.05528	8.55842	9.07414	7.55459
DUSP14	8.67243	8.82337	9.28077	9.07948	9.49185	7.97728	6.96578	8.74819	9.66888	10.3783	9.27146	8.55842	9.27845	9.66534	8.49185	10.5812	9.04439	8.90087	8.59246	9.39017	9.74483	8.89785	10.1267	8.44294	8.64386	9.51767	8.81698	8.64746	8.78136	7.26679
ELFN1	8.67243	8.54303	8.37069	7.08746	6.35755	11.9651	8.04985	5.12928	8.71768	6.16993	7.35755	8.75489	5.12928	6.10852	7.19967	6.30378	6.62936	6.04439	5.70044	6.12928	6.9542	6.70044	8.26209	6.75489	6.75489	7.37504	9.16491	7.55459	6.56986	4.90689
ANK1	8.66888	5.52356	3.80735	7.11894	5.58496	7.13955	4	3.58496	5.90689	3.58496	6.32193	6.49185	3.90689	4.39232	4.39232	8.99718	9.85643	1.58496	5	3.45943	8.03342	5.61471	5.9542	6.56986	6.71425	8.65821	9.62753	5.35755	6.59991	9.19476
PDE2A	8.66534	8.87652	9.25267	7.78136	8.43463	11.3498	8.05528	5.9542	8.70736	7.84549	9.0954	8.33985	6.16993	7.27612	8.40088	8.66178	7.8009	7.16993	5.42626	8.08215	8.45943	6.90689	9.14211	8.20945	7.2854	9.87036	8.8392	9.56986	6.74147	6.24793
ATP2A1	8.65464	6.30378	6.70044	5.9542	7.01123	5.20945	4.24793	10.6883	7.8392	7.16993	7.10852	5.88264	5.88264	6.45943	4.85798	5.83289	6.04439	8.40514	9.07414	7.48382	6.32193	7.80735	6.70044	7.45121	7.82655	5.70044	7.87036	7.06609	7.93664	6.10852
ABRACL	8.64746	8.16491	9	9.94398	7.45121	10.9226	7.85175	7.37504	8.75489	8.75154	8.08215	7.94837	8.3837	9.18982	8.68299	11.0761	9.02791	8.81057	6.42626	9.42206	10.3432	9.26444	9.10329	9.3015	8.24317	10.2538	8.53916	10.2491	7.40088	8.61839
IL33	8.64746	8.04985	8.78463	8.66534	9.82972	9.12153	6.56986	5.35755	10.1774	5.88264	9.72622	7.52356	4.75489	4.80735	7.82018	5.80735	7.6865	6.83289	6.12928	7.7879	10.255	7.18982	9.75989	7.82655	6.35755	10.2877	7.74147	8.75489	2	5.52356
ANKDD1A	8.64024	7.20945	6.20945	7.82018	9.07146	8.36194	5.61471	8.97441	8.21917	8.02237	8.07146	7.75489	8.02237	6.93074	9.11114	7.33092	8.20945	7.63662	7.87652	8.37504	8.40088	8.24793	8.09276	7.97154	8.13443	8.8857	7.62205	8.25739	8.44294	7.34873
PAPSS2	8.62571	9.08481	10.1874	9.66	10.8353	11.994	11.2137	9.28077	11.0761	10.1836	10.6275	8.21917	9.43463	6.47573	9.62571	10.8903	9.50581	10.6609	6.91886	11.1183	10.4828	9.82655	10.8329	9.55267	8.96578	10.568	8.37069	11.4998	7.7879	6.80735
PALMD	8.61839	7.98868	9.55651	8.13443	9.0607	8.90388	8.62571	6.64386	10.1098	8.19476	11.444	7.41785	5.90689	5.97728	7.49985	8.45943	7.31288	9.38802	6.39232	7.48382	9.32643	7.40088	9.62388	7.82655	7.65821	10.9248	8.51175	8.59619	6.08746	5.93074
FCGR2B	8.61102	8.35755	7.17991	7.62936	6.6865	6.08746	1.58496	6.12928	8.47573	8.75489	8.50383	5.9542	7.67948	7.10852	8.23362	8.53916	5.52356	7.37504	4.85798	7.57743	8.91588	6.18982	8.40514	4.9542	7.02237	9.19476	7.45121	8.31741	6.74147	5.83289
RCBTB2	8.61102	7.99435	8.39232	8.42626	8.16993	9.08481	6.61471	8.06609	8.65105	8.33985	8.73132	8.19967	7.16993	7.2384	8.71081	8.66534	8.31741	7.45943	6.85798	8.64386	8.76818	8.90087	8.69	8.12928	8.91886	9.50779	7.65105	9.42626	7.63662	6.47573
HGF	8.60363	7.73471	9.36851	7.53916	8.43463	6.71425	5.16993	5.80735	9.48583	7.41785	9.80735	7.76155	5.39232	6.14975	8.58871	7.82655	7.36632	7.90689	3.90689	7.44294	8.59991	7.65105	9.45533	7.01123	8.2854	9.68825	7.04439	8.92481	6.84549	4.64386
ZNF283	8.54689	7.7879	7.85175	8.43045	8.41785	8.62571	7.33092	8.14975	6.85798	9.56605	8.79766	8.3966	8.18982	7.75489	8.56986	6.82018	9.12928	6.9542	7.56224	7.45943	7.86419	8.67596	9.13186	8.32643	8.10852	7.13955	7.44294	8.27146	8.74147	7.70736
ZNF337	8.54689	7.16993	6.74147	6.61471	7.6865	7.25739	5.75489	7.82655	6.84549	7.76818	8.16491	8.29462	7.50779	7.11894	8.12412	5.64386	9.07146	6.71425	6.20945	7.67243	8.06609	8.07146	8.16491	8.31741	7.8392	6.87036	3.16993	8.67596	8.25267	6.91886
ZNF669	8.53916	7.60733	7.45121	7.93074	6.90689	7.99435	8.49185	8.65821	7.90689	7.62205	8.8009	9.37287	7.48382	7.57743	8.33985	6.47573	9.55267	6.64386	7.33985	7.98299	8.85798	7.94837	8.82018	7.80735	8.37938	6.98868	6.70044	8.50779	9.44294	7.3837
C21orf58	8.53528	8.37504	8.43879	8.26679	6.96578	7.49985	6.20945	10.2831	8.05528	7.17991	8.02237	8.43463	6.22882	8.03892	6.59991	7.56224	7.53916	9.67419	8.64386	7.48382	7.20945	8.33985	8.10852	8.43879	7.87652	6.35755	8.54303	7.82018	8.11374	6.32193
ANKRD18A	8.53138	7.43463	6.93074	6.62936	7.69349	6.33985	7.24793	7.91289	6.47573	6.96578	7.45943	8.54689	6.58496	7.39232	6.97728	5.72792	10.3049	7.72792	6.6865	5.35755	6.80735	7.08746	4.08746	6.22882	7.10852	5.49185	6.93074	6.24793	8.83605	8.24317
SLC38A5	8.52748	5.61471	4.52356	6.71425	5.64386	4.45943	3.32193	5.55459	6.87036	6.2854	6.82018	5.61471	5.83289	5.52356	7.16993	10.4429	7.83289	7.14975	4.90689	4.70044	9.66356	6.53916	6	7.59246	5.70044	11.1948	6.14975	7.33092	6.16993	4.32193
FAP	8.52356	9.01123	8.93664	8.48784	8.92778	7.49985	4.90689	7.46761	8.71768	9.74147	9.63662	8.51964	6.70044	6.40939	10.0688	11.2609	9.70908	6.45943	5.16993	8.00562	9.28077	8.46761	9.76321	8.2854	9.46761	10.6573	6.39232	9.05799	8.03342	6.04439
HSD11B2	8.5157	9.5812	8.43879	8.72792	10.7056	8.01123	8.51964	11.9024	10.5812	9.87191	10.1799	9.08215	9.00843	11.0042	8.59991	6.93074	12.0532	9.2738	11.3332	10.8234	9.56986	8.46761	9.48583	8.91588	8.46352	8.44708	12.0765	10.0042	9.40088	11.611
ENO3	8.51175	7.83289	8.87344	7.80735	7.67243	6.76818	8.0607	11.0168	9.19722	8.02237	9.58684	9.46148	9.05257	10.585	10.1861	7	9.04166	9.5812	11.3032	8.31741	9.86573	10.6138	8.90989	8.91588	9.68299	6.67243	8.44708	8.3443	9.75154	8.66178
SLC25A12	8.51175	7.75489	7.45943	8.86419	7.63662	10.7074	8.03342	6.32193	8.71425	10.3685	8.10329	10.1098	6.12928	6.89482	8.81698	9.82496	8.00562	9.05257	4.9542	7.02237	9.61839	9.08215	7.80735	10.4615	8.52748	10.3476	7.64386	8.65464	8.32193	6.70044
ECM2	8.49586	7.86419	9.17991	7.97728	8.30834	9.82814	7.56986	6.78136	9.66534	7.84549	9.56415	8.28077	5.72792	6.90689	9.67419	6.83289	9.35755	6.82018	4.39232	7.90689	9.01402	8.90087	8.97154	7.90087	8.70044	9.94983	6.50779	9.49185	6.97728	5.39232
LGI2	8.49586	6.94251	6.56986	10.3826	7.93664	7.07682	5.04439	5.88264	7.76818	5.9542	7.96	6.33985	6.10852	5	8.6865	7.45121	6.71425	7.40088	3.90689	7.31288	8.71081	5.45943	8.22882	9.35094	7.02237	8.28077	6.20945	7.59991	6.02237	4.90689
EHD3	8.49185	8.28077	8.8857	8.65821	9.90689	9.64746	6.83289	7.64386	9.44087	8.18982	10.2738	9.12412	7.43463	8.02791	9.72451	9.71253	9.25739	9.33316	7.8009	7.47573	9.36851	9.05257	9.94105	9.13186	9.98726	10.2479	7.62205	10.4409	7.79442	5.67243
FAM13A	8.49185	7.33985	9.25739	7.59246	7.74147	11.6804	7.5157	7.43463	9.00282	7.77479	9.18239	7.55459	7.26679	5.67243	8.46352	9.41574	7.55459	8.0607	5.83289	7.22882	8.91289	8.19476	9.11374	7.44294	7.35755	10.1874	5.70044	10.1267	6.87036	5.2854
TMEM45A	8.49185	7.55459	9.31061	7.63662	7.83289	7.12928	11.2538	8.47573	9.21917	10.2621	10.128	10.6909	10.2312	6.02237	10.6036	11.4073	8.79766	9.5812	7.2384	6.6865	9.86728	9.97298	9.77643	7.94251	11.8811	10.7194	6.35755	8.04439	7.87652	5
FAM189A1	8.48784	7.20945	5.72792	8.73471	5.16993	3.16993	3.45943	9.99577	3.32193	4.90689	7.63662	3.58496	8.3443	3.70044	5.04439	5.90689	10.2958	0	5.2854	2.58496	9.04712	6.45943	6.55459	7.96	3.70044	5.12928	7.58496	6.24793	7.12928	6
COQ2	8.47978	8.27612	7.73471	7.93074	7.70044	9.65464	7.06609	7.94837	8.20457	7.96	7.45121	7.19967	7.85175	8.70044	7.53138	9.46148	7.40939	8.14466	8.2384	7.31288	7.40939	8.14466	8.86728	7.64386	7.49185	8.61102	7.02237	8.94837	7.85175	6.61471
IL18R1	8.45533	6.83289	7.73471	8.17493	8.36632	8.78463	4.70044	4.90689	8.80735	8.3443	8.79766	5.12928	7.04439	6.04439	8.11894	7.91289	6.75489	7.93664	4.58496	6.08746	7.62205	6.74147	7.8009	7.88874	7.42626	8.7211	5.64386	7.49185	6.67243	5.24793
ZNF485	8.43463	6.26679	6.58496	7.65821	7.87652	7.18982	5.16993	7.70736	7.27612	7.18982	8.47573	9.20945	7.01123	7.86419	8.83289	7.10852	8.69697	7.62936	7.33985	7.10852	7.87652	7.57743	7.8009	7.31288	7.60733	6.89482	6.75489	8.5157	7.54689	6.67243
MAPT	8.43045	7.62936	5.70044	7.65821	9.85798	6.40939	9.02514	9.4818	7.76818	8.09803	8.47168	8.62571	6.33985	7.73471	8.09276	3.80735	9.09803	6.83289	7.98299	9.88111	6.10852	5.80735	6.10852	9.17493	7.46761	8.30378	6.42626	8.75489	6.62936	3.90689
PGM2L1	8.43045	8.74819	8.55459	8.62571	9.96434	9.6865	6.53916	9.15482	10.0795	9.17493	9.71768	9.19476	9.82177	8.8857	9.43879	9.89936	9.3443	6.32193	9.33316	10.2503	10.5304	9.89026	9.46964	8.97441	10.0715	11.1636	7.77479	9.53916	7.90689	8.53528
FAM78B	8.42626	7.13955	6.45943	6.97728	8.42626	8.02791	6.47573	8.78463	7.2384	6.45943	8.5157	7.58496	7.64386	6.14975	8.27612	7.78136	10.0444	7.34873	7.99435	9.06878	8.69349	6.79442	7.77479	7.87036	8.20945	7.85798	8.80413	9.98442	8.48382	7.82655
TMEM143	8.40088	8.84235	9.11374	8.41363	8.72792	8.98014	8.33539	8.87652	8.42206	8.77808	8.47978	8.14466	7.87036	9.11374	7.94251	7.42626	7.77479	8.19967	8.51175	8.41785	8.48382	8.47573	8.54689	9.45943	7.25739	8.07146	7.72792	8.61471	10.0688	7.22882
ZNF169	8.40088	7.04439	5.80735	6.93074	7.29462	7.26679	6.12928	7.54689	6.62936	6.72792	7.35755	8.25267	6.12928	5.2854	7.61471	5.67243	8.35755	8.09803	5.85798	7.17991	6.79442	6.87036	7.31288	6.56986	6.85798	6.64386	5.70044	7.40088	7.46761	5.61471
INPP4B	8.3966	9.11114	8.61102	8.51175	9.32418	10.6582	4.90689	6.24793	8.33985	10.5971	9.00843	8.55075	7.46761	6.75489	9.58871	9.10852	8.48382	8.66178	8.01123	6.08746	12.0375	12.4775	8.12412	7.45121	10.3826	11.5459	6.9542	9.66711	6.93074	9.85643
PCOLCE2	8.39232	6.18982	7.05528	5.88264	4.64386	8.25739	6.04439	6	7.16993	8.03342	7.98299	5.67243	9.1267	3.45943	9.46148	11.3658	5	4.52356	3.58496	7.69349	7.33092	9.07414	8.78136	5.90689	5.35755	5.64386	2.58496	4.08746	4.08746	3.58496
SMOC1	8.39232	6.45943	9.62571	9.00843	7.34873	6.37504	9.72962	7.31288	10.3652	10.1189	8.92184	8.83289	8.54303	8.59991	9.82655	10.8486	7.40939	11.0546	7.11894	9.24079	9.44501	9.3443	11.3421	8.14466	10.1447	11.1105	6.82018	9.56033	9.80735	6.59991
SLC2A13	8.38802	7.7211	8.52748	8.47573	9.92184	9.56224	8.59991	9.08215	8.67243	9.79766	9.88417	9.54303	8.99152	8.224	11.0084	8.29002	9.60548	9.2384	7.29462	9.58496	9.32643	9.2854	10.6573	9.25739	9.93517	8.75822	6.10852	8.2384	9.47573	8.47978
SLC35F2	8.38802	10.2633	10.9894	10.4584	10.4635	8.82655	4.32193	6.08746	7.76818	11.1144	9.33762	9.43879	10.3652	6.47573	10.9801	10.2621	9.57932	10.4605	5.72792	7.8392	11.0875	9.27612	8.47168	10.255	10.4949	11.4481	7.26679	7.7211	8.58496	6.96578
FAM107A	8.3837	7.73471	6.06609	7.8392	9.64205	9.49185	6.98868	5.67243	8.67243	7.50779	9.2384	6.24793	5.55459	4.16993	6.32193	6.44294	8.26679	5.70044	4.85798	7.48382	9.27612	5.04439	6.42626	7.24793	6.18982	10.0741	9.52943	7.72792	4.85798	4.85798
ANKDD1B	8.37504	7.22882	4.52356	6.35755	7.83289	5.2854	4.32193	6.72792	6.59991	4.39232	6.65821	5.64386	6.12928	8.06609	7.93664	3.90689	6.37504	6.33985	5.16993	6.76818	5.16993	6.53916	6.39232	8.78463	6.40939	3.90689	7.15987	7.26679	7.49985	8.0607
VILL	8.37504	6.83289	6.70044	8.42206	8.89785	8.39232	4	6.30378	8.82655	6.30378	8.81057	8.55459	5.83289	6.32193	8.30378	9.63481	11.0238	4.85798	8.84549	9.1472	9.56224	9.93369	8.64386	8.86109	9.75322	10.8392	9.15987	10.1674	7.64386	8.19967
FOLR2	8.36632	8.15482	9.224	7.29462	7.74147	8.50779	4.75489	5.45943	8.76487	8.44708	9.17991	6.56986	7.11894	7.02237	7.97728	11.1033	6.39232	6.72792	5.32193	6.24793	8.76155	7.06609	8.33092	6.37504	7.19967	9.87958	6.55459	8.20945	4.90689	5.85798
OTX1	8.35315	7.35755	6.84549	8.13955	9.10066	8.55075	3.90689	9.38154	8.09276	7.40088	8.49586	8.06609	7.8392	8.50383	7.45121	6.2854	7.25739	6.53916	8.47978	8.82972	7.80735	7.72792	8.98868	7.79442	8.05528	7.01123	7.2854	8.12928	7.93074	6.52356
ZNF519	8.34873	8.43045	6.32193	7.40088	8	6.82018	6.76818	9.02791	7.89482	7.31288	8.08746	8.27146	7.39232	6.24793	7.18982	6.65821	9.18488	7.21917	8.0607	7.16993	6.6865	7.82655	7.52356	7.8009	7.91886	6.89482	6.79442	8.80735	8.11374	6.83289
NUDT17	8.33539	6.58496	5.85798	7.04439	7.08746	6	6.6865	9.06609	7.7879	5.9542	8.58871	8.54303	6.75489	8.12412	7.65821	6.71425	10.388	6.89482	6.32193	7.33985	7.30378	8.06609	7.60733	9.34207	7.7211	7.31288	6.32193	8.32643	9.22159	7.29462
CD302	8.33092	6.47573	9.21917	7.45121	6.83289	9.75322	6.76818	4.85798	8.47168	6.61471	8.92778	8.06609	7.49985	3.80735	7.94837	7.57743	7.02237	7.03342	4.64386	8.07146	8.58871	6.26679	9.58308	8.13443	6.83289	8.65821	5.39232	7.74819	7.18982	4.90689
GNAI1	8.31288	10.0238	9.91439	9.25503	8.11374	9.72281	10.1485	7.40939	8.62936	11.5736	8.44294	7.93074	10.5651	7.45943	10.1972	9.87191	8.87036	11.2282	6.78136	9.04166	9.17742	8.59619	9.76818	9.87805	10.5517	10.3663	6.67243	9.58871	8.61471	6.80735
CACNA1D	8.30378	8.93958	10.5137	7.59991	10.2228	11.1459	6.58496	10.4818	7.94251	9.19229	11.0701	10.9986	8.78463	7.21917	10.5622	7.91289	11.4558	9.76155	8.37069	9.40939	9.75322	10.4868	9.94544	8.36194	11.3253	8.02237	7.66534	9.93074	12.0573	10.2324
CDH13	8.2854	8.84549	8.67948	8.53916	8.93958	11.3072	7.24793	8.37069	8.09276	7.94251	8.78463	9.67243	7.88264	8.18982	9.8392	12.7624	10.8337	6.55459	4.64386	8.44708	8.85798	9.04166	9.8933	8.99718	10.2715	9.03067	8.15987	10.1176	8.75822	6.89482
TSSK6	8.2854	8.03342	6.91886	7.89482	7.53916	7.98299	4.45943	7.79442	7.19967	7.92481	7.90689	6.75489	7.19967	7.65105	7.33092	6.14975	8.01681	7.14975	7.41785	7.91886	7.57743	7.54689	6.10852	7.59246	6.39232	6.44294	6.08746	7.2854	7.21917	6.08746
BBS1	8.28077	7.71425	6.62936	7.47573	7.49185	7.2854	5.32193	7.93664	6.90689	7.45121	7.87652	7.75489	7.08746	5.75489	7.33985	6.20945	8.19476	6.62936	6.98868	7.70044	7.18982	7.31288	6.98868	7.32193	7.19967	6.62936	5.61471	7.04439	7.46761	7.03342
GPX8	8.28077	9.29921	9.72622	8.28077	9.00282	8.32193	5.80735	7.8009	9.51964	10.4378	9.62205	8.66178	7.62205	7.9542	10.1111	11.2533	9.5216	8.83289	5.32193	10.8903	10.4828	10.7574	9.56033	10.0375	8.77808	10.8811	8.59991	9.36194	8.45533	6.64386
CD200	8.27612	8.16491	7.87036	8	9.07414	8.3443	5.45943	7.12928	8.12928	8.10329	8.31288	7.76155	5.97728	7.58496	9.31741	7.82018	7.62936	6	5.16993	6.91886	9.03617	8.18488	8.80413	7.15987	8.93074	9.19722	6.06609	8.93958	6.90689	6.47573
HHLA3	8.27146	6.45943	7.73471	7.3837	7.06609	7.49185	7.07682	7.03342	7.57743	7.30378	7.06609	6.90689	6.12928	6.78136	7.47573	8.21917	6.47573	7.48382	8.22882	6.44294	7.60733	7.42626	7.17991	6.59991	6.49185	7.34873	7.97728	6.87036	6.04439	6.18982
NTM	8.22882	9.41574	8.83605	8.83605	7.89482	6.53916	4.24793	9.00282	8.27612	9.36632	8.224	9.22641	8.19967	6.75489	10.5622	11.2866	10.1331	7.22882	5.20945	8.66888	9.26913	9.43671	9.79766	8.29921	9.47168	10.7406	8.31741	8.90989	8.66178	6.75489
FAM229B	8.19967	6.83289	6.56986	8.11894	7.88874	8.51175	6.83289	7.93074	8.43463	8.21432	8.70044	9.15735	7.99435	6.55459	8.62571	9.66888	8.42206	7.49185	8.67243	6.26679	7.88264	8.26679	7.17991	8.12928	8.81698	8.29002	8.62571	7.89482	7.08746	5.32193
RIPK3	8.19476	5.58496	6.14975	8.41785	10.0674	9.44915	4	4.24793	8.43463	6.08746	7.93664	8.69349	7.56986	5.42626	8.41363	8.08215	9.2384	5.45943	5.12928	8.46761	9.79116	8.92778	7.80735	8.56605	9.02791	10.1189	7.85798	8.79442	8.2384	10.1459
CDCA4	8.18982	8.01123	8.16993	8.71425	8.07682	8	7.76818	8.81698	8.58871	8.69	9.16491	9.08746	7.93664	8.64024	8.97154	11.3202	8.71768	8.12928	8.45533	8.20457	8.6865	9.22641	9.52356	8.82337	8.96578	9.70908	7.90689	8.77808	8.79116	6.89482
OTOP3	8.17493	0	0	0	0	2.32193	1	6.85798	0	0	0	3.32193	6.02237	1	1.58496	0	3.16993	0	0	1.58496	0	0	6.58496	1	0	2.80735	6.24793	2.32193	0	1.58496
TSSK4	8.17493	5.24793	5.35755	6.47573	5.61471	5.83289	5.35755	5.75489	5.83289	6.44294	7.11894	7.07682	4.70044	4.58496	6.9542	4.16993	7.41785	7.01123	4.52356	6.45943	6.42626	7.12928	6.58496	5.90689	6.20945	5.2854	2	6.56986	6.76818	5.90689
BATF	8.16993	6.10852	6.50779	8.78463	6.35755	11.617	3	7.45943	8.81698	6.96578	7.54689	7.67948	6.10852	5.45943	5.49185	9.55651	9.09803	10.4168	4.9542	5.16993	8.65105	5.55459	8.2854	5.39232	5.04439	9.9542	7.12928	8.07146	5.45943	4.75489
RNF125	8.16993	6.65821	9.01681	7.56224	7.8392	10.6847	8.35755	5.55459	8.74483	6.79442	8.75489	5.88264	5.83289	4.58496	7.55459	10.2842	6.56986	6.56986	4.58496	6.26679	8.03342	5.04439	7.89482	6.79442	7.49985	8.59619	5.78136	7.66534	5.72792	5.32193
ENPEP	8.15482	8.3443	9.95274	7.70044	8.66534	11.911	9.33985	8.15987	10.3387	7.74819	9.68825	9.2854	6.59991	8.03342	10.0154	8.00562	9.19722	7.79442	6.04439	8.59619	9.84706	8.53138	10.5392	9.19229	8.73809	9.53722	7.2384	8.97154	8.00562	6.22882
KCNMB3	8.14466	6.67243	6.80735	7.93664	7.17991	6.82018	6.98868	8.27146	7.09803	8.26679	8.28077	7.87036	8.44708	6.88264	7.98299	4.80735	7.72792	7.7211	8.64024	7.57743	7.69349	7.33092	7.8392	7.54689	8.40088	6.59991	7.11894	7.84549	8.28077	7.24793
DNAJC18	8.13443	8.02237	7.76155	8.81057	9.58308	8.3837	5.12928	7.41785	7.64386	8.20945	8.31288	7.80735	8.61471	7.86419	9.19722	8.72451	7.98299	8.12928	7.30378	8.45121	7.9542	8.79766	8.56224	7.61471	8.37069	9.10066	6.88264	8.35755	6.76818	5.93074
LY6G5B	8.12412	6.42626	6.40939	7.30378	7.06609	6.50779	7.04439	8.58496	8.06609	6.26679	7.49185	8.50779	7.16993	6.35755	6.74147	5.85798	8.66534	6.71425	7.32193	7.25739	6.6865	7.53916	7.73471	7.25739	7	6.26679	4.45943	8.42626	6.59991	7.05528
STEAP4	8.12412	5.08746	9.74147	7.72792	9.61655	8.23362	6.14975	3	9.68825	8.42206	11.1196	7.02237	4.58496	3.90689	8.09276	7.55459	6.79442	8.90087	4	5.45943	11.196	5.32193	9.78953	8.80413	7.59991	10.4757	7.14975	8.68299	5.61471	5.39232
TMEM200A	8.11894	7.97728	7.31288	7.87652	7.34873	6.06609	4.52356	6.6865	7.02237	8.52356	7.93074	8.61102	6.37504	5.35755	9.52552	8.82337	7	4.90689	3	6.83289	8.50383	7.81378	8.56986	6.45943	8.74147	9.05257	5.9542	8.54303	7	6.24793
GAL3ST4	8.10852	7.69349	8.05528	9.44708	7.29462	7.76155	3.45943	6.62936	7.54689	8.40514	8.56986	6.58496	7.49185	8.66178	8.53528	10.1033	7.66534	8.21432	6.37504	8	8.29921	7.77479	8.36194	7.97154	8.14975	9.32643	7.70044	8.59619	7.85798	6.65821
SUSD3	8.10852	6.44294	6.56986	7.97728	5.55459	11.858	9.82814	4.90689	8.11894	6.26679	7.40088	6.49185	6.53916	5.45943	5.75489	7.67948	5.08746	7.21917	6.2854	7.48382	8.01681	3.80735	7.80735	5.88264	5.42626	8.224	6.74147	7.61471	5.32193	4.16993
SCNN1D	8.10329	6.6865	7.76155	7.34873	6.35755	8.58496	7.08746	10.5068	8.66178	8.10852	8.32193	8.69	8.5812	8.03892	8.04985	6.40939	8.27146	8.62936	8.60733	6.78136	6.84549	8.60733	7.18982	9.08215	7.73471	6.70044	7.98299	7.91886	8.02237	6.02237
MATR3	8.08481	6.80735	7.10852	7.73132	8.17493	7.48382	5.90689	7.77479	6.86419	7.03342	7.73132	8.07146	6.35755	6.3837	7.59619	5.64386	7.63662	7.60363	6.24793	7.3966	7.48784	8.03617	7.98014	7.70044	7.20457	6.96578	4.97728	7.48784	7.71768	6.62205
HK3	8.08215	5.45943	8.20945	7.85798	6.47573	5.39232	4.45943	4.64386	7.34873	8.3443	7.57743	5.61471	6.78136	7.59991	6.85798	9.57365	4.9542	7.02237	4.70044	5.61471	8.14975	6.37504	7.93664	6.61471	7.25739	7.12928	5.12928	7.16993	6.14975	5.35755
MYCT1	8.07682	8.48784	8.40088	7.82655	9.04439	8.92481	6.06609	6.84549	8.93958	7.07682	8.50779	8.07146	7.02237	7.30378	8.31741	8.69	7.46761	6.56986	5.64386	7.64386	8.59246	7.82018	9.36194	7.78136	8.09276	9.59619	7.97728	9.40727	7.09803	6.70044
VN1R1	8.05528	7.82655	5.24793	6.55459	7.49185	5.64386	5.52356	7.76818	5.42626	5.97728	8.32193	7.11894	7.41785	4.75489	7.10852	3.90689	8.51964	6.14975	6.53916	7.8009	5.61471	7.33092	6.84549	3.45943	7.94837	5.55459	6.67243	6.18982	8.50779	6.35755
MAPK12	8.04985	9.89785	9.78463	8.03892	10.1561	8.88874	11.0437	10.2216	9.93664	9.90238	7.36632	7.59246	10.584	10.9809	9.9629	8.00562	9.43045	12.0835	12.1542	9.88111	9.71425	9.26913	9.25974	10.5137	7.69349	9.22641	8.76155	9.72792	10.9204	9.44087
TSPAN5	8.04985	7.97728	8.45533	8	10.0417	8.33092	5.39232	6.87036	7.16993	7.83289	7.71425	7.01123	7.91289	6	7.79442	12.0778	8.16491	8.78463	6.94251	6.75489	8.9629	7.02237	8.40514	7.39232	7.90689	9.88264	5.24793	7.87036	6.83289	5.80735
DNASE1L3	8.04439	6.35755	9.28309	6.65821	6.10852	8.75154	6.72792	2.80735	10.0362	4.45943	9.48784	4.24793	2.58496	4.85798	4.90689	5.42626	4.24793	8.22882	4.58496	6.50779	8.68299	4.45943	8.97728	7.36632	3.45943	9.08215	8.01123	7.21917	3.32193	2.58496
SEMA7A	8.02237	8.92481	8.27612	8.89785	8.78463	8.24793	5.45943	8.92481	9.3837	9.06609	8.56605	10.2119	8.36194	8.17991	8.71081	13.205	9.87652	8.58496	7.03342	8.43879	12.0556	9.73809	9.77643	8.5812	9.11894	11.7279	7.2384	9.10591	9.84392	6.62936
ZNF112	8.01681	7.96	7.17991	7.9542	8.2854	8.8009	6.14975	8.36632	7.77479	8.90388	9.09803	8.43879	8.3966	7.37504	8.44294	6.56986	8.42206	6.97728	8.25267	8.50779	7.92481	8.03342	9.09011	6.9542	8.08215	6.90689	6.90689	8.36194	8.30378	7.54689
CBFA2T3	8	7.67948	6.78136	7.55459	7.2384	5.93074	6.80735	4.9542	8.36632	5.75489	8.24317	6.72792	5.2854	9.56796	6.67243	6.08746	6.39232	4.9542	5.64386	6.22882	8.13955	8.2854	7.44294	6.14975	6.45943	9.94837	7.13955	7.67243	4.80735	4.9542
PGM5	7.99435	7.17991	6.08746	7.47573	8.43463	6.98868	4.32193	4.52356	8.29462	6.04439	8.27146	6.58496	5.39232	4.58496	6.94251	7.20945	5.24793	5.80735	4.75489	6.97728	8.41785	4.90689	7.45121	5.97728	6.24793	10.0741	8.25739	8.75154	5.35755	4.90689
RUNDC3B	7.99435	8.20945	7.22882	6.59991	6.74147	10.1812	7.70736	3	7.25739	7.18982	5.72792	3.58496	3.45943	2.80735	5.67243	4.32193	4.16993	5.12928	6.58496	7.67948	6.37504	3.70044	6.62936	5.08746	3.90689	6.44294	5.88264	7.2384	2.58496	1.58496
CREB3L1	7.98868	8.10852	9.08215	7.46761	8.12412	10.5392	6.76818	8.62205	8.2854	8.54303	9.39232	7.97154	8.08746	5.80735	9.14466	11.9222	10.4666	7	5.49185	7.03342	9.11894	8.76487	9.62936	7.83289	8.43045	10.2981	7.39232	8.75489	7.65105	6
TNFRSF4	7.98868	7.2854	6.14975	7.66534	7.48382	7.48382	5.16993	6.47573	8.76818	7.67243	6.87036	7.92481	7.62936	7.07682	8.03892	7.81378	7.81378	4.9542	4.24793	6.20945	6.74147	7.62936	7.19967	6.87036	7.32193	7.88264	7.90087	8.47168	6.9542	6.96578
SH3BP5	7.97154	7.15987	8.32193	7.40088	8.3966	8.82337	5.12928	6.18982	7.9542	8.01123	8.17493	7.29462	5.20945	6.10852	8.18488	8.11374	8.03342	6.74147	4	6.94251	8.76487	6.40939	7.87652	7.77479	7.12928	8.83605	3.32193	8.42626	6.88264	5.75489
TBX6	7.97154	5.9542	4.80735	6.08746	7.65821	5.61471	5.16993	8.67948	7.34873	7.14975	7.24793	7.13955	7.24793	6.2854	8.08746	5.93074	7.45943	6.47573	7.70736	6.82018	7.06609	8.50779	6	7.72792	5.70044	7.16993	7.67948	7.65821	7.19967	6.45943
ANOS1	7.96578	10.0768	8.20945	8.87344	7.33092	7.2384	3.45943	4.80735	6.94251	10.0728	7.86419	7.11894	8.29921	6.16993	8.88874	7.18982	8.27612	6.06609	3.70044	6.04439	6.98868	7.71425	9.10852	7.12928	8.51175	9.3443	5.12928	7.40088	8.14975	5.9542
FEZ1	7.96	7.73471	7.73471	8.02791	7.32193	8.08746	6.40939	7	8.27612	7.3837	8.33985	8.02791	6.50779	6.82018	8.71081	9.95565	8.52356	6.16993	4.70044	6.76818	8.36194	7.56224	8.47573	9.64566	7.97154	9.37287	8.39232	8.59991	8.22882	5.70044
SHE	7.9542	7.91886	8.12928	7.69349	8.62205	8.71425	10.2276	6.02237	8.29921	5.85798	8.32643	10.6671	5.58496	5.70044	7.70044	7.35755	6.9542	6.26679	5.45943	7.49985	8.07682	7.57743	8.87344	7.24793	7.44294	9.13699	7.65105	8.52356	6.20945	6.08746
NINJ2	7.94837	6.04439	6.91886	6.47573	5.9542	4.9542	8.47168	7	7.32193	6.70044	6.56986	5.24793	5.88264	6.42626	6.08746	7.30378	5.32193	5.64386	2.80735	6.96578	6.64386	4.39232	7.34873	5.32193	6.64386	8.54689	6.74147	8.09276	4.58496	4.52356
TLDC2	7.94251	8.61471	10.3955	8.7039	10.1699	9.81858	7.06609	10.5314	8.65464	8.54689	8.98014	8.30378	9.22882	10.3531	9.52552	7	11.1059	9.61839	9.6865	10.5245	11.1699	10.3432	5.49185	9.47978	9.51373	7.72792	9.27146	8.15482	10.8178	10.941
FCN1	7.91289	5.32193	9.40301	6.44294	6.64386	4.52356	3.16993	3.16993	8.63662	7.87036	8.96867	5.83289	4.70044	7.05528	6.50779	5.24793	3.32193	5.45943	2.32193	7.11894	8.17991	3.80735	8.76155	6.71425	5.49185	9.12412	5.70044	7.54689	5.12928	4.08746
ANKRD24	7.90689	7.50779	6.84549	6.61471	7.25739	8	6.70044	8.25267	7.31288	8.85798	8.15987	7.84549	6.85798	6.82018	7.17991	6.02237	6.91886	8.96	7.27612	6.22882	6.10852	7.84549	6.65821	8.25267	6.55459	6.20945	7.83289	7.12928	8.75489	6
FCGR1A	7.90689	6	7.36632	8.08215	5.97728	5.42626	1.58496	4.32193	7.02237	7.45943	6.80735	5.2854	6.02237	6.87036	7.56986	9.25974	6	6.65821	4.80735	5.83289	7.17991	5.75489	6.50779	5.80735	6.72792	8.11374	7.17991	6.9542	6.87036	6.58496
ARHGAP10	7.89482	9.25503	9.20457	8.7039	7.43463	10.1861	5.72792	8.3443	8.18982	8.82655	8.62205	7.98299	8.86728	7.45121	8.90989	10.0014	8.51175	9.83131	8.37069	7.93664	8.87652	7.92481	8.18982	8.2384	8.06609	9.47573	7.90087	8.82972	6.90689	7.20945
ANKRD22	7.8392	6.74147	8.15987	9.09803	8.87958	10.5603	1.58496	6.06609	6.75489	8.29921	6.30378	4.80735	8.18982	5.52356	9.08481	9.21917	4	10.2155	5.12928	5.55459	8.8009	5.75489	6.02237	5.78136	5.78136	10.3696	4.70044	8.42626	4.70044	8.66178
PRRT2	7.82018	6.06609	6.80735	5.78136	7.53138	5.39232	3.80735	8.87652	6.02237	7.08746	6.45943	8.93958	6.24793	7.17991	6.32193	4.64386	7.78136	6.80735	5.04439	7.34873	7.31288	7.65821	7.20945	7.53916	6.30378	6.06609	5.20945	7.46761	6.75489	6.88264
GNAO1	7.80735	5.16993	7.76818	6.76818	6.30378	13.7148	5.97728	5.42626	7.53916	6.22882	8.27146	5.93074	7.19967	3.16993	6.26679	6.62936	6.62936	7.3837	6.52356	6.47573	7.45121	5.08746	9.05528	6.72792	5.61471	8.37938	5.04439	7.64386	5.97728	4
ZNF714	7.79442	7.62936	7.62205	7.57743	7	9.31967	6.89482	8.27146	6.89482	6.67243	9.30378	9.43045	6.72792	7.64386	6.96578	5.2854	8.19967	7.65105	7.32193	8.92184	7.03342	8.16993	8.52748	8.51964	7.37504	7.05528	6.82018	6.04439	9.19476	7.78136
ADGRB1	7.78136	5.93074	3.32193	6.71425	7.74147	7.03342	5.72792	8.02791	7.03342	6.14975	8.37069	7.69349	5.2854	7.61471	7.56224	4.90689	9.61471	7.7211	8.25267	5.35755	6.96578	6.67243	6.30378	8.22882	9.21189	7.40088	6.40939	7.09803	9.27845	7.01123
GPR35	7.77479	7.74819	7.47573	6.96578	11.233	11.446	9.12412	11.0788	10.4388	7.31288	11.4543	10.1059	5.78136	7.2854	6.97728	7.2384	11.2779	10.2854	11.3842	11.3707	10.5343	11.7351	7.40939	10.2527	11.4131	9.78463	11.0641	11.1273	11.1434	10.2467
KCNJ8	7.76155	7.16993	8.76155	7.02237	7.11894	4.9542	6.94251	6	9.40301	7.13955	8.43463	6.79442	6.18982	6.84549	8.0607	8.15482	7.74147	7.85175	4.64386	6.6865	8.93664	6.45943	9.52552	7.91289	5.93074	9.93811	6.79442	8.37938	6.59991	5.67243
ZNF630	7.75489	7.50779	7.07682	7.21917	7.90087	8.01681	5.16993	7.91289	7.42626	7.47573	7.96578	8.08746	8.06609	7.29462	8.04439	6.08746	8.38802	6.53916	7.06609	7.48382	7.67243	7.99435	7.46761	7.47573	8.08746	6.80735	6.30378	8.07146	7.66534	6.30378
MGAT2	7.72792	6.85798	7.55459	7.30378	6.49185	8.16993	5.58496	6.02237	6.87036	7.87036	7.67243	7.40939	5.64386	6.94251	7.76155	7.53916	7.88264	7.27612	5.20945	6.87036	7.17991	7.92481	7.62205	7.09803	7.27612	7.53916	3.32193	6.72792	7.60733	6.52356
CASS4	7.7211	5.2854	6.49185	7.03342	6.70044	7.09803	2.80735	4.75489	6.62936	6.78136	7.56986	3.70044	5.93074	4.39232	5.93074	7.02237	4.70044	4.75489	3	7.15987	7.2854	4.39232	6.72792	5.58496	5.83289	6.85798	5.04439	6.16993	6.40939	5.04439
DNAH10	7.71425	5.75489	5.9542	6.84549	5.72792	8.34873	4.9542	7.40939	5.58496	5.39232	7.21917	7.79442	4.80735	3.80735	7.55459	4.90689	6.35755	2.58496	5.70044	9.07414	6.33985	6.14975	7.12928	6.94251	7.33092	4.52356	3.70044	7.34873	7.35755	6.65821
PDPN	7.70044	8.69349	6.22882	8.36632	8.40939	4.39232	3.70044	7.70736	7.56224	9.98868	8.67243	7.90087	8.16993	6.56986	9.37721	10.1861	6.74147	6.12928	3.16993	8.07146	9.7211	9.05799	7.99435	6	8.07146	10.1948	7.07682	8.633	8.38802	5.32193
LINGO1	7.6865	7.64386	7.88874	7.27612	12.2639	9.7364	7.29462	12.8529	7.64386	5.97728	8.86109	12.7256	9.61839	10.3106	10.4009	7.22882	11.8872	5.35755	11.0348	7.27612	10.8533	8.30378	13.0111	8.42626	11.9174	9.26913	7.52356	10.4666	10.1408	6.08746
KCNN4	7.67948	6.39232	6.45943	7.7879	6.52356	5.12928	2.58496	4.9542	8.83605	8.14975	7.7211	6.24793	5.88264	6.42626	6.40939	11.3778	4.58496	4.24793	4.70044	6.04439	8.96867	6.2854	8.27612	6.26679	7.2854	11.6411	7.57743	7.9542	5.20945	5.08746
IL2RA	7.66534	5.85798	5.64386	7.71425	6.37504	6.91886	1	2.58496	7.37504	7.71425	7.77479	4.75489	6.79442	3.32193	6.30378	10.268	5.08746	4.39232	2.58496	5.20945	7.65821	4.85798	5.93074	4.9542	4.9542	8	3.16993	6.02237	5.78136	5
NUGGC	7.63662	4.90689	8.97441	6.98868	5.70044	3.90689	8.24793	2.32193	8.633	3.80735	7.64386	3	2.58496	1.58496	3.45943	4.32193	1.58496	6.32193	2.80735	3.45943	6.79442	2	8.04439	4.9542	2.80735	7.35755	3.80735	6.6865	4	3.80735
ZNF70	7.63662	8.44708	8.45121	8.14466	9.06878	8.61471	5.70044	9.1267	8.01123	6.78136	8.90689	9.13443	6.83289	8.0607	8.32643	7.10852	9.10852	7.01123	7.77479	7.92481	8.66888	8.9571	9.34651	8.19476	8.56224	8.30834	7.92481	9.31967	8.26679	8.07682
CDNF	7.62936	5.45943	6.06609	5.32193	5.32193	7.40939	4.52356	7.64386	6.74147	5.45943	6.83289	6.88264	5.2854	5.78136	7.53138	5.70044	6.88264	6.04439	5.83289	5.78136	6.76818	6.61471	6.90689	6.6865	5.52356	6.55459	5.04439	6.78136	6.65821	5.20945
QPCT	7.60733	6.80735	7.01123	7.89482	6.42626	6.61471	4.58496	5.58496	7.22882	6.56986	7.5157	5.90689	6.79442	6.22882	7.64386	9.2854	8.04439	5.52356	3.58496	6.90689	7.91886	8.60733	8.75154	6.85798	6.70044	10.9658	6.83289	7.8392	6.37504	6.67243
DNAJA4	7.59991	6.76818	7.2384	8.73809	7.32193	11.2174	9.12412	6.79442	8.40514	7.19967	9.07414	10.3264	6.22882	8.50779	8.7039	8.33539	6.80735	9.84392	7.89482	9.28077	10.5167	9.59805	9.41363	8.99152	9.51373	10.4533	7.76818	11.1402	6.47573	8.24317
CPT1B	7.59246	7.11894	7.29462	7.27612	7.13955	6.87036	5.52356	9.45943	8.57365	6.37504	7.80735	8.92481	8.31741	6.62936	7.92481	6.22882	9.10591	8.50383	8.44708	7.31288	7.44294	9.04439	9.08215	7.24793	8.38802	5.80735	6.78136	8.64386	8.08215	8.14975
RAPGEF4	7.59246	7.17991	8.76487	7.52356	8.44708	12.157	8.55459	6.93074	8.62936	7.32193	9.00562	7.56986	7.36632	7.05528	8.09276	7.14975	7.83289	6.71425	4.75489	7.3837	8.23362	7.52356	9.1267	7.70736	8.01681	8.59246	5.85798	8.57743	7.07682	6.16993
ABCC9	7.57743	6.39232	8.82018	6.94251	7.54689	5.52356	6.93074	4.80735	8.32193	6.72792	8.99435	9.61287	4.39232	5.08746	8.14466	11.7478	7.97154	7.14975	4.75489	6.93074	9.22882	6.79442	9.47978	7.25739	6.49185	9.44087	5.70044	8.20945	5.9542	5.32193
MMP28	7.57743	8.08746	6.78136	7.34873	7.02237	7.61471	4.80735	7.22882	8.61839	8.69697	7.49185	7.12928	6.59991	5.20945	8.21432	8.44294	8.36194	7.04439	4.90689	7.94251	7.41785	6.96578	9.91588	6.30378	7.44294	9.88722	7.77479	7.24793	5.78136	6.39232
TMEM154	7.55459	6.90689	8.83289	8.85487	6.12928	9.98584	4.85798	4	8.43463	7.87036	8.21432	6.84549	6.67243	5.72792	8.59619	9.2384	6.44294	7.63662	4.32193	6	8.76818	7.87652	8.53528	8.99718	8.27146	9.20212	4	7.05528	6.78136	6.02237
C19orf71	7.54689	6.65821	6.20945	7.65105	7.5157	7.18982	6.33985	8.85798	7.59991	6.98868	8.99718	7.96	6.2854	6.84549	7.2384	6.49185	8.0607	6.85798	8.22882	7.06609	6.61471	6.74147	7.91289	6.44294	7.85175	5.93074	5.45943	6.35755	7.11894	5.61471
RBM34	7.53916	6.50779	5.58496	7.07682	7.01123	6.33985	6.47573	7.74819	7.14975	6.67243	6.90689	8.62936	7.8009	7.62205	6.9542	6.18982	7.88264	6.87036	7.40088	7.34873	8.04985	7.06609	7.08746	7.53138	7.56986	5.64386	7.9542	7.33985	7.85175	5.80735
SULT1A2	7.53138	8.00562	7.76155	6.84549	9.38802	5.61471	7.65821	10.2336	9.29462	7.07682	8.21432	8.66534	7.71425	9.22159	8.49586	5.70044	8.40514	7.32193	8.01123	8.41363	8.27146	10.5727	7.8009	8.47978	8.16491	6.37504	8.27612	7.75489	9.39446	7.52356
ASB16	7.5157	6.12928	5.39232	6.47573	6.75489	7.92481	5.45943	7.5157	6.22882	5.67243	7.22882	7.93664	4.85798	5.35755	6.58496	4.45943	7.48382	7.12928	5.72792	6.44294	5.52356	6.42626	6.59991	5.72792	6.40939	5.2854	4.52356	7.40939	6.65821	4.85798
ABCA6	7.49985	6.55459	10.0154	6.98868	7.27612	8.10329	8.37504	6.53916	9.81378	7.19967	9.65821	7.10852	4.80735	2	7.67243	6.22882	5.9542	8.16993	5.61471	6.33985	9.0607	7.2854	9.70217	7.14975	6.18982	9.5812	5.64386	8.04985	5.32193	2.32193
ENTPD8	7.49985	8.78463	8.33985	5.9542	9.07414	6.96578	9.63118	9.80413	9.04439	9.08481	8.60363	9.72281	9.66356	9.58871	8.55075	4.24793	11.5699	9.15482	9.66711	9.05528	9.28077	9.35755	8.74819	6.52356	8.34873	5.93074	9.04166	5.9542	8.25739	8.13443
KAAG1	7.49985	7.74147	8.0607	7.19967	7.83289	4.70044	3	9.20945	7.56986	7.2854	7.80735	8.87958	9.31515	8.11374	6.6865	4.24793	9.23362	6.75489	10.0914	7.85798	7.2384	8.14975	7.61471	7.84549	7.76818	3.32193	8.41363	7.45121	8.16491	7.17991
LHX4	7.49185	5.32193	5.39232	5.9542	6.83289	6.06609	5.42626	7.01123	5.64386	5.04439	7.02237	8.18982	5.32193	4	7.06609	3.58496	7.33092	5.52356	4.90689	6.22882	6.44294	6.58496	6.84549	5.85798	7.01123	5	3	8.41363	7.16993	4.80735
HIST4H4	7.48382	5.45943	4.39232	5.2854	6.74147	5.49185	3.16993	5.83289	5.12928	5.88264	6.80735	6.08746	4.24793	4.52356	6.71425	3.58496	7.05528	6.08746	6	6.61471	6.18982	7.67243	7.82655	6.49185	5.2854	5.20945	4.24793	5.70044	7.03342	5.24793
PBX4	7.48382	4.80735	4.64386	6.74147	6	4.80735	2.80735	4.80735	8.05528	7.17991	8.35315	6.82018	7.2854	6.30378	7.77479	7.05528	8.27612	6.14975	8.98014	5.08746	6.70044	6.55459	6.40939	6.20945	5.83289	7.6865	7.27612	7.06609	4.58496	4.08746
FILIP1	7.47573	7.61471	7.09803	6.94251	8.39232	9.27146	6.44294	5.93074	8.29921	6.02237	8.48382	7.87036	4.64386	5.61471	7.91289	6.12928	7.86419	5	5.32193	7.07682	7.91886	6.83289	8.05528	7.71425	7.56986	9.16993	7.11894	8.37504	6.2854	4.70044
SRRM5	7.47573	5.90689	4.70044	5.97728	7.15987	4.9542	4.58496	7.02237	6.18982	6.75489	7	6.26679	6.32193	5.88264	6.35755	3	6.06609	7.11894	7.32193	6.44294	5.80735	7.01123	7.08746	6.06609	6.67243	4.52356	5.67243	7.72792	6.83289	6.12928
PROCA1	7.46761	6.02237	5.64386	6.91886	6.49185	5	4.32193	9.37504	7.12928	6.72792	7.98868	6.22882	7.33985	5.90689	7.94837	5.49185	8.78463	6.90689	7.12928	7.17991	8.10329	7.27612	7.37504	8.10329	6.12928	5.75489	8.11894	7.31288	9.04166	8.71768
VGLL3	7.46761	8.60363	11.3756	10.7398	8.47573	7.04439	4.45943	5.78136	6.33985	9.84862	9.41151	11.6644	9.57365	5.90689	10.5118	11.2167	12.4128	7.32193	8.31288	7.17991	11.7887	9.07682	10.8642	6.9542	9.87958	10.6493	3.80735	7.94837	7.76818	5.08746
HOXD9	7.42626	3.16993	3.58496	5.70044	4.45943	1.58496	1.58496	3.45943	3.32193	5.35755	4.16993	5.90689	5	5.85798	4.90689	6.79442	6.30378	0	0	2	4.75489	6.08746	3.80735	3.16993	5.24793	8.17991	1	4.64386	3.16993	6.62936
SLC2A10	7.42626	7.67243	10.1421	9.21917	10.7048	12.1075	11.6142	6.33985	10.2515	7.77479	11.0526	11.7448	9.22641	6.40939	8.37069	9.96	11.8337	7.74147	4.64386	10.2324	12.0908	10.9816	12.5127	9.81218	10.1662	11.1079	7.90689	9.62205	10.388	7.69349
ARHGEF39	7.41785	7.56986	7.67948	7.93664	6.9542	7.63662	7.61471	8.81057	7.87652	9.12412	7.99435	7.82655	7.73471	7.86419	7.63662	7.74147	9.3015	10.7541	9.40088	7.53138	7.29462	7.99435	7.96578	8.16491	8.63662	6.97728	6.90689	7.8009	10.2574	8.46352
CD36	7.37504	7.82655	9.0954	7.53138	8.19476	4.32193	7.66534	4.70044	8.68299	6.6865	9.11374	7.59246	6.04439	5.64386	8.28077	8.15482	7.11894	7.2384	4.64386	4.39232	10.3987	7.44294	8.24317	7.61471	7.43463	7.62205	5.70044	8.9571	5.2854	4.45943
KLHDC7B	7.35755	4.64386	5.72792	8.20945	5.45943	4.24793	8.62571	2.32193	7.43463	6.71425	5.64386	5.75489	5	7.35755	5.90689	8.81698	4.08746	4	4.24793	4.85798	7.08746	5.85798	7.15987	5.97728	5.42626	10.4179	4.90689	6.6865	5.16993	5.45943
SLC25A33	7.35755	7.20945	8.19967	6.83289	7.65821	10.697	7.70044	4.70044	8.51964	7.45943	7.98868	7.45943	7.71425	7.83289	7.89482	8.76818	7.76818	7.88264	7.76818	7.22882	8.18982	7.59991	8.32643	6.88264	7.30378	7.8009	7.93074	8.27612	6.79442	6.2854
GOLGA6L9	7.34873	6.93074	6	6.58496	7.40939	8.65105	5.24793	8.40514	7.17991	6.94251	6.56986	7.25739	7.30378	6.44294	7.11894	5.04439	7.7879	6.62936	7.98299	7.54689	7.66534	7.03342	6.50779	6.75489	7.34873	6.88264	5.88264	8.27146	6.72792	6.55459
LCN12	7.33985	7.59991	7.09803	5.20945	6.6865	5.08746	9.04439	7.19967	7.26679	6.26679	6.32193	7.52356	8.48784	6.87036	6.12928	5.49185	7.02237	6.58496	6.50779	6.79442	6.85798	7	7.32193	6.91886	6.10852	5.45943	7.45943	6.2854	7.30378	6.89482
VXN	7.33985	7.33985	6.06609	4.90689	6.33985	1.58496	4.9542	7.94837	6.53916	7.42626	5.32193	4.80735	5.85798	5.97728	6.02237	3.16993	5.55459	4.39232	3.70044	6.55459	4.75489	5.58496	6.30378	7.47573	4.24793	5	4.70044	5	6.62936	1.58496
VWA5B2	7.32193	6.04439	6.90689	4.08746	5.49185	6.6865	4.32193	8.24793	2.80735	6.12928	7.36632	9.78136	8.11374	4.90689	7.50779	3.58496	9.41996	8.68299	3.90689	4.52356	7.98299	4	9.13955	4.80735	7.58496	3.80735	5.20945	4.45943	4.45943	1.58496
STRA6	7.31288	6.24793	5.61471	11.3912	6.6865	4.08746	1	5.04439	7.85798	8.60363	7.07682	7.97154	4.85798	5.04439	7.93074	8.10329	6.64386	5.90689	1	12.0851	8.75489	6.10852	7.76155	5.42626	8.224	12.7721	3.80735	8.2384	6.32193	3.70044
ASIC3	7.29462	7.75489	6.76818	6.14975	5.08746	7.52356	6.22882	8.08215	6.26679	6.67243	6.16993	7.71425	7.03342	7.26679	5.67243	5.67243	7.20945	10.0251	6.89482	6.85798	5.58496	7.63662	7.2854	8.12928	7.73471	5.58496	6.65821	6.40939	7.36632	4.52356
PPARG	7.29462	7.45121	8.54303	7.40088	8.93369	10.0888	6.42626	8.24317	8.88874	6.96578	7.55459	4.85798	8.3966	6.02237	8.24793	9.26209	6.65821	7.69349	9.41363	8.46761	8.08215	8.03342	8.98299	7.88264	7.61471	9.82655	7.85175	7.86419	7.03342	7.56986
TENM4	7.27612	11.2378	5.55459	8.85175	6.84549	6.26679	3.45943	5.24793	5.85798	8.27146	7.60733	7.82655	7.49985	4.58496	7.75489	10.032	6.90689	2.58496	4.39232	5.12928	8.224	6.82018	8.25267	6.16993	8.27146	8.74819	8.2854	6.71425	6.30378	3.32193
NUDT11	7.25739	7.21917	7.02237	7.70736	6.80735	7.71425	0	3.32193	4.58496	4.64386	6.40939	3.70044	2	4.52356	4.45943	8.76155	4.45943	3.16993	2.32193	7.22882	4.85798	3.80735	8.01123	7.29462	3.80735	7.57743	4.16993	6.02237	3.58496	2.80735
LTF	7.24793	11.4661	5.93074	11.3465	10.1787	5.39232	4.16993	3.58496	8.84235	2.80735	9.34207	7.2854	5.55459	4	8.224	12.7962	4.75489	4.16993	3	4.85798	13.3056	7.44294	6.53916	5.64386	5.39232	8.32193	8.43879	7.69349	4.64386	2.80735
AGAP4	7.21917	6.64386	5.83289	6.78136	6.89482	6.98868	5.45943	8.02791	6.93074	7	6.55459	7.92481	6.97728	6.22882	7.26679	4.9542	8.45121	7.05528	7.44294	6.67243	6.70044	6.97728	6.6865	6.32193	6.74147	6.61471	5.45943	7.27612	6.75489	6.06609
SLC25A15	7.19967	7.49985	7.93664	6.98868	8.224	9.29232	10.8146	8.08215	8.14975	8.78463	9.17243	8.82972	6.2854	7	7.90087	7.29462	9.1472	7.78136	6.91886	7.90689	8.91588	7.85798	10.0098	8.25267	7.6865	7.32193	5.85798	7.78136	8.86109	7.08746
IL18RAP	7.18982	4.16993	5.88264	6.56986	6.6865	2.58496	3.80735	2.58496	7.67948	5.55459	7.26679	3.90689	4.64386	4.16993	4.16993	4.9542	4	4.58496	3.58496	4.58496	5.97728	4.08746	4.70044	5.24793	4	6.88264	5.12928	6.42626	5.35755	4.39232
HIST1H3E	7.17991	7.47573	6.42626	5.52356	5.80735	5.72792	4.39232	6.22882	6.08746	5.64386	7.69349	5.08746	5.75489	5.32193	7.12928	4.24793	6.76818	4.70044	6.88264	6.6865	6.56986	8.02791	8.40939	5.88264	6.12928	5.16993	4.45943	5.2854	7.90689	6.37504
CCL4L2	7.15987	6.71425	5.70044	8.84235	7.22882	5.24793	3	4	7.50779	7.35755	7.61471	5.70044	6.18982	6.89482	6.49185	9.31515	3.32193	6.10852	4.52356	7.02237	7.15987	5.58496	8.42206	5.2854	6.40939	7.93074	4.52356	7.7879	4.64386	3.70044
ABCG2	7.14975	6.98868	9.23122	6.76818	7.31288	8.84549	6.64386	6.16993	9.00843	5.88264	8.15987	6.18982	6.12928	5.88264	7.52356	6.87036	6.84549	6.9542	4.90689	7.99435	7.97154	6.14975	9.0607	6.83289	6.6865	8.24793	6.18982	7.01123	5.90689	7.57743
SLC2A5	7.14975	5.08746	5.58496	7.56986	6.12928	4	2.32193	3.16993	6.58496	9.16239	5.9542	4.80735	5.64386	5.85798	7.9542	8.47168	5.64386	7.47573	2.58496	6.78136	8.50383	5.83289	5.85798	4.85798	7.33985	7.65821	4.70044	6.06609	6.97728	4.75489
GNRH1	7.09803	6.71425	4.64386	6.26679	5.83289	5.88264	5.52356	9.25267	6.67243	5.97728	7.37504	7.59991	7.70044	5.32193	7.24793	6.18982	8.62571	4.70044	6.90689	5.52356	6.72792	7.17991	6.6865	7.77479	6.45943	6.26679	6.04439	6.88264	8.52748	5.45943
NPFFR1	7.04439	4	3.80735	5.12928	2.80735	1.58496	0	1.58496	5.24793	1.58496	5.32193	2.32193	1	1	2.58496	3	1	2.80735	1	4.52356	3.45943	1	4	2	2.32193	8.06609	4.70044	4	1.58496	2.80735
SLC13A4	7.02237	5.45943	4.58496	6.82018	6.97728	8.33985	4.90689	7.97728	5.61471	6.90689	6.76818	6.90689	4.9542	4.90689	7.2384	5.49185	7.22882	6.89482	4.52356	6.50779	5.64386	7.85798	6.40939	6.32193	5.88264	6.12928	4.64386	7.85175	6.10852	4.58496
NPM2	7	3.16993	3.80735	6.2854	8.07146	7.61471	7.17991	10.7731	7.97728	9.05257	6.14975	8.50383	9.55459	6.20945	8.40514	7.10852	10.9054	8.78136	5.97728	8.20457	8.89785	9.44294	7.08746	9.01959	6.14975	6.76818	9.60918	8.70736	7.44294	9.08481
UBXN10	6.98868	4.70044	6.53916	5.97728	5.67243	5	7.07682	3.90689	7.48382	3.58496	6.22882	6.89482	4.24793	2.58496	6.20945	7.76155	4.24793	5.39232	4.64386	3.80735	7.27612	4	7.59246	7.78136	4.85798	8.87036	8.6865	8.2384	4.70044	6.50779
RSPH14	6.97728	7.5157	6.56986	6.85798	5.85798	5.39232	1	7.55459	7.44294	6.33985	6.33985	6.08746	4.52356	6.62936	6.64386	5.67243	6.78136	6.56986	8.15987	7.53916	7.01123	7.06609	4.70044	8.01123	5.88264	4.70044	8.98299	5.12928	7.02237	7.67243
TENM2	6.97728	10.676	4	10.1421	3.16993	2.32193	5.72792	1.58496	4.32193	5.88264	5.9542	4.80735	6.42626	2.80735	6.52356	6.47573	3.45943	3.32193	1.58496	2.32193	5.16993	2.58496	6.94251	4.9542	4.16993	9.11114	1.58496	3.58496	2	2.80735
DCLK1	6.9542	6.78136	7.33092	8.56605	7.40939	9.39446	4.45943	4.85798	7.62936	5.93074	8.51175	5.75489	4	4.70044	7.49985	6.64386	7.40088	10.0098	5.61471	6	8.36194	5.64386	7.45943	7.13955	6.40939	8.31288	6.35755	7.17991	5.45943	6.33985
AP1S3	6.94251	8.07146	9.37938	7.89482	7.74819	8.68299	6.71425	7.15987	7.06609	9.0634	8.13955	8.35755	6.80735	8.20945	7.26679	8.40088	8.23362	8.16993	6.53916	7.13955	9.21432	8.27146	7.60733	7.59991	8.39232	9.33539	5	8.04439	7.01123	8.08215
CYP26B1	6.93074	5.58496	8.33985	7.8392	6.52356	6.90689	6.24793	11.5694	5.78136	8.71081	7.59991	11.7043	8.90388	4.45943	9.1267	6.16993	9.57365	3.70044	7.97728	7.07682	8.84235	10.6821	13.0119	7.42626	9.71768	6.72792	0	6.39232	5.72792	3.70044
CYP2W1	6.93074	6.2854	7.2384	5.45943	6.91886	3.16993	2.58496	7.76155	7.18982	5.93074	8.37504	6.94251	5.04439	5.75489	5.88264	2.58496	7.05528	5.72792	7.37504	7.35755	5.70044	7.50779	9.99859	7.50779	4.24793	6.90689	4.70044	7.40939	9.15482	5.04439
ESR1	6.93074	5.12928	8.79116	6.80735	5.97728	7.20945	5.24793	3.58496	7.6865	5.42626	7.84549	5.20945	4.32193	4.45943	5.9542	5.88264	4.80735	7.05528	4.85798	5.20945	6.91886	5.32193	8.44294	6	5.20945	7.56986	4.58496	6.44294	4.16993	3.32193
TNNT2	6.93074	7.53138	5.83289	5.20945	5.12928	4.64386	6.85798	8.27146	7.59246	6.67243	6.98868	8.87958	6.39232	6.47573	6.80735	3.70044	7.71425	11.8154	8.82972	5.52356	5.64386	6.20945	7.21917	7.57743	8.08746	5.61471	8.6865	7.35755	10.1202	6.93074
AASS	6.91886	8.21432	8.20457	7	8.33539	10.2384	9.46352	5.72792	7.46761	8.24793	8.07682	7.33092	6.64386	5.12928	8.57365	8.84862	8.01681	7.7879	3.70044	8.15987	7.85798	7.44294	8.03342	6.24793	7.88264	8.55459	2.80735	7.58496	6.79442	4.16993
HR	6.88264	5.88264	6.26679	5.88264	6.62936	5.04439	3.32193	11.3471	7.05528	5.72792	7.67948	10.3106	8.63662	4.58496	10.0821	6.59991	11.9484	5.52356	10.3869	10.3231	7.94837	8.12928	7.46761	5.55459	9.45943	8.46352	9.18982	9.21432	7.94251	6
CYP27B1	6.87036	5.04439	6.2854	6.14975	5.12928	8.96867	7.32193	8.62205	5.64386	7.74147	8.21917	8.40088	6.32193	4.85798	5.52356	5.93074	9.19229	7.71425	6.02237	6.18982	7.88264	8.7879	7.3837	5.97728	5.16993	6.24793	4.52356	6.12928	8.42626	4.9542
CD19	6.84549	7.62936	3.45943	8.42206	5.32193	0	2.58496	1.58496	9.21432	3.16993	7.72792	3.90689	2.58496	1.58496	3	3.32193	2.32193	1.58496	0	3.16993	9.97298	3	3.90689	1.58496	1.58496	7.88264	2.80735	7	1.58496	1.58496
MARCO	6.84549	6.24793	11.03	6.22882	6.59991	1.58496	1.58496	3.16993	8.00562	9.31741	7.88264	5.2854	5.45943	3.32193	7.86419	8.46352	2.32193	6.26679	4.80735	4.75489	8.67243	5.58496	8.9571	6.37504	6.16993	7.85175	4.45943	6.52356	3.90689	4.85798
PDLIM4	6.83289	7.39232	5.64386	7.10852	6.62936	7.14975	2.80735	6.85798	8.27612	9.07682	8.0607	7.93664	6.12928	5.88264	8	11.7499	7.8009	4.70044	5.04439	8.97441	10.988	7.99435	8.46352	6.50779	7.80735	10.9636	9.47168	8.08215	6.02237	4.08746
BMP5	6.82018	5.58496	6.40939	4.80735	5.04439	3	2.32193	3.16993	7.03342	3.58496	8.01123	4.24793	2.80735	3.32193	5.80735	5.04439	1.58496	4.52356	2.58496	3.70044	5.97728	4.75489	6.06609	4.58496	2.32193	8.03892	3.70044	6.37504	3.58496	0
RASAL1	6.80735	7.46761	7.25739	6.53916	8.58871	10.4231	4.9542	11.5018	7.53916	5.24793	9.95565	11.2975	10.2324	8.30834	11.4378	7.30378	11.0532	5.20945	7.20945	8.3443	9.99435	7.33092	8.20457	10.7356	10.9715	9.88417	6.24793	9.97298	9.9571	4.58496
TPRG1	6.80735	4.58496	6.14975	7.12928	7.01123	4.39232	4.58496	2.80735	6.97728	6.35755	6.20945	7.45943	7.9542	4.90689	8.75489	6.32193	4.39232	5.45943	4.58496	7.6865	6.71425	4	7.25739	6	5.04439	7.40088	5.32193	7.59246	3.70044	5.67243
HEY2	6.76818	7.08746	7.36632	6.50779	6.64386	8.10329	5.9542	6.64386	7.17991	6.71425	6.84549	6.91886	5.72792	7.04439	8.13443	7.14975	7.64386	5.9542	5.45943	6.37504	7.20945	7.7211	8.43879	6.67243	7.3837	8.08215	6.39232	8.21917	5.80735	5.70044
RUNDC3A	6.75489	3.16993	3.80735	6	8.71081	12.0074	7.59991	9.87191	7.93664	6.20945	3.58496	7.33985	7.80735	5.93074	9.48985	5.67243	8.33985	6.65821	6.75489	10.2609	11.3929	9.53528	8.12412	4.80735	7.63662	6.49185	6.42626	6	8.26679	4.90689
CD244	6.72792	5.08746	6.30378	6.58496	4.80735	3.58496	3.32193	2.32193	6.89482	3.90689	5.20945	3.16993	4.16993	3	5.35755	7.02237	1.58496	4.70044	3.32193	5.20945	5.08746	4.64386	5.70044	3.32193	3.90689	6.72792	4.24793	5.61471	4.90689	4.90689
NRSN1	6.72792	5.93074	4.64386	5.67243	6.53916	7.82018	0	6.12928	3.70044	4.45943	5.80735	6.20945	6.20945	4.32193	5.9542	2.80735	7.10852	0	6.18982	6.20945	5.32193	4.39232	6.55459	6.22882	5.78136	1.58496	1.58496	7.01123	5.85798	4.90689
NLGN3	6.71425	6.2854	4.64386	6.55459	5.97728	6.65821	4.08746	8.69	6.87036	5.61471	6.56986	5.67243	6.47573	5.85798	7.35755	4.90689	6.61471	6.32193	6.65821	7.33985	5.83289	7.35755	7.19967	7.21917	7.2384	6.39232	6.85798	7.94251	6.06609	4.75489
CCL3	6.70044	6.44294	8.02237	7.7211	7.24793	4.75489	3.90689	4.08746	7.05528	7.67243	7.76155	5.16993	6.22882	6.24793	7.42626	9.04439	3.70044	5.80735	6.06609	5.49185	8.14466	5.70044	9.03892	3.80735	7.65821	7.02237	6.80735	7.17991	4.52356	4.9542
SCX	6.6865	6.97728	5.70044	6.97728	5.85798	5.42626	3	8.21432	6.44294	6.80735	6.33985	7.06609	7.12928	6.52356	5.70044	4.08746	9.00562	7.56986	8.81057	5.45943	6.04439	7.25739	5.35755	5.67243	7.02237	5.72792	8.47168	7.19967	6.56986	4.85798
SEMA3A	6.6865	6.37504	6.93074	6.50779	7.29462	7.30378	1	3.90689	6.26679	9.0607	7.60733	5.08746	4.85798	3.45943	7.15987	9.52748	5.35755	3	2.58496	8.48382	7.7211	4.85798	6.42626	4.39232	5.32193	9.74315	4.45943	6.78136	3.45943	4.58496
ST6GALNAC3	6.6865	7.32193	6.49185	5.90689	6.32193	6.6865	5.39232	5.39232	5.93074	5.39232	5.61471	5.2854	4.70044	3.70044	6.59991	6	6.33985	5.80735	3.80735	5.55459	6.59991	5.08746	7.02237	5.61471	6.59991	7.9542	6.62936	7.07682	5.45943	5.39232
TMEM100	6.6865	6.44294	5.39232	6.32193	6.26679	4.24793	3.16993	4.08746	6.02237	6.52356	6.06609	5.58496	4	2.80735	6.90689	6.47573	5.97728	4.75489	4.24793	7.33985	7	2.80735	5.85798	5.2854	4.24793	8.66888	6.61471	6.53916	3.80735	6.08746
CA14	6.65821	5.83289	4.90689	5.35755	6.37504	5.35755	7.52356	7.78136	6.32193	6.85798	6.2854	6.08746	5.97728	4.80735	4.90689	4.52356	7.17991	6.83289	4.85798	6.42626	6.61471	5.20945	6.22882	5.88264	5.12928	4.24793	6.39232	6.6865	5.88264	5.85798
SEC16B	6.62936	4.70044	5.83289	5.70044	6.53916	7.10852	6.33985	6.76818	5.2854	3	6.74147	6.6865	5.12928	6.79442	4.90689	4.45943	5.42626	5	4.58496	6.61471	5.78136	6.72792	5.52356	7.08746	6.18982	3.70044	6.14975	6.67243	7.67243	6.08746
SOX7	6.61471	6.75489	7.46761	6.53916	7.32193	8.64024	5.24793	5.75489	7.60733	6.02237	7.66534	7.47573	4.39232	5.12928	6.56986	5.83289	6.30378	5.83289	4.32193	5.49185	7.88874	6.52356	7.89482	7.07682	7.45121	8.49185	6.39232	7.74819	5.78136	5
FDCSP	6.56986	9.17243	2.58496	10.7566	5.72792	5.32193	0	2.32193	8.89178	7.69349	10.7805	6.53916	16.4273	0	16.0395	7.39232	8.58496	4.85798	4.52356	5.85798	11.5483	7.37504	10.4471	6.45943	12.3939	7.17991	5.70044	6.55459	1.58496	0
SIX4	6.56986	5.75489	5.72792	6.40939	6.75489	3.90689	1	5.75489	8.49185	6.75489	4.70044	5.64386	5.67243	3	5.97728	8.73471	6.6865	5.9542	5.72792	4.24793	6.9542	6.42626	8.10852	4.9542	8.38802	8.32643	2.80735	6.84549	5.97728	2.80735
CD160	6.55459	4.24793	5.24793	5.49185	5.04439	4.9542	5.52356	6.08746	5.78136	4.32193	5.72792	6.45943	3.16993	3.32193	4.45943	3	7.45943	4.45943	3.80735	6.2854	5.24793	5	5.04439	5.78136	4.24793	4.16993	1	7.31288	4.85798	4.9542
GCNA	6.55459	6.06609	5	6.70044	6.85798	5.61471	5.67243	8.04439	6.45943	5.61471	7.56224	5.64386	7.06609	5.39232	5.16993	4.90689	6.44294	6.10852	5.90689	7.25739	7.03342	6.72792	7.42626	6.44294	6.12928	6.02237	5.16993	8.47978	5.61471	5.04439
SLC35E4	6.55459	8.58871	7.50779	7.16993	8.32193	9.16491	5.93074	8.10329	8.21432	7.69349	6.74147	6.78136	7.61471	8.45943	8.16491	9.92333	7.7211	8.62205	7.3837	7.08746	8.73809	8.01681	7.62936	8.07146	8.33985	9.14211	6.76818	7.79442	7.90087	6.56986
ZBED2	6.53916	3.16993	1.58496	6.72792	3.70044	1.58496	1	0	6.33985	4.39232	4.70044	2.80735	3.58496	2	3.32193	6.30378	0	1	2	1.58496	4.08746	2.80735	3.16993	0	0	7.60733	1	4.52356	2.80735	1.58496
PKIA	6.52356	6.35755	6.75489	7.17991	5.04439	2	1.58496	3.16993	6.16993	5.97728	6.50779	4.70044	3.90689	4	5.90689	11.7474	7.85175	2.32193	2.32193	4.80735	6.82018	4.90689	4.64386	7.80735	5.45943	8.9629	4.16993	5.9542	7.62936	4.52356
CEL	6.35755	4.52356	3.70044	5.70044	3.58496	5.55459	4.70044	6.42626	5.16993	3	5.16993	8.5157	6.08746	5.52356	4.45943	3.32193	5.85798	6.06609	6.12928	3.45943	3.58496	5.49185	8.3837	4.52356	4.64386	4.9542	5.67243	6.30378	6.08746	4.32193
KIF19	6.35755	3.70044	4.58496	5.35755	5	3.58496	3.90689	2.32193	5.88264	3.32193	4.64386	4.58496	3.58496	1	4.70044	3.90689	3	4.58496	0	1	5.58496	1.58496	6.26679	5	4.16993	6.53916	4.32193	5.80735	4.16993	1
CNKSR2	6.33985	4.39232	5.04439	5.20945	4.32193	5.16993	5.90689	2.32193	5.04439	4.39232	5.58496	4.39232	5.67243	1.58496	5.61471	6.82018	3.80735	1.58496	1.58496	7.11894	7.27612	3.58496	8.20457	4.32193	5.97728	6.83289	2.32193	5.85798	3.16993	2.80735
GPRC5A	6.26679	6.40939	5.08746	7.9542	11.0272	7.10852	3.80735	7.09803	9.18488	10.9491	9.71596	9.84392	9.50779	3.90689	12.0317	9.05528	11.3537	9.0634	8.7211	5.24793	13.5239	9.60177	11.2033	10.0485	10.3004	14.5196	7.02237	10.3287	6.08746	7.67243
RAC3	6.26679	8.69697	8.87344	7.41785	7.48382	7.27612	8.56605	7.70736	7.80735	7.82018	6.67243	6.96578	7.50779	9.21189	7.60733	9.1267	8.3443	8.25739	8.18488	6.79442	8.37504	7.46761	7.3837	7.69349	6.37504	8.61471	7.72792	6.98868	5.93074	6.80735
TCF21	6.26679	6.2854	6.33985	6.10852	7.17991	6.79442	3.58496	5.12928	6.40939	6.37504	7.59991	6.58496	3.80735	5.04439	7.99435	5.80735	7.21917	4.39232	3.16993	4.75489	7.36632	5.88264	6.64386	5.61471	6.47573	7.9542	4.90689	7.52356	4.80735	3.70044
CBR3	6.24793	5.72792	5.64386	7.17991	5.85798	5.83289	3.58496	5.45943	6.06609	5.97728	5.16993	5.93074	5.2854	6.02237	5.64386	8.69	6.18982	4.75489	4	5.32193	5.75489	5.78136	5.70044	6.47573	5.67243	7.32193	6.30378	6.53916	3.90689	3.58496
GFRA2	6.24793	4.39232	5.83289	4.9542	4.08746	6.12928	3.32193	2.80735	6.26679	4.32193	6.20945	3.16993	2.58496	3.32193	4.08746	4.80735	3.58496	4.08746	3	3.80735	6.22882	3.70044	6.12928	4.32193	2.58496	6.67243	2.80735	4.32193	1	1
SLC2A9	6.24793	5.70044	8.40514	5.97728	6.14975	9.11634	3.80735	4.45943	7.71425	5.9542	7.6865	5.2854	4.75489	5.32193	6.65821	6.49185	6.24793	7.13955	3.80735	5.70044	7.29462	5.58496	8.21432	5.9542	6.02237	8.5157	5.12928	6.45943	6.12928	4.32193
CNTD1	6.20945	5.80735	4.58496	5.90689	5.80735	4.85798	5.64386	7.63662	6.42626	6.04439	6.53916	6.56986	6.85798	6.16993	5.42626	4.9542	7.46761	6.56986	6.35755	6.72792	6.24793	6.58496	6.32193	6.18982	6.30378	5.72792	4.90689	7.56986	5.9542	6.12928
STAB2	6.20945	5.67243	7.94837	5.16993	7.2384	5.42626	4.32193	4.58496	7.41785	3.90689	8.70736	5.72792	3.45943	2.58496	6.12928	6.79442	5.08746	5.64386	2.58496	4.58496	7.46761	5.16993	7.92481	5.93074	6.44294	6.33985	3.16993	5.85798	4.70044	2
ITGB6	6.12928	10.6466	4.45943	11.888	6.02237	10.2192	3	3.16993	5	8.80413	6.20945	5.12928	6.37504	5.90689	7.8009	9.10066	7.44294	6.53916	4.08746	7.06609	11.1978	8.02791	10.6439	8.94251	12.4263	13.77	3	8.74147	4.16993	2.80735
ARL17A	6.10852	4.80735	5.20945	4.52356	6.30378	5.04439	4.52356	5.58496	4.9542	5.32193	5.61471	5.42626	5.67243	4.16993	5.2854	4.24793	6.30378	5.35755	5.90689	5	6.33985	5.2854	5.97728	5.08746	5.55459	4.70044	3.32193	6.37504	5.08746	4.24793
BANK1	6.10852	7.35755	3.16993	8.49586	6.30378	3	1.58496	1	8.92184	5.85798	8.81698	4	5.39232	1.58496	5.2854	7.61471	7.06609	6.2854	3	7.18982	10.2597	3.32193	4.80735	3.16993	6.85798	8.53916	3.58496	8.10852	4.24793	5.52356
RASGRP4	6.10852	4.90689	5.64386	6.42626	4.80735	5.45943	3.58496	4.52356	5.70044	6.85798	6.79442	4.45943	6.47573	5.93074	5.64386	6.61471	4.39232	5.93074	2.32193	5.35755	6.44294	5.16993	7	4.80735	5.88264	7.10852	4.39232	5.70044	5.20945	4.45943
FANK1	6.08746	8.47573	4.90689	7.21917	5.35755	6.22882	2	6.78136	8.32643	8.00562	6.9542	9.20212	7.76155	4.39232	8.07682	7.08746	9.33092	5.85798	6.83289	7.40088	8.87958	7.2854	7.44294	7.03342	7.32193	8.25267	8.82337	6.89482	7.18982	5.45943
FOXL1	6.08746	5.9542	5.67243	5.90689	5.67243	8.23362	4.90689	6.35755	5.75489	3.90689	5.93074	7.14975	5.20945	6.59991	7.89482	11.6115	8.2384	4.39232	4.16993	4.9542	7.07682	7.56224	7.64386	6.12928	7.31288	10.3443	5.85798	7.61471	4.52356	4.24793
RASL11A	6.08746	7.07682	6.18982	7.43463	6.96578	9.0607	5.80735	5.70044	6.97728	6.79442	7.35755	6.49185	5.67243	6.02237	7.40939	6.44294	6.98868	5.32193	5.32193	6.59991	7.85175	6.71425	7.04439	6.37504	6.56986	8.76155	8.66178	8.47978	5.42626	3.70044
LILRA5	6.06609	4.32193	6.72792	6.02237	5.2854	3.90689	1	2.58496	6.49185	6.24793	6.47573	3.80735	5.35755	4.75489	5.45943	6.97728	2.58496	3.58496	3.90689	4.58496	7.29462	3.58496	6.02237	4.85798	5.35755	7.15987	6.96578	5.32193	5.67243	5.16993
TEX22	6.06609	6.44294	4.32193	5.2854	5	5.67243	3.70044	6.39232	5.64386	5.12928	6.91886	7.01123	5.80735	3.70044	5.39232	3	5.55459	4.9542	4.9542	4.32193	4.16993	5.52356	5.80735	5.75489	5.08746	4.64386	6.87036	6.18982	6.40939	4.52356
AC244197.3	6.04439	6.45943	4.32193	6.82018	5.72792	5.52356	5.20945	7.33985	4.24793	5.93074	5.64386	7.35755	4.90689	4.90689	6.83289	3.32193	5.85798	6.59991	3.80735	6	6.12928	7.09803	5.16993	7.13955	5.70044	5.90689	4.08746	6.55459	6.42626	6.10852
PLA2G5	6.04439	6.16993	6.90689	6	7.11894	8.23362	7.34873	5.45943	7.90689	4.32193	8.35315	6.83289	5.04439	4.24793	7.2854	5.88264	8.11894	6.37504	6.61471	5.39232	6.97728	5.75489	8.34873	6.78136	6.58496	8.19476	8.64024	6.53916	3.80735	4.80735
CCDC136	6.02237	5.20945	6.35755	6.18982	6.32193	8.93369	1.58496	4.9542	5.70044	6.49185	5.52356	4.58496	4.39232	4.58496	4.32193	5.75489	7.91289	5.16993	2.32193	4.39232	6.02237	5.49185	5.24793	5.52356	5.61471	7.16993	4.90689	6.02237	4.58496	4.64386
KRT17	6.02237	7.67243	5.52356	9.85643	5.2854	5.12928	7.2854	6.76818	6.6865	6.90689	4.90689	13.0028	7.71425	8.94251	6.64386	12.3368	11.9414	4.32193	9.52943	12.1545	13.9971	10.1344	13.0911	6.72792	13.7743	15.9215	9.2738	11.0868	4.08746	3.16993
SLC34A3	6.02237	5	4.75489	2.58496	3.16993	4.9542	0	5.35755	2.80735	5.39232	4.39232	7.20945	5.16993	0	5.16993	2	5.45943	6.45943	4	2.32193	4.64386	3.90689	4.70044	4.32193	4	3.58496	3.32193	3.58496	6.16993	2.80735
FBXL22	6	5.12928	4.39232	6.06609	5.72792	5.93074	3.32193	5.97728	5.35755	4.45943	5.32193	5.80735	4.90689	5.39232	5.75489	3.90689	6.42626	5.61471	5.55459	5.58496	6.26679	5.24793	6.08746	5.42626	5.35755	5.45943	4.52356	5.2854	4.58496	4.90689
KCNH5	6	0	0	2.58496	0	1	0	3	0	0	3.16993	4.58496	0	0	0	1	1.58496	2	2	2.58496	3.70044	0	0	1	2.58496	0	1.58496	1	1	1
B3GNT8	5.97728	7.2384	5.20945	5.70044	8.47573	4.64386	3.16993	9.40727	6.08746	8.07146	6.50779	9.25974	8.35315	6.71425	7.8392	6.97728	8.69697	4.70044	7.10852	7.50779	8.41785	7.86419	10.3608	8.27146	7.84549	7.32193	8.94837	7.56986	8.31741	7.42626
ADRB2	5.9542	4.75489	5.90689	5.90689	5.32193	5.83289	7.15987	2.80735	6.72792	3.70044	6.97728	2.58496	3.80735	2	4.16993	6	2.58496	4.58496	2.58496	3.90689	6.53916	2.80735	5.55459	3.70044	3.16993	7.34873	4.24793	5.35755	3	2.32193
MYOM3	5.9542	5.12928	5.64386	5	5.80735	11.2396	2.80735	4.58496	4.80735	3.58496	6.75489	5.67243	2.32193	5.70044	5.70044	8.86419	4.80735	4.16993	5.49185	4.39232	6.35755	8.11374	6.10852	9.17243	5.52356	8.80413	11.891	9.56986	3	13.3819
OTP	5.90689	0	1	3.70044	4.58496	1	0	6.04439	3.80735	1	4.32193	4.9542	0	3.58496	1	0	1	0	5.35755	0	0	2	1.58496	5.16993	5.64386	0	2	4.24793	6.06609	0
AC119396.1	5.88264	5.16993	3.58496	5.2854	5.12928	6	2.32193	6.20945	5.32193	5.24793	6.59991	5.9542	5.45943	2.58496	6.02237	2.32193	6.20945	5.16993	3.32193	4.85798	6.96578	5.93074	4.32193	4.16993	5.24793	4.70044	0	4.90689	6.2854	3.45943
CHI3L2	5.88264	5.12928	4.16993	8.16993	4.80735	2.80735	1	3.32193	6.58496	6.62936	5.97728	3.58496	5.58496	4.08746	6.71425	6.9542	4.16993	1.58496	3.16993	6.47573	8.73471	6.42626	6.52356	7.2384	3.70044	7.02237	9.48985	5.85798	3	3.80735
GALNT16	5.88264	6.22882	7.71425	6.18982	7.16993	8.06609	4.90689	4.52356	7.79442	6.12928	8.48784	7.40088	4.16993	4.75489	8.26209	5.83289	8.11374	5.24793	3.90689	6.53916	7.21917	4.39232	7.08746	6.04439	6.88264	8.3837	6.56986	8.29921	3.58496	3
PRR16	5.88264	6.06609	6.14975	5.9542	6.80735	6.50779	4.24793	5.97728	5.61471	6.26679	6.30378	6.26679	4.70044	5.20945	7.3837	8.10329	7.08746	3.80735	4.08746	5.12928	6.79442	6.39232	7.2854	6.2854	6.42626	7.97728	5.52356	7.04439	4.9542	4.32193
TIMD4	5.85798	6.96578	5.32193	7.93664	4.9542	3.16993	2.58496	1	5.70044	4	6.67243	1	3	1	2.80735	5.97728	1	2.58496	2.58496	1.58496	7.58496	4.32193	5.04439	8.08746	2	3.90689	4.9542	3.90689	2.32193	2.32193
USH2A	5.83289	4.16993	5.52356	4.70044	3.90689	5.08746	6.65821	5.75489	5.24793	4.52356	6.02237	5.12928	4.9542	3.16993	5	3.45943	6.65821	5.39232	3.90689	4.80735	6.65821	3.58496	6.40939	4.85798	4.08746	3	2.32193	5.39232	6.02237	2.58496
RGPD8	5.80735	4.52356	5.64386	4.90689	5.39232	6.16993	4.24793	4.90689	5.45943	4.16993	5.61471	5.49185	3.32193	3.16993	5.90689	5.45943	4.80735	3.16993	3.45943	5.04439	5.42626	5.88264	5.88264	3.80735	5.35755	4.90689	2.58496	5.52356	3.58496	3.70044
SOX5	5.78136	5.32193	7.36632	5.39232	5.67243	5.08746	7.27612	4.39232	7.14975	5.04439	6.75489	5.93074	2.32193	3.70044	6.24793	6.10852	5.55459	4.52356	3	4.32193	6.6865	5	7.35755	5.85798	5.75489	7.73471	3.45943	6.49185	4.08746	2.58496
CD70	5.75489	3.32193	2.80735	4.52356	4.08746	0	2.58496	2.32193	5.64386	4.80735	4.9542	1.58496	4.08746	3.45943	2	10.4808	2	3.16993	4.32193	1.58496	4.39232	3.32193	2.32193	3.80735	3.32193	6.39232	3.90689	4	4.24793	3.32193
CHRNB2	5.70044	3.45943	5.90689	5.9542	4.52356	11.2883	6.78136	5.58496	5.85798	3.90689	5.24793	3.58496	4.39232	7.52356	5.93074	3	3.80735	6.71425	5.35755	6.70044	5.42626	6.37504	5.9542	7.74147	6.24793	3	5.2854	5.61471	8.42626	5.45943
RNF165	5.64386	4.39232	6.06609	3.90689	5.12928	5.70044	5.16993	3.16993	6.04439	2	5.52356	3.45943	2.32193	2	4	4	3.45943	4.39232	3	3	4.64386	2.80735	5.80735	3.45943	3.80735	5.97728	4.08746	5.08746	3.16993	2.58496
CCBE1	5.61471	6.74147	7.10852	5.04439	4.85798	8.3837	2.58496	3.58496	6.74147	6.50779	7.74819	4.9542	3.32193	2.58496	5.70044	9.94837	5	4.39232	2.80735	4.75489	5.93074	3.32193	6.55459	4.70044	2.80735	7.71425	4.39232	5.20945	3.16993	2.58496
FMO2	5.61471	5.16993	6.78136	6.6865	7.55459	1	3.32193	4.90689	7.24793	6.33985	8.98584	7.72792	3.45943	0	9.33092	6.2854	7.06609	6.32193	5.61471	4.24793	9.17742	6.9542	7.7879	5.70044	8.14466	8.72792	4.85798	8.75154	6	5.39232
TNFSF9	5.61471	5.88264	3.70044	5.88264	7.05528	7.26679	3.16993	6.78136	5.93074	6.39232	5.88264	4.16993	6.24793	7	6.58496	9.45121	6.06609	4.52356	7.07682	5.52356	6.10852	6.96578	6	5.72792	7.18982	8.03342	5.83289	8.04439	3.32193	6.42626
ARMC3	5.58496	3.16993	4.16993	5.88264	0	0	0	1.58496	9.44087	3.90689	7.02237	6.87036	5.39232	1.58496	9.89785	6.33985	7.15987	2.58496	9.2384	2.32193	6.18982	7.88264	8.53138	6.02237	6.12928	6.12928	6.20945	6.56986	2.58496	2.80735
LILRA1	5.58496	4.80735	5.04439	6.76818	3.58496	3.58496	2	0	5.55459	5.85798	6.33985	2.58496	3.90689	4.45943	5.39232	4.58496	1.58496	4.39232	3.32193	6.04439	5.58496	3.58496	5.90689	4.75489	4.16993	5.55459	4.39232	5.80735	4.45943	3.90689
RSPO3	5.58496	5.52356	6.40939	7.01123	6.52356	0	0	2.32193	7.42626	5.39232	7.24793	3.80735	3	0	4.64386	4.85798	2.58496	4.80735	3.70044	2.58496	7.96578	4.08746	6.47573	5.80735	3.32193	7.58496	5.64386	5.97728	3.16993	0
TMEM132B	5.58496	5.78136	6.12928	7.14975	7.62936	10.8595	5.16993	8.5812	6.79442	2.32193	7.97154	5.49185	3.70044	6.88264	6.78136	3.45943	5.72792	1	8.18488	5.49185	4.70044	6.04439	6.30378	8.91289	6.40939	5.04439	7.35755	8.86728	7.53916	7.90689
HIST1H4E	5.55459	6.50779	4.32193	2	3	2.80735	1.58496	4.9542	4.39232	5.16993	4.85798	6.24793	4.24793	3.80735	4.08746	2	7.42626	4.32193	7.04439	3.70044	6.47573	7.25739	6.93074	3.90689	2.58496	3.70044	4.39232	4.39232	6.53916	5.64386
ANKRD31	5.52356	2.80735	5.04439	2.58496	5.16993	5.55459	0	7.05528	5.83289	6.12928	6.9542	5	3.58496	4.08746	7.45943	3	5.24793	4.9542	5.64386	3.45943	7.12928	6.42626	3.80735	6.55459	4.70044	4	4.24793	5.75489	6.56986	4.80735
HIST1H2BF	5.52356	4.16993	4	1	3	1.58496	1	2.58496	1.58496	4.39232	3.70044	4.08746	1	3.16993	4.16993	1	5.55459	4.32193	5.04439	3.58496	6.78136	5.45943	6.62936	2	2.80735	3.16993	1	3.32193	5.52356	5.39232
MATN3	5.52356	6.89482	5.55459	6.08746	6.98868	4.39232	3.32193	7.29462	9.02237	6.78136	8.60363	6.22882	5.04439	2.32193	7.75489	7.19967	6.88264	9.35315	9.81218	6.79442	7.45943	7.71425	7.94251	6.33985	6.78136	8.89785	5.61471	7.19967	5.2854	5
PEG3	5.52356	5.80735	7.15987	5.04439	5.80735	9.19967	6.49185	4.45943	7.40088	5.12928	7.13955	5.12928	3.32193	3.16993	7.11894	5.08746	7.62205	4.58496	2	5.2854	6.67243	5.32193	6.78136	4.58496	6.90689	7	4.32193	6.08746	4.75489	3.32193
CLIC3	5.49185	4	4.24793	5.61471	6.44294	3.16993	7.7211	2	6.96578	4	7	8.91886	3.32193	5.42626	6.45943	7.89482	6.93074	3.32193	9.26679	6.55459	7.76155	6.45943	5.39232	3.16993	7.18982	8.98868	6.71425	4.85798	5.12928	4.52356
SLC16A8	5.49185	6.20945	6	4.64386	7.50779	5.04439	6.18982	7.42626	6.16993	4.08746	7.14975	8.30378	3.90689	4.39232	7.02237	3.90689	6.93074	6.32193	5.88264	7.04439	4.9542	8.29002	7.47573	6	7.73471	5.45943	4.75489	5.42626	7.36632	4.52356
TTC23L	5.49185	4.45943	3.58496	5.42626	3.80735	3.45943	5.04439	6.74147	5.93074	5	5.64386	6.74147	5.16993	1	6.55459	3.45943	6.90689	6.6865	5.78136	7.30378	5.24793	5.45943	3.70044	5.16993	5.32193	4.16993	5.04439	5.55459	4.75489	3.70044
TRPC4	5.45943	5.55459	5.72792	5.85798	5.88264	5.67243	3.32193	4.75489	5.55459	5.75489	5.32193	5.55459	4.16993	4.52356	6.9542	6.10852	6.04439	4.08746	9.95565	5.20945	6.52356	5.64386	6.16993	5.24793	5.67243	8.05528	5.08746	6.83289	4.58496	4.58496
ARHGAP20	5.42626	7.16993	6.35755	5.12928	5.04439	4.70044	4.24793	3	5.08746	6	6.08746	3	2.58496	2	4.75489	7.54689	3.16993	3	1	3.70044	5.35755	3.80735	5.39232	4.39232	4.24793	6.72792	2	4.75489	3.90689	1.58496
NRCAM	5.42626	8.09803	8.87344	7.6865	6.47573	6.44294	3.16993	4.70044	7.12928	10.0334	6.59991	6.08746	7.9542	5.83289	8.45943	9.58871	6	4.85798	4.9542	10.0553	9.16993	7.19967	7.9542	6.2854	8.0607	7.73471	7.35755	9.33985	5.08746	5.08746
MYCBPAP	5.39232	1.58496	3.45943	4.85798	5	6.18982	6.75489	6.90689	5.2854	3.70044	5.61471	7.11894	3	5.75489	6.2854	4.08746	6.58496	4	4.85798	7.03342	6.79442	7.19967	3.32193	7.49985	5.39232	5	4.52356	6.32193	7.29462	3
TP53TG5	5.39232	4.58496	4.64386	5.78136	5.16993	5.93074	2.80735	5.9542	4.39232	5.32193	5.78136	5.39232	4.9542	3.32193	6.08746	4.24793	6.59991	4.45943	4.16993	5.80735	6.45943	5.52356	6.76818	5.52356	5.35755	4.52356	4	5.45943	4.80735	5.04439
ZBTB32	5.35755	4.08746	3.90689	5.58496	6.10852	4	2.32193	4.45943	6.85798	6.06609	5.58496	4.70044	3.80735	4.45943	3.90689	5.70044	4.16993	2.58496	4.08746	3.45943	6.18982	5.2854	4.64386	2.58496	3.32193	6.04439	3	4.52356	5.08746	2.58496
ZCCHC18	5.35755	4.16993	4.39232	5.16993	2.80735	3.58496	2	2.58496	5.58496	3.16993	4.70044	4.08746	3.58496	3	4.52356	4.85798	3.58496	2	4.80735	3.80735	5.70044	3.58496	4.45943	3.90689	2.80735	6.20945	3.32193	4.90689	3.45943	3.80735
RAB41	5.32193	5.16993	4.58496	4.70044	4.08746	5	5.24793	5.64386	4.39232	5.12928	4.08746	5.20945	5.52356	5.04439	4.70044	4.58496	5.04439	5.61471	3.32193	5.39232	5.2854	4.85798	4.08746	5	3.58496	4.70044	3.70044	4.52356	4.24793	3.80735
DACH1	5.2854	5.61471	5.83289	5.78136	6.04439	6.6865	2.32193	5.16993	5.16993	4.39232	6.2854	5.72792	4.24793	4.24793	6.56986	6	5.12928	4.16993	4.08746	6	7.01123	5.88264	6.56986	4.9542	5.88264	7.2854	2.80735	7.66534	4.32193	3.70044
TRIM29	5.24793	5.49185	5.04439	9.45327	4.64386	7.43463	5.42626	5.97728	6.61471	5.24793	11.3923	12.0698	2.80735	6.42626	3.16993	8.90989	13.6768	3	6.14975	11.032	7.94251	4.70044	9.40939	3.70044	10.5613	12.5565	3	6.59991	3	3
ADORA2A	5.16993	3	4.58496	4.24793	4.9542	7.02237	6.24793	4	5.16993	2.58496	4.90689	3.45943	2.58496	2	3.70044	4.52356	1.58496	3.32193	2.32193	3.58496	4	3.16993	3.80735	3.32193	3.32193	4.52356	1.58496	4.52356	2.58496	2.80735
LRRN3	5.16993	5.08746	5.93074	6.2854	4.70044	4	0	3.70044	5.61471	2.80735	6.06609	4.80735	4	4.32193	5.35755	4	4.90689	3.45943	2	3.58496	4.9542	5.72792	7.37504	4.24793	4.90689	5.49185	2	5.61471	3.80735	2.32193
NRIP3	5.16993	3.70044	4.39232	5.42626	5.20945	4.64386	3.90689	4	4.75489	6.16993	5.08746	4.64386	4.58496	4.9542	4.52356	8.75154	5.32193	2	1.58496	4	5.83289	4.64386	5.90689	4.85798	6.14975	7.78136	2.32193	5.2854	4.45943	3
MYB	5.08746	4.85798	5.90689	6.37504	4.16993	3.16993	4	6.56986	6.61471	4.16993	5.80735	4.52356	5.16993	2.58496	4.52356	7.33985	5.52356	4.85798	7.7211	5.83289	6.02237	4.08746	4.52356	2.58496	5.78136	6.67243	3.45943	7.49985	3.32193	2.32193
S100A8	5.08746	4.90689	6.70044	6.32193	5.80735	6.53916	4.85798	4.16993	7.52356	8.53916	8.71081	5.61471	6.84549	6.80735	7.59246	7.82655	5.16993	6.18982	3.58496	6.10852	8.68299	5.93074	8.35315	6.61471	6.64386	8.27146	4.64386	6.85798	4.85798	3
TMEM26	5.08746	5.67243	7.50779	5.42626	4.64386	2.58496	1	4.90689	6.10852	4.64386	6.32193	5.12928	5.2854	4.32193	7.11894	6.76818	5.24793	5.12928	1.58496	4.70044	6.20945	6.06609	7.44294	5.04439	5.9542	6.93074	4.58496	6.62936	4.9542	4.24793
EGFL6	5.04439	3.90689	4.39232	6.18982	5.72792	0	2.58496	3.58496	4.75489	6.67243	6.50779	4.39232	4.58496	4.64386	5.97728	6.87036	5.24793	2.58496	1	4.32193	6.94251	5.2854	5.97728	4	3.16993	7.29462	5.85798	5.35755	5.16993	3
GABRP	5.04439	8.29002	6.91886	14.1294	14.7165	5.20945	2.80735	6.40939	9.20945	4.9542	8.50383	5.04439	8.7211	5.83289	15.6278	12.2509	5.04439	6.83289	8.97154	4.39232	14.1573	8.56986	10.8218	5.12928	12.3644	12.8516	7.18982	7.67948	3.90689	5.24793
IGF1	5	4.58496	5.24793	5.32193	7.04439	3.45943	9.66888	2.58496	6.02237	5.35755	6.80735	2.80735	4	2	5.61471	5.78136	3.58496	5.08746	2.80735	3.80735	6.87036	2	5.78136	3.58496	3.70044	6.94251	3.32193	4.58496	3.58496	3.45943
MRAP	5	1	0	1	0	1.58496	1.58496	1	1	0	1	5.16993	0	0	0	0	2	1	0	1.58496	1.58496	1.58496	2.80735	4	1	0	1	0	3.90689	0
DAND5	4.9542	5.67243	2.32193	3.80735	5.93074	3	4	8.15482	4.9542	4.45943	6.35755	6.40939	6.14975	3.70044	6.78136	2.32193	6.74147	5.32193	6.22882	5.12928	5.20945	5.42626	3.58496	5.08746	5.39232	3.70044	4.32193	5.67243	6.83289	3.58496
HDC	4.9542	3	2.80735	4.75489	4.32193	3.45943	2	3	5.58496	4.24793	6.62936	2.32193	0	2.32193	3.80735	5.16993	1.58496	2.80735	2	3	6.32193	2.80735	3.80735	2.58496	3	8.26209	3.32193	4.70044	0	0
ADGRE1	4.90689	3.90689	6	6.04439	3	5.80735	2	1.58496	5	5.49185	4.90689	1.58496	4	3.58496	4.32193	5.42626	2.80735	4.32193	2.32193	6.08746	5.75489	3.32193	5.70044	4.32193	4.52356	7.73471	3.45943	5.08746	4.70044	4.45943
DAB1	4.90689	6.74147	5.55459	5.2854	4.08746	5.83289	4.64386	3.45943	4.52356	3.80735	5.32193	4.16993	7.33092	3.32193	9.06609	5.45943	5.42626	4.85798	3.32193	4.39232	5.2854	5.16993	10.0539	3.16993	3.32193	5.78136	3	5.24793	2.32193	4.08746
DNAJB13	4.90689	4.08746	1.58496	4.52356	3	0	1.58496	3.58496	3.58496	3.45943	4.64386	5.9542	4.08746	3.32193	5.35755	5	4.08746	2.58496	2.32193	3.58496	5.58496	5.49185	4.85798	2.80735	7.41785	4.90689	2.80735	3.70044	1.58496	2
PRR15	4.90689	7.19967	5.80735	8.52356	4.16993	8.93664	2	2.80735	4.52356	4.58496	4.70044	4.39232	3.90689	4.08746	5.78136	6.55459	4.08746	9.16491	6.20945	5.49185	6.44294	7.49185	4.16993	5.16993	4.39232	9.26444	8.46761	4.90689	2	9.23122
TMEM253	4.90689	4.70044	3.90689	3.70044	3.90689	8.29921	2.80735	4.80735	4.70044	6.04439	5.72792	5.39232	4.58496	5.12928	4.58496	2	4.85798	6.39232	4.64386	3	4	5	2.58496	5.24793	3.90689	3	2.58496	5.32193	5.83289	4.70044
ACKR2	4.85798	4.70044	6.16993	5.39232	6.04439	5.35755	4.80735	3.58496	7.07682	4.08746	7.49985	5.24793	3.58496	2.58496	5.9542	6.88264	4.52356	5.42626	3.90689	4.9542	6.24793	4	10.585	5.85798	5.83289	8.17991	4.08746	5.04439	2.80735	2.32193
CSNK2A3	4.75489	3.32193	3	4	3.90689	2.58496	1.58496	3	2.32193	3	3.16993	3.58496	1	4.45943	4.08746	2.32193	3.90689	2.32193	1	3.58496	3.32193	2.80735	4.64386	2.80735	3.16993	2	2	3	4.64386	2.80735
IGSF5	4.75489	2.58496	3.16993	4	5.67243	2	0	8.22882	5.61471	2	6.37504	6	3.45943	3.58496	4.9542	3	8.3443	1	5.55459	6.83289	2.80735	3.32193	6.04439	4.58496	6.72792	4.08746	3.80735	7.05528	6.32193	1.58496
KCNH2	4.75489	6.16993	6.16993	4.39232	8.53528	9.03342	8.76818	10.6839	4.58496	6	4.45943	9.76818	7.54689	3.32193	7.13955	3.45943	5.32193	3.90689	2	4.70044	6.62936	3.45943	7.08746	6.02237	7.92481	8.24793	4.24793	6.44294	10.2503	2
ZNF385C	4.75489	6.02237	4.85798	5.70044	7.7211	8.07682	5.24793	8.67948	7.32193	7.03342	9.53528	8.67243	4.75489	5.90689	6.12928	4.08746	9.52552	7.53916	6.80735	6.94251	7.10852	7.24793	7.02237	7.5157	6.53916	7.59246	7.04439	7.80735	7.88264	6.80735
KCNH4	4.70044	3.70044	3.32193	5.04439	7.7211	4	3.16993	5.45943	5.08746	4.80735	3.58496	7.94837	5.04439	4.80735	7.16993	2.80735	5.08746	5.32193	2.80735	6.88264	6.74147	5.85798	3.80735	6.30378	4.45943	4.08746	0	5.42626	6.2854	1.58496
NLGN4X	4.70044	5.78136	6.2854	4.52356	5.83289	5	3.45943	4.08746	5.39232	5.49185	6.10852	3.45943	2	3.45943	6.20945	5.39232	4.32193	4.9542	2.32193	4.75489	6.2854	3.45943	6.40939	4.16993	3.16993	5.9542	5.42626	5.20945	4.24793	5.12928
KCNE1	4.64386	2	2.58496	2.32193	4	3.32193	2	2	3.16993	3.32193	4.58496	0	2.32193	2.58496	3.58496	4.90689	1	2.58496	1	1	4.58496	1	4.16993	3.16993	4.24793	5.16993	1	3.16993	3.32193	1
P2RX6	4.64386	2.32193	3.80735	2.32193	3.90689	4.16993	1.58496	5	3.70044	1	4.45943	3.32193	2.32193	2.80735	3.45943	2	5.67243	2.58496	1	3	4.45943	5.2854	4.16993	4	2.32193	5.35755	3.58496	3.70044	5.35755	0
C16orf74	4.58496	8.72451	6.87036	8.03892	8.37069	5	4.80735	5.39232	7.61471	10.7649	5.12928	5.08746	6.26679	7.04439	6.76818	10.0498	5.61471	9.27845	6.87036	4.85798	7.33092	4.90689	4.90689	5.16993	5.78136	8.37069	6.59991	6.22882	3	3.16993
SPTA1	4.58496	1.58496	0	3.58496	2.80735	0	0	1	3	1.58496	1	1.58496	1	2.58496	3.90689	4.32193	0	0	1	1.58496	2.80735	1	3.80735	3	1.58496	4.39232	0	3.90689	2.32193	1
TSLP	4.58496	5.2854	7.09803	4.32193	4.08746	3.80735	0	5.35755	6.89482	6.14975	6.89482	4.9542	4.08746	1.58496	6.6865	6.82018	5.32193	5.72792	2.32193	4.58496	7.27612	6.35755	6.45943	5.2854	5.39232	7.18982	3.16993	5.32193	4.24793	3.32193
CCL26	4.52356	3	3.45943	4	4.45943	5.32193	2.80735	2	4.75489	3.45943	2.80735	3.58496	4.32193	4.80735	4.52356	5.12928	5.61471	1.58496	2.32193	2.58496	3.16993	4.52356	4.16993	2.58496	4	6.97728	4	5.32193	1.58496	1
CFAP300	4.52356	3.16993	3.16993	4.80735	3.16993	3.70044	2	3.32193	4.90689	6.52356	6.40939	5.24793	3.58496	1.58496	6.2854	8.67243	4.9542	5.39232	5.24793	3.90689	6.14975	7.3837	4.58496	4.75489	5.85798	6.82018	7.40088	3.58496	4	2
GAP43	4.52356	2.80735	3.80735	4.52356	4.39232	4.24793	0	2.58496	4.52356	4.64386	5.97728	6.06609	2.32193	4	4.52356	5.61471	6.49185	1	2.32193	5.9542	4.52356	3.58496	5.85798	2.80735	6.14975	5.70044	4.39232	4.24793	3.16993	1
SRMS	4.52356	5.58496	4.45943	3.90689	5.32193	7.44294	3.80735	6.96578	4.64386	4.70044	6.08746	8.59246	5.58496	4.58496	4.75489	1.58496	6.56986	4.24793	5.67243	5.20945	5.9542	5.32193	4.32193	5.80735	6.04439	7.74147	5.08746	6.83289	5.39232	4.45943
CLCNKB	4.45943	0	2	3.80735	5.58496	3.70044	3.45943	7.22882	2.80735	3.90689	6.35755	6.32193	2.58496	5.80735	5.75489	3.16993	5.2854	2	5.80735	5.32193	4.9542	4.85798	2.58496	4.08746	4.52356	3.58496	5.61471	4.39232	7.13955	4.9542
COL17A1	4.45943	3.90689	4.75489	4.39232	5.2854	9.33539	3.90689	2.32193	5.85798	4.39232	5.2854	4	1.58496	2.32193	3	7.86419	2.32193	2.58496	1	6.14975	5.16993	6.80735	5.97728	4.24793	4.39232	12.4189	3.90689	5	0	3.45943
NCCRP1	4.45943	4.45943	0	3.90689	3.58496	2	1.58496	3	7.45121	4.39232	5.45943	0	2	2	1	2.80735	3.58496	2	5.55459	5.24793	4.75489	4.39232	7.24793	1.58496	5.08746	8.33539	3.90689	4.80735	2.80735	1
TWIST2	4.39232	6.10852	4.9542	5.45943	5.12928	4.08746	2.32193	4.80735	5.42626	6.67243	5.70044	4.52356	5.16993	5.32193	7.15987	10.0941	5.97728	3.32193	3.45943	4.70044	7.48382	4.90689	5.45943	3.16993	6.2854	7.14975	6.35755	6.10852	4.08746	3.32193
C2CD4D	4.32193	4.80735	3.45943	3.16993	5.12928	6.76818	3.45943	6.58496	5.45943	5.24793	6.30378	7.55459	6.2854	3.90689	6.58496	4	8.07682	4	5.78136	3.80735	6.87036	5.2854	4.52356	6.62936	6.61471	4.70044	5.52356	7.40939	6.32193	4.70044
ELAVL3	4.32193	0	0	2	3.32193	3.80735	5.45943	4.52356	1.58496	1.58496	1.58496	3.58496	3	4.39232	3.70044	0	1.58496	5.2854	5.42626	1.58496	2.80735	2.58496	1	3.80735	2	1	1.58496	1.58496	6.71425	4.52356
LIPM	4.32193	3.70044	4.9542	5.55459	5.58496	7.34873	0	3.45943	3.70044	5	1.58496	2	5.52356	3.16993	5.97728	6.20945	1	3.32193	2.58496	3.16993	5.72792	3.16993	1.58496	2.32193	3.32193	7.10852	0	5.67243	2	5.9542
MYADML2	4.24793	1.58496	3.90689	4.16993	1.58496	3	0	2.80735	2	2	3.70044	2.32193	3	2	2	1	2	5.04439	3.16993	2.32193	1	3.45943	2	4.45943	2.80735	2	0	2.58496	3.70044	1.58496
CDH3	4.16993	5.78136	8.62571	7.11894	6.49185	6.20945	3.58496	5.97728	6.44294	9.00843	6.70044	9.62205	3.90689	5.42626	7.27612	7.49185	9.34651	4.90689	5.39232	4.45943	7.92481	6.08746	8.98584	5.24793	7.30378	12.7432	6.53916	5.80735	4.24793	6.20945
FZD10	4.16993	5.72792	5.61471	5.42626	5.2854	4.16993	2	4.64386	5.12928	6.91886	4.75489	4.52356	5.32193	5.04439	6.04439	6.40939	5.61471	2.32193	1.58496	5.67243	6.35755	4.52356	6.82018	5.72792	5.55459	6.32193	5.16993	5.97728	4.45943	5.04439
NOX5	4.16993	2.32193	2	3.45943	2.58496	4.16993	1.58496	2	5.39232	2.80735	2.58496	4.24793	1	2.58496	3.45943	11.4305	3.58496	1	5	3.90689	5.16993	4.08746	4.58496	1.58496	4.52356	5	3.45943	4	3	1
PKHD1L1	4.16993	3	3	3.58496	4.08746	4.08746	2.80735	2	3.58496	0	6.88264	2.58496	0	0	3.70044	2.58496	1	3.58496	1.58496	1	5.35755	0	2.58496	2.80735	2.58496	4.39232	0	4.24793	1.58496	0
RFX8	4.16993	2.58496	3.90689	4.08746	4.75489	5.49185	3.90689	3.45943	4.75489	3.58496	4.16993	4.75489	3.58496	3.45943	4.52356	10.0458	5.32193	1	3.45943	2.80735	4	5.08746	5.2854	3.70044	5.08746	5.58496	4.45943	5.42626	4.32193	3.16993
TBX18	4.16993	3.16993	4.16993	7.27612	3.45943	2.80735	6.02237	0	4.24793	4.70044	4.64386	5.04439	3.58496	2.32193	5	5.61471	6.61471	3	2	4.70044	5.2854	5.16993	5.45943	9.21189	4.85798	8.03892	2.58496	5.78136	2.80735	3.45943
ERC2	4.08746	3.32193	3.45943	5.2854	3.70044	6.76818	1	0	2.32193	2.80735	3.58496	1	4.08746	0	4.16993	6.26679	4	2.58496	5.64386	3.16993	3.45943	2.58496	2.32193	5.2854	1.58496	4.24793	1	2	2	5.75489
GOLGA8M	4.08746	0	3.45943	2.58496	2.58496	5.61471	1.58496	4.08746	2	3.80735	4.45943	3.45943	0	2	3.80735	1	4.08746	1.58496	1.58496	1.58496	3.16993	2.80735	3.70044	5.35755	2	1.58496	0	4.75489	4	1.58496
HIST3H3	4.08746	3	0	1.58496	2.32193	0	0	1.58496	1	1	1.58496	2.80735	0	0	1.58496	0	3	1.58496	1.58496	2.80735	2.80735	2.58496	2.32193	2.58496	0	2	0	2	2.58496	1
KLRF1	4.08746	2.32193	4.39232	4	1.58496	3.32193	3.16993	2.32193	5.45943	3.32193	4.64386	2	2	2.80735	4.75489	5.52356	1.58496	3	2.32193	3	4.80735	4.32193	4.16993	1.58496	2	5.58496	3.90689	3.58496	1.58496	3.45943
LINC01600	4.08746	4.75489	1	3	5.24793	3	0	5.61471	4.08746	4.16993	4	5.61471	3.70044	2.58496	4.16993	2.58496	5.2854	3.16993	4.64386	3	2.80735	3.58496	3.58496	4.75489	4.39232	2	3.90689	3.58496	3.80735	2.80735
NRG4	4.08746	4.16993	4.52356	3.45943	3.16993	3.80735	4	5.58496	5.20945	3.70044	4.39232	5.32193	4.32193	4.24793	4.24793	2.80735	5.67243	4.58496	4.70044	4.70044	4.90689	5.32193	4.24793	5.20945	4.08746	5.58496	4.75489	5.85798	5.42626	4.52356
CHRM5	4	2.58496	3.16993	3.90689	3	5.08746	1	5.55459	2.32193	2.32193	4.16993	2.58496	2	2.58496	3.45943	2.32193	4.90689	1.58496	3	4	3.80735	2.58496	3.80735	3.16993	3.45943	3.58496	2.58496	4.24793	2.80735	2.58496
IL31RA	4	1	1.58496	1	3.90689	2.58496	0	0	1.58496	2.32193	2	2	2.80735	1	4.08746	5.2854	1.58496	3	0	4.75489	8.18982	7.62205	4.16993	1.58496	4.39232	6.04439	1	2	3	0
PAK6	4	1.58496	3.45943	4.39232	5.67243	1	1	5.12928	2.58496	1	4	3.80735	3.45943	2	3.70044	1	5.85798	5.49185	1.58496	5.49185	4.32193	4.75489	3.90689	5.04439	3.58496	3.58496	3	4.16993	5.45943	4.39232
PLA2G4F	4	5.20945	7.57743	6.72792	8.01123	10.544	5.08746	9.33539	4.32193	3.70044	3.80735	9.22641	7.60733	7.20945	7.48382	3.70044	9.56033	1.58496	7.21917	4.85798	6.62936	4.45943	9.69349	8.00562	8.19476	7.25739	4	7.33092	8.63662	4.9542
SLC6A3	4	2	1	2.58496	4.70044	1.58496	6.12928	0	2	2	3.32193	1	2	3.90689	4.70044	3.45943	1.58496	0	2.32193	1	4.80735	1.58496	2	4.90689	2.32193	5.64386	6.30378	3.80735	0	0
CCDC42	3.90689	2	0	1.58496	2	0	2.58496	0	3	0	2	1	1	1	0	1	1	0	0	1	3.16993	1	2.80735	3.16993	1	3	0	2.58496	1	0
IL10	3.90689	3	3.16993	4.32193	5.08746	1.58496	1	1.58496	3.70044	5.24793	5.04439	3	1.58496	3.80735	2.32193	5.2854	2	3.70044	2.58496	1.58496	4.90689	3	4.24793	3	2.80735	3.80735	1	3.58496	3	0
TNS4	3.90689	2.80735	2.32193	4	4	9.11374	4.58496	1.58496	4.58496	2.32193	3.80735	4.45943	1.58496	2	1	5.55459	2	1.58496	1	2.58496	4.16993	2.58496	3.58496	1	6.2854	12.1248	6.76818	4	2.32193	1
SLC4A10	3.80735	2	4	2	2.80735	0	0	0	3.16993	2.80735	3.70044	2.32193	0	1	3.32193	2	1	1.58496	0	1.58496	2.80735	3.45943	3.80735	4.32193	2.32193	4.24793	0	3.90689	2.58496	1.58496
NCAM2	3.70044	4.85798	5.24793	4.9542	5.42626	0	3	2	4.80735	4.45943	5.88264	2.58496	1	1	5.08746	7.40088	3.58496	2	2	2.32193	5.08746	3.58496	5.72792	3.16993	3.58496	4.80735	1	4.85798	4.70044	2.58496
ST8SIA6	3.70044	3.80735	3.90689	2.80735	3.80735	3.58496	1	0	4.16993	2.32193	4.85798	1.58496	0	1.58496	3.32193	2.32193	1	2.32193	0	3.90689	3.45943	2	4.80735	2.32193	0	5.24793	2.80735	3	2	1
TPBGL	3.70044	3.70044	4.16993	4.52356	3.16993	4.16993	5.35755	3.16993	4.9542	3	4.08746	4.32193	4.52356	2.80735	4.39232	6.08746	4.45943	1	1	6	5.52356	3.32193	5.08746	3	3.90689	5.12928	2.58496	5.2854	3.32193	2.58496
ASCL5	3.58496	3.90689	1.58496	1.58496	3.32193	2.58496	3	4.75489	3.90689	3.70044	3.58496	4.70044	5.16993	2.80735	2.58496	2	6.47573	4.85798	3	4.08746	4.24793	3	4.16993	3.70044	3	3.90689	3.80735	5.80735	5.32193	2.58496
PTPRR	3.45943	3.45943	3.16993	3.70044	4.58496	4.58496	1	3.90689	4.08746	3	3.80735	3.45943	3.70044	1.58496	4	6.9542	6.53916	2	2	4.32193	7.59246	6.88264	5.12928	5.24793	4.64386	7.57743	4.80735	6.50779	3.80735	2
TCTEX1D1	3.45943	3.90689	4.16993	3.80735	4.16993	3.90689	1	2.32193	5.55459	4	4.70044	3.16993	3.45943	2.58496	4.75489	4.58496	3.80735	3.58496	2	3.58496	4.32193	4.08746	5.12928	3.90689	4.08746	4.58496	3.45943	5.08746	3.45943	2.80735
HMGCLL1	3.32193	2.80735	3.58496	2	3	1.58496	1	1	4.24793	1	5.45943	2.58496	1	0	3.90689	1.58496	2.32193	1	0	2.80735	4.24793	1	2.80735	4.39232	1.58496	5.90689	1	3.32193	0	1.58496
RSPO2	3.32193	2	2.58496	3.45943	2.32193	0	1	1	2	3	5.83289	1.58496	1	0	2.32193	4.39232	1	0	0	4.58496	3.16993	1.58496	4.16993	1.58496	2	3.32193	1.58496	3	2	1.58496
SCGB1D2	3.32193	2.58496	5.08746	5.24793	6.79442	5.93074	3	6.06609	4.9542	0	0	12.2357	1.58496	6.62936	3.90689	1	1.58496	7.67948	6.53916	6	2.58496	3.16993	2	8.55075	5.93074	0	3.80735	6.12928	6.96578	4.08746
SH2D4B	3.32193	1	2	3.16993	3.90689	2.32193	2.58496	5.08746	3.32193	3.90689	3.70044	3.45943	2	3	3	2.32193	5.24793	3	2.32193	3.58496	2.58496	2	2	3.45943	3.90689	3.70044	0	4.24793	3.32193	3.16993
STEAP1B	3.32193	2.80735	3.80735	3.45943	3.16993	3	2	2	3.70044	3.32193	3.16993	3	2.32193	3.58496	4.85798	10.242	3.80735	1.58496	0	2.80735	4.58496	2.80735	5.93074	3.45943	3.16993	5	3	4.08746	4.16993	2.80735
CCL23	3.16993	2.80735	3.80735	4.52356	3.16993	1.58496	1.58496	1.58496	4.52356	3	4.90689	2	2	2.80735	3.16993	5.75489	1	3.16993	1	2.32193	5	1	4.80735	2	3.32193	4.70044	3.45943	4.08746	1	1.58496
CHRNA3	3.16993	3	1	2.32193	5.42626	1.58496	5.80735	5.58496	3.16993	3.70044	4.58496	6.96578	1	1	2	2	2.80735	3.80735	3.80735	0	4.32193	2.58496	2.58496	4.08746	3.16993	3.90689	0	4.16993	5.12928	0
GCK	3.16993	3.16993	3	2.32193	2.32193	7.06609	1	2	2.58496	5.12928	3.45943	2.80735	2.58496	1.58496	4.32193	3	3.32193	1	1.58496	2.32193	4.45943	3.32193	3.16993	2.32193	2	4	2.58496	4.24793	1.58496	1
GPR1	3.16993	1.58496	3.58496	6.22882	4.58496	4.52356	1	2.32193	3	5.24793	5.16993	5.61471	0	4.70044	4.90689	8.80735	4.64386	0	0	0	2.80735	4.08746	6.62936	3	4.32193	5.39232	1	3.90689	2.58496	1
IGFL2	3.16993	4.39232	3.70044	5.45943	3.45943	2.32193	0	2.80735	3.90689	6.02237	2	3.70044	2.80735	2.32193	4.58496	5.16993	3.58496	1	1	3	3	2.32193	4.16993	1.58496	3.32193	7.59991	1.58496	2.80735	2.80735	2.32193
TRDV1	3.16993	1	1.58496	1.58496	1	0	0	0	3.90689	0	2	0	0	1.58496	2	1.58496	0	0	0	0	2.58496	1	2	1	0	4	0	4.16993	0	1
UGT8	3.16993	7	10.4939	8.62936	8.41363	5.2854	3.32193	1.58496	6.30378	6.55459	5.16993	2.32193	10.0375	7.39232	8.52356	9.94398	1	10.4543	7.45121	5.90689	9.224	1.58496	3.90689	7	7.13955	9.30606	1.58496	11.1137	3.58496	3.90689
WDR63	3.16993	2.80735	2	4.45943	4.08746	5.88264	1.58496	4.52356	6.08746	3.32193	4.85798	4	1	2.32193	4.90689	5.67243	0	2.58496	5.67243	3.70044	5.70044	5.20945	4.32193	4.58496	2.80735	4.70044	2.58496	4	2.32193	3.32193
AC011479.1	3	3.80735	6.04439	4	5.32193	6.50779	3.80735	8.11894	2	4.39232	3.16993	5.16993	3.80735	5.64386	1	2.80735	3.58496	4.80735	4.45943	5.45943	3.45943	2.32193	2.32193	4.52356	3.90689	5	7.37504	3.32193	3.32193	4.90689
AVPR1B	3	0	2	3.32193	1	6	3.70044	3.32193	0	0	6.83289	6.72792	0	1	3.80735	0	7.18982	1	0	2	4.58496	2.58496	2.80735	1	2.80735	0	3	3.80735	0	3.32193
CDSN	3	2.58496	2	2.32193	3.80735	3.16993	0	3	1	2.58496	2.58496	4.08746	2	0	1.58496	0	4.24793	0	2	2	3.32193	3.90689	3.70044	2.80735	3.16993	3.32193	0	3.16993	3.16993	2.58496
GALNT5	3	3.80735	5.58496	3.90689	5.93074	7.06609	1.58496	4	4.39232	5.52356	6.33985	4.80735	2.32193	3	6.08746	10.8178	7.49185	1.58496	2	3.90689	7.01123	8.34873	6.04439	3.70044	5.83289	9.98157	1	3.70044	4.08746	3.32193
NUDT10	3	2.32193	3.58496	3.32193	3	3.58496	0	1	3.90689	3.80735	4.52356	2.58496	0	0	3.16993	3.16993	1.58496	4	0	0	3.90689	1	4.32193	3.16993	1.58496	5.72792	2	3.32193	2.80735	1
ASXL3	2.80735	4.39232	4.85798	3.90689	4	2	2.32193	1	3.70044	2	3.80735	0	6.74147	1	2	5.9542	3.16993	6.08746	0	2	4.70044	3	4.80735	3.32193	2.80735	5.04439	0	3.58496	2.32193	3.90689
SFTA2	2.80735	8.30378	6.12928	8.22882	6.08746	5.52356	0	3.58496	3.90689	5.04439	3.70044	1.58496	5.45943	3.16993	4.52356	7.94837	6.9542	5.04439	6.42626	3.45943	8.77149	6.55459	5.32193	2.58496	2.58496	10.2562	8.91588	6.47573	1	6.39232
SPDYE2	2.80735	2.58496	2	3.32193	3.90689	4	2.80735	4	3	3	6.42626	5.72792	1.58496	2	4.24793	0	5	3.32193	2.80735	4.70044	4.08746	3.32193	2.80735	4.70044	4.24793	1	2.80735	5.67243	5.16993	1
DCT	2.58496	0	2.32193	2	3.58496	1	2.32193	5.16993	2.58496	1.58496	3.32193	2	1	1.58496	2.58496	1	3.16993	2	1	1.58496	2.58496	2	2.32193	4.80735	1.58496	2.58496	3	2.80735	3.32193	0
KLK10	2.58496	3.80735	3.32193	6.53916	7.13955	1	1	1	10.218	6.59991	6.97728	5.72792	0	2.32193	6.47573	11.1396	8.90689	2	7.50779	9.50383	12.0158	9.18488	5.2854	6.76818	6.55459	11.3987	11.5191	1.58496	7.49185	9.33539
S100P	2.58496	4.52356	4.52356	2.32193	4	1.58496	14.747	3.45943	6.65821	5.61471	6.04439	9.88417	4.45943	3.45943	4.80735	5.78136	7.57743	2.80735	6.82018	4.52356	6.10852	2.80735	11.5191	3	8.87036	10.9593	1	5.67243	3.32193	2
SLC8A3	2.58496	2.80735	1.58496	2	3	1.58496	1	0	2.80735	1	2.80735	2	1.58496	1	0	1.58496	1	1.58496	0	0	3	1	2	1	1	4.70044	0	3.58496	0	0
TRAPPC3L	2.58496	2	2.58496	2.58496	1	2.32193	1	1	3	1	2.32193	0	0	1	3.16993	2.80735	1.58496	0	0	1	2.58496	1	1	1	1	1.58496	0	2.80735	0	0
TRAV30	2.58496	0	3.80735	2	0	0	0	0	2	1.58496	2	0	2	0	1.58496	1	0	0	1	0	2.32193	1	2.58496	0	0	2.80735	0	2.32193	1	0
AKNAD1	2.32193	2	1	1.58496	2	2.80735	0	4	1.58496	0	2	4.39232	1.58496	1	1	2.58496	2.32193	0	1.58496	2.58496	3.80735	2.58496	2	3.32193	2.80735	2	0	4.45943	3.90689	1.58496
CLLU1	2.32193	1	0	5.72792	0	0	1	1	1.58496	0	10.865	5.04439	3.16993	1	1	1.58496	8.39232	1	0	0	2.32193	1.58496	0	0	1.58496	0	0	0	0	1
COL25A1	2.32193	2.80735	4.58496	3.90689	3.45943	2.80735	2	5.08746	2	0	5.45943	3.58496	1.58496	0	3.32193	2.80735	5.75489	2.80735	2	1.58496	4.16993	2.32193	5.52356	5.12928	4.45943	4.39232	2.32193	5.08746	4.58496	3
CPA6	2.32193	1.58496	2.32193	2.80735	0	3.45943	0	1	1.58496	3.16993	1	1.58496	1	2.32193	0	5.9542	2	0	0	2	1	0	2.80735	2	2	5.16993	0	2	1.58496	2.32193
KRT15	2.32193	5.55459	7.09803	6.88264	5.24793	7.88874	3	5.90689	6.84549	6.97728	7.77479	7.2384	6.32193	7.65821	8.73471	9.51373	8.86419	10.0741	6.58496	10.2479	10.7993	6.10852	9.10591	6.33985	7.62205	11.576	5.32193	6.83289	3.16993	5.16993
KRT40	2.32193	2.58496	2	2.58496	2	3.32193	0	0	1.58496	0	3.70044	2.80735	0	1	1	2.32193	3	1	2.80735	1.58496	3.58496	3	1.58496	2.80735	2.32193	2.80735	2	2.58496	2.58496	4.32193
NDP	2.32193	0	1.58496	2	0	0	0	1	2.32193	2.58496	2.80735	2.58496	2.32193	0	2.32193	10.3641	4.58496	0	0	1	6.72792	5.55459	7.40939	1.58496	3.80735	6.59991	1.58496	1.58496	3.16993	1
NLRP9	2.32193	4.39232	2	4.64386	3.16993	1	2	6.78136	4.75489	2	6.61471	4	3.32193	2.80735	2.58496	0	8.23362	4.52356	5.49185	3.16993	2.58496	2.32193	2.32193	3.90689	4.58496	1	5.52356	3.16993	4.52356	1.58496
OVCH1	2.32193	0	0	3	1	2	0	1	2	1	1	3.32193	0	0	1	3.16993	1	0	0	0	2.80735	2	2	1.58496	1.58496	2	0	2.32193	0	0
PADI4	2.32193	2	1	2.58496	2	1	0	0	3.80735	3.45943	5.52356	0	2.32193	3.16993	2	2.80735	1.58496	1	0	2.58496	4.90689	0	3.70044	3.16993	1	3.58496	1.58496	1	1	1
PNPLA1	2.32193	1.58496	1	2.58496	1	6	1.58496	0	2.32193	1.58496	2.58496	1.58496	0	1	1.58496	2	1	0	1	3.80735	2.32193	2.32193	2.58496	2	2.32193	3.90689	3.32193	2	1	1.58496
TMPRSS4	2.32193	4.64386	3.16993	5.64386	5.32193	4.58496	4.45943	5.24793	4.9542	2.58496	4.58496	4.58496	3	3.70044	4.9542	7.97728	2.80735	3.58496	9.68124	3.45943	9.93369	9.20945	6.62936	2	8.8009	13.0593	7.19967	10.9024	5.35755	11.3157
CST6	2	3.58496	4.52356	5.80735	0	2.80735	1.58496	4	3.58496	7	3.16993	5.20945	3.80735	3.80735	5.32193	7.48382	6.44294	4.9542	2.32193	3.70044	11.3437	5.75489	5.58496	4	5.93074	9.86109	6.04439	4.64386	1.58496	2.58496
CYP26A1	2	2.32193	7.18982	2.80735	1.58496	1	1	2.58496	6.84549	5.90689	6.50779	1.58496	1.58496	3.45943	6.44294	1.58496	8.43045	3	4.70044	2.32193	6.61471	1.58496	7.49185	2	3.45943	5.93074	2.32193	3	0	1.58496
DAW1	2	1	1	2.32193	2.32193	1.58496	1.58496	1.58496	4.75489	2.80735	2.58496	1	1.58496	0	5.24793	5.85798	2.32193	0	1	1.58496	5.16993	2.80735	1	1	0	2.32193	4.64386	3.45943	2.32193	1
NMU	2	2.32193	2	2.58496	1	0	0	1.58496	2.58496	4.32193	3.16993	4.45943	2	0	1	7.01123	6.52356	2.58496	2	0	2	1.58496	2.58496	1.58496	2.32193	5.90689	1.58496	0	5.12928	1
OLFM4	2	9.07414	3.70044	6.16993	6.39232	3.16993	1	1	4.08746	9.31061	5.39232	0	3.90689	1	3.45943	13.685	13.5926	3.32193	1.58496	9.45533	6.35755	6.59991	6.62936	8.77479	9.7211	16.1861	3	11.0182	5.72792	0
CNTNAP5	1.58496	1	2	1	0	2.80735	2.80735	9.59246	0	0	1	10.0741	7.09803	0	4.90689	2	10.0056	1	1	3	7.21917	2	8.13955	1.58496	8.81378	0	0	0	6.59991	0
HTR1F	1.58496	2	0	9.13443	3.80735	1	0	0	0	1	3.45943	3.16993	1	2	2.58496	4.08746	2.32193	0	6.67243	2	3	2.58496	1	3	3	3.90689	0	4.08746	0	0
PLA2G4D	1.58496	1	0	2.80735	5.58496	5.72792	2	4.58496	0	6.56986	4.80735	4.80735	2	3.32193	4.32193	2.80735	5.55459	2	2.80735	4.24793	4.85798	5.35755	3.45943	5.42626	4.80735	3	1	5.45943	4.80735	1.58496
S100A12	1.58496	2.32193	3	2.80735	2	3.16993	1	1.58496	3.70044	4.64386	5.88264	0	2.32193	1.58496	2.80735	2	1.58496	1	1	2	3.90689	0	4.24793	2.58496	3.16993	4	1.58496	2	0	0
SMIM23	1.58496	1	0	3	5.04439	0	3	6.2854	3.58496	0	2	1.58496	0	1.58496	1	1	4.16993	0	3.32193	3.16993	0	3.80735	2.32193	2	1.58496	0	3.58496	3.16993	2.32193	2
SNCB	1.58496	2.58496	3.70044	1	2	12.7624	1	2	1.58496	1	2.58496	0	1.58496	1.58496	4	3.45943	2	1.58496	0	1.58496	3.45943	2.32193	2.80735	1	2	4	0	3.58496	0	0
DRD1	1	3.16993	4.39232	2.80735	3.70044	8.26209	0	0	4.08746	2.58496	3.32193	3.16993	0	0	4.9542	1	1	1.58496	1	1.58496	3.45943	2	4.16993	1.58496	2	4.70044	1.58496	2.80735	1.58496	6.35755
KRT16	1	3.45943	6.49185	5.88264	0	0	3	2.32193	2.58496	4.24793	2.80735	8.18488	5.35755	1	3.90689	6.47573	3	6.50779	3	5.61471	8.77149	3.58496	7.48382	4.90689	7.94251	10.5746	0	5.39232	0	1.58496
NXF3	1	3.45943	4.75489	5.45943	5.45943	3.45943	2.32193	2.32193	4.9542	3.90689	3.32193	1	2.32193	3	2	5.32193	2	4.08746	3.90689	3	6.45943	2.58496	4.85798	2	2.80735	6.72792	0	3.58496	2	1.58496
POPDC3	1	1	1	3.16993	0	13.9879	2.32193	0	2	1	3	0	0	2	3.32193	9.72962	1.58496	4.08746	0	0	2	2	1.58496	1.58496	1.58496	5.49185	0	1	0	1
PRIMA1	1	2.80735	2.32193	3.16993	3.16993	2	2.32193	1	3	1	4.24793	5.52356	0	0	1	2.32193	3.32193	0	2.32193	0	6.20945	0	3.70044	0	2.32193	5.39232	3	4.85798	2.32193	2
SCEL	1	3.32193	4.08746	3.58496	4.80735	6.06609	0	0	3.16993	6.67243	3.45943	2	3.45943	0	3.16993	7.33092	4.08746	6.10852	4.16993	2	8.79116	2.32193	4	2.58496	4	9.49785	0	4.08746	1.58496	2.80735
SCGB3A1	1	5.08746	3.32193	4	3.80735	3.80735	4.45943	3.70044	4.16993	1.58496	5.08746	6.62936	4	1	4.24793	3.90689	3.45943	3.16993	3	2.32193	6.45943	3.16993	3.58496	1.58496	2.58496	8.29921	4.64386	3.58496	1	2.58496
SNX31	1	1	0	2	0	3.16993	1	2	2.32193	1.58496	1.58496	0	0	0	0	2.80735	1.58496	0	2	1.58496	3.70044	3	2.32193	0	0	3.80735	2.32193	2.32193	0	0
SOX21	1	2.58496	3.16993	5.90689	3.58496	2	1.58496	3.58496	2.32193	1	1.58496	2.32193	1.58496	5.2854	3	7.59991	2.80735	1.58496	0	2.32193	1	4.90689	9.01681	3.90689	3.80735	7.09803	0	3.45943	1	9.94251
ASIC4	0	2.32193	2.32193	2.32193	2.32193	1	1	4.58496	2.32193	1.58496	2.32193	5.04439	1.58496	2.58496	1	3	7.62205	3.70044	0	3.80735	6.44294	3	4.52356	4.24793	3.16993	3.70044	1.58496	2.32193	3.58496	1
DLX3	0	1	2	2.32193	2.32193	5.49185	3	0	3.32193	1.58496	2	8.20457	4.52356	1	1	1.58496	6.9542	1	2.58496	3.58496	3.80735	2.80735	5.90689	3	4.70044	7.93664	3	7.72792	0	2.32193
DMBT1	0	4	2.80735	4.90689	4.85798	4.24793	3.32193	5.2854	4.08746	10.6439	6.50779	5.93074	3.70044	4.24793	8.47573	13.3245	10.014	4.45943	1.58496	0	8.90087	7.17991	6.32193	4.70044	8.93369	11.3404	2	4.16993	5.08746	1
KRT6B	0	4.32193	1	5.35755	4.16993	12.8775	2.32193	3.80735	3.45943	4.75489	6	7.76818	5.49185	0	10.4094	8.96	10.5859	2.80735	2.80735	6.44294	12.9121	8.16993	11.1536	4.16993	10.9708	14.5658	3.32193	8.8392	1	0
KRT79	0	2.58496	1.58496	2	2	1	0	1	1	1.58496	1.58496	2	1	1	2.58496	6.71425	2.32193	1	2.32193	2.58496	4.39232	2	3.32193	3	3.32193	5.08746	0	4.70044	1	0
MUC5AC	0	4.39232	1	1.58496	1	0	2.58496	1	4.52356	1	3.70044	5.45943	1.58496	1	0	5.64386	1	0	4.32193	0	2.32193	2	3.70044	0	4.32193	9.25974	0	2	1	0
ODAM	0	2.80735	0	4	4.70044	0	0	0	2.80735	2	3	1.58496	6.64386	0	8.52748	3	5.20945	0	1	1	3.45943	1.58496	3.80735	0	4.75489	4.75489	1	1	0	0
SLC6A2	0	0	2.58496	1	0	7.97154	0	0	5.78136	0	1	4.16993	1	0	0	0	1.58496	1	0	0	1	0	5.20945	0	3	4.58496	0	2.58496	0	0
VGLL1	0	8.86419	4.32193	9.66356	7.91289	2	0	0	6.88264	1	7.2384	8.40514	8.80413	1	6.45943	4.58496	11.3859	1	6.24793	0	10.6636	3.80735	9.60918	0	8.9542	9.37069	3.32193	5.39232	1	1.58496
