# Supplementary material for: ESR1 as a recurrence-related gene in intrahepatic cholangiocarcinoma: a weighted gene coexpression network analysis
Source: Cancer Cell Int. 2021 Apr 17;21:225. doi: 10.1186/s12935-021-01929-5 (PMC8052670; doi:10.1186/s12935-021-01929-5)
Supplement: Supplementary file 3 — Additional file 3: Table-S2. GS and MM in four integrated modules. [file 12935_2021_1929_MOESM3_ESM.xlsx]

## Sheet: 10_GS_and_MM
Gene	moduleColor	GS.Death	p.GS.Death	GS.Days to death	p.GS.Days to death	GS.Overall Survival	p.GS.Overall Survival	GS.Family history	p.GS.Family history	GS.Recurrence	p.GS.Recurrence	GS.Pathologic stage	p.GS.Pathologic stage	GS.T stage	p.GS.T stage	GS.N stage	p.GS.N stage	MMblack	p.MMblack	MMbrown	p.MMbrown	MMblue	p.MMblue	MMred	p.MMred	MMgrey	p.MMgrey
AAK1	black	-0.152447	0.429836	0.0249373	0.897829	0.0217153	0.910975	0.475928	0.00906381	-0.169234	0.380151	-0.202064	0.293179	-0.266864	0.161687	-0.0346698	0.858296	0.559448	0.00160361	0.0882139	0.649081	0.099785	0.606546	0.293208	0.122668	0.389663	0.0366632
ABI2	black	-0.099971	0.605872	-0.00456586	0.981246	0.0466162	0.810234	0.218047	0.255828	-0.213064	0.267122	0.299188	0.114872	0.259985	0.173187	0.264877	0.164951	0.642391	0.000171828	0.071522	0.71236	0.331503	0.0789633	0.377854	0.043288	0.288361	0.129267
AC119396.1	black	-0.0470498	0.808501	0.0169289	0.930544	-0.0984103	0.611537	0.268302	0.159353	-0.0932608	0.630385	0.352439	0.0607747	0.331512	0.0789546	0.23041	0.229177	0.71892	1.12e-05	0.0115992	0.95238	0.190894	0.321228	0.356912	0.0573514	0.201236	0.295202
AC244197.3	black	-0.0547775	0.777773	0.112967	0.559584	-0.132669	0.492676	0.0296747	0.87855	0.0510687	0.792483	0.344365	0.0673547	0.341619	0.0697144	0.0296302	0.878731	0.58115	0.000946512	-0.216161	0.260065	-0.0392528	0.83979	0.0290719	0.881	0.392434	0.0352329
ACBD5	black	-0.214701	0.263375	0.226516	0.237363	0.252444	0.186444	0.336473	0.0743086	-0.154743	0.422838	0.201209	0.295268	0.195522	0.309413	0.149772	0.43807	0.641868	0.000174618	0.0457669	0.813631	0.169915	0.378206	0.304127	0.108716	0.326694	0.0836767
ACBD6	black	-0.14934	0.439406	0.288478	0.129105	0.0062186	0.97446	0.198381	0.30225	-0.0709323	0.714633	0.366094	0.0507997	0.364481	0.051906	0.382358	0.0406567	0.639161	0.000189736	-0.345047	0.0667788	0.0688183	0.722801	-0.0465367	0.810552	0.190399	0.322509
ADCY6	black	-0.22352	0.24379	0.26964	0.157203	-0.119216	0.537921	0.30177	0.111623	-0.170885	0.375452	0.26154	0.170538	0.274905	0.148945	0.202182	0.29289	0.848879	5.91e-09	-0.214703	0.263371	0.0357491	0.853931	0.165865	0.389844	0.241781	0.206372
ADGRB1	black	0.186425	0.332898	0.419021	0.0236664	0.0869781	0.653691	-0.054263	0.77981	0.169569	0.379193	0.498518	0.00591482	0.453413	0.0135015	0.583082	0.000901511	0.509212	0.00478417	-0.407752	0.0281171	-0.13872	0.472971	-0.123317	0.523921	0.00166682	0.993153
ADGRG1	black	-0.00738796	0.969659	0.398207	0.0323982	-0.0278867	0.885819	0.294123	0.12145	0.056841	0.769621	0.169101	0.380531	0.125059	0.518032	0.203853	0.288834	0.537421	0.00264355	-0.259003	0.174875	0.125404	0.516869	0.0675447	0.727737	0.126852	0.512
AGAP4	black	-0.0648224	0.738322	0.610723	0.000433733	0.0993011	0.608301	0.183152	0.341607	0.00806922	0.966863	0.379419	0.0423588	0.417322	0.0242979	0.242838	0.204333	0.751224	2.66e-06	-0.471072	0.00989916	-0.11089	0.566873	-0.0109122	0.955198	0.189117	0.325837
AHSA2P	black	0.0373009	0.847662	0.532018	0.0029733	0.255627	0.180764	0.100882	0.602574	-0.0152976	0.937223	0.104066	0.591112	0.0676972	0.727145	-0.0290631	0.881036	0.636253	0.000207253	-0.241134	0.207626	-0.244834	0.200524	-0.0217183	0.910962	0.378667	0.0428032
AL157392.3	black	-0.176139	0.360723	0.487102	0.00736462	0.080808	0.676894	0.256206	0.179745	-0.267541	0.160584	0.348618	0.0638228	0.323891	0.0865217	0.268036	0.159782	0.811611	9.17e-08	-0.287304	0.13074	0.0938539	0.628203	0.185334	0.335786	-0.0445932	0.818331
AMT	black	-0.266927	0.161584	0.209172	0.276163	0.0980028	0.61302	0.402375	0.0304682	-0.288709	0.128785	0.0196269	0.919507	-0.01772	0.927306	-0.0240379	0.901496	0.572905	0.00116137	-0.286665	0.131637	-0.0783207	0.686332	0.026771	0.89036	0.357432	0.0569638
ANKDD1A	black	0.178369	0.354578	0.155764	0.419747	-0.214938	0.262838	0.195562	0.309312	-0.00480927	0.980247	0.133639	0.489489	0.110346	0.568787	0.102676	0.596105	0.537173	0.00265799	0.0129212	0.94696	0.237591	0.214587	0.264695	0.165253	-0.0516395	0.790214
ANKRD10	black	-0.128088	0.507862	0.145681	0.450822	-0.162693	0.3991	0.124666	0.519356	-0.0313547	0.871729	0.54026	0.00248326	0.589997	0.000755341	0.389798	0.0365924	0.710766	1.56e-05	-0.348769	0.0637007	0.293733	0.121968	0.0646806	0.738875	-0.0960324	0.620212
ANKRD31	black	-0.102147	0.598011	0.478578	0.00863362	0.210359	0.273386	0.0702146	0.717403	-0.168051	0.383537	0.116147	0.548511	0.0669133	0.730188	0.0444219	0.819017	0.441769	0.0164284	-0.236577	0.216607	-0.083765	0.665737	0.0433925	0.823145	0.169129	0.380449
ANKRD46	black	-0.0830443	0.668449	0.190092	0.323302	0.000424931	0.998255	0.450446	0.0142023	-0.218709	0.254351	0.341167	0.0701094	0.297088	0.117567	0.516283	0.00414252	0.806105	1.31e-07	-0.135776	0.482508	0.223363	0.24413	0.392216	0.0353441	0.102506	0.596717
APOOL	black	-0.160087	0.406796	-0.141323	0.464624	0.00567725	0.976683	0.523109	0.00359432	-0.202026	0.293271	-0.133293	0.490623	-0.138291	0.474355	-0.0663772	0.732271	0.590478	0.000746005	0.083284	0.667547	0.125474	0.51663	0.491996	0.00671001	0.420433	0.0231521
ARHGAP35	black	-0.165664	0.390427	0.0539281	0.781136	0.0204679	0.91607	0.384974	0.0391884	-0.164884	0.392695	0.180638	0.348388	0.142554	0.460704	0.187047	0.331258	0.631703	0.000237543	-0.064507	0.739552	0.0815038	0.674262	0.297387	0.11718	0.236299	0.217165
ARHGEF1	black	-0.0810468	0.67599	0.32473	0.0856633	-0.0600267	0.757083	0.147776	0.444267	-0.232837	0.224175	0.235011	0.219756	0.163929	0.395478	0.2743	0.149878	0.694456	2.92e-05	0.00711248	0.97079	0.337888	0.073023	0.22697	0.236399	0.00528266	0.978303
ARHGEF10L	black	-0.0247846	0.898452	-0.0606273	0.754726	0.0537183	0.781967	0.225666	0.239174	0.0458169	0.813431	0.157209	0.415393	0.0594274	0.759437	0.35112	0.0618139	0.398752	0.0321405	-0.086573	0.655205	-0.00743624	0.969461	0.153531	0.426524	0.60524	0.000504166
ARHGEF2	black	0.0437606	0.821668	-0.159548	0.408398	-0.127813	0.508783	0.117765	0.542914	-0.0210282	0.913781	0.602086	0.00054907	0.584168	0.000877033	0.530644	0.0030626	0.71577	1.27e-05	-0.141845	0.46296	0.369001	0.0488534	0.170499	0.376546	0.00780958	0.967929
ARL17A	black	-0.0624453	0.747604	0.58363	0.000889086	0.247207	0.196057	0.359086	0.0557438	-0.0916732	0.636243	0.0163664	0.932846	0.0318493	0.869723	0.148883	0.440825	0.69542	2.82e-05	-0.0469842	0.808764	0.144325	0.455095	0.261512	0.170585	0.0645496	0.739386
ARMCX6	black	-0.229695	0.230667	-0.213464	0.266203	-0.211625	0.270441	0.452684	0.0136709	-0.00963031	0.960457	0.0612448	0.752304	0.0726495	0.70802	-0.00287973	0.988171	0.455245	0.0130833	0.0269145	0.889775	0.38076	0.0415755	0.12996	0.501627	0.159053	0.409873
ARNT2	black	0.0897118	0.64351	0.169853	0.378384	0.103572	0.592885	0.312487	0.098861	-0.0303737	0.875711	0.231455	0.227014	0.189194	0.325638	0.328998	0.0813923	0.629203	0.00025579	-0.0707271	0.715424	0.0687441	0.723089	0.125719	0.515806	0.2917	0.124694
ASB16	black	-0.0668332	0.730499	0.295463	0.119684	0.103455	0.593305	0.258363	0.175981	-0.279513	0.141979	0.27341	0.151257	0.276564	0.146408	0.182726	0.342751	0.78639	4.26e-07	-0.233028	0.223783	-0.0357822	0.853797	0.324065	0.0863437	0.268464	0.159091
ASCL5	black	0.0710935	0.714011	0.193859	0.313626	-0.0250062	0.897548	0.116733	0.54648	0.146643	0.447805	0.202074	0.293153	0.143223	0.458581	0.362696	0.0531519	0.526475	0.00334773	-0.326874	0.0834973	-0.0239806	0.90173	-0.094046	0.627497	0.217166	0.257803
ASH1L	black	-0.267679	0.160361	-0.0834877	0.66678	-0.0952506	0.623075	0.372528	0.0465723	-0.30943	0.102383	0.485394	0.00760539	0.467084	0.0106325	0.427681	0.020653	0.848292	6.21e-09	-0.0999746	0.605859	0.258928	0.175004	0.384083	0.0396837	0.0443071	0.819477
ATN1	black	-0.192228	0.317793	0.477463	0.00881256	-0.120586	0.533225	0.175749	0.361805	0.0548463	0.777501	0.420004	0.0233074	0.428512	0.020381	0.428182	0.0204888	0.719079	1.11e-05	-0.296633	0.118156	0.240085	0.20967	0.0963886	0.618909	-0.0124745	0.948791
ATP11A	black	-0.253987	0.183676	-0.0125405	0.948521	-0.183366	0.341033	0.301764	0.11163	-0.133149	0.491099	0.456874	0.0127203	0.460949	0.0118494	0.425905	0.0212438	0.793401	2.84e-07	-0.121802	0.529072	0.322333	0.088135	0.394142	0.0343741	-0.0129256	0.946942
ATP1B1	black	-0.0882171	0.649069	0.204803	0.286544	0.132109	0.494519	0.236745	0.216272	0.122493	0.526721	0.398773	0.0321301	0.36633	0.0506394	0.405807	0.0289496	0.598379	0.00060629	-0.42641	0.0210743	-0.166753	0.387275	-0.132184	0.494273	0.263504	0.167234
B3GNT8	black	-0.0236093	0.903244	0.300852	0.11277	-0.256811	0.178684	-0.0525165	0.786732	0.164243	0.394561	0.219869	0.251779	0.20508	0.285879	0.186976	0.331446	0.413543	0.0257519	-0.277952	0.144311	0.198003	0.303191	-0.201764	0.293911	-0.0455357	0.814556
BAZ2A	black	-0.286154	0.132357	-0.0597581	0.758138	-0.204585	0.28707	0.427529	0.0207031	-0.269389	0.157605	0.208853	0.276912	0.216878	0.258448	0.0946157	0.625404	0.772171	9.28e-07	0.12879	0.505519	0.3468	0.0653147	0.527234	0.00329424	0.161622	0.402254
BBS1	black	-0.00952131	0.960904	0.356936	0.0573335	0.122641	0.526219	0.165373	0.391273	-0.0120551	0.950511	0.373864	0.0457305	0.382117	0.0407946	0.251843	0.18753	0.768503	1.12e-06	-0.160059	0.40688	0.0594445	0.75937	0.16031	0.406136	0.201144	0.295428
BCAN	black	-0.214504	0.263825	0.296633	0.118157	0.0360656	0.852652	0.253006	0.185432	-0.200564	0.296853	0.354161	0.0594387	0.310123	0.101578	0.372468	0.0466104	0.613719	0.000399042	-0.0591276	0.760616	0.10977	0.570821	0.104967	0.587888	0.13696	0.47866
BCKDHA	black	-0.0680083	0.725939	-0.0287161	0.882446	0.0523723	0.787304	0.282476	0.137625	-0.114059	0.55577	0.0311688	0.872484	-0.0322283	0.868186	0.110175	0.569392	0.643824	0.000164371	0.101634	0.599859	0.0957535	0.621233	0.338388	0.0725723	0.572073	0.00118525
BCL7A	black	-0.245056	0.200103	0.604035	0.000520917	0.0585354	0.762945	0.244644	0.200883	-0.287506	0.130457	0.13067	0.499276	0.162945	0.398361	0.0321198	0.868626	0.517924	0.00400459	-0.243985	0.202139	0.0499103	0.797092	-0.0194305	0.92031	-0.159322	0.409072
BCL9	black	-0.278328	0.143747	0.0284702	0.883446	-0.166818	0.387088	0.355692	0.0582699	-0.233836	0.222135	0.394923	0.0339874	0.391807	0.0355525	0.387747	0.0376786	0.798608	2.08e-07	-0.233158	0.223519	0.177956	0.355709	0.297804	0.116643	0.0627228	0.746519
BCLAF3	black	-0.338666	0.0723232	-0.215454	0.261664	-0.20083	0.296199	0.424955	0.0215656	-0.126998	0.511512	0.223996	0.242761	0.220471	0.250449	0.217526	0.256994	0.680599	4.85e-05	-0.116621	0.546867	0.0390686	0.840532	0.259396	0.174197	0.440174	0.0168673
BEND3	black	-0.171551	0.373564	0.426191	0.0211476	0.0755878	0.696754	0.179299	0.352031	-0.211168	0.271502	0.223898	0.242974	0.225291	0.239976	0.287784	0.130069	0.690763	3.36e-05	-0.187637	0.329707	0.103659	0.592573	0.106405	0.582755	-0.032598	0.866687
BICC1	black	-0.421611	0.0227298	0.3683	0.0493173	0.0461202	0.812217	0.221463	0.24827	-0.209104	0.276323	0.277861	0.144448	0.234402	0.220987	0.24567	0.198942	0.722963	9.43e-06	-0.258642	0.175498	-0.0606169	0.754767	0.0644535	0.73976	0.434832	0.018409
C15orf39	black	-0.198045	0.303086	-0.141786	0.463147	-0.209599	0.275161	0.44862	0.0146488	-0.215084	0.262505	0.22398	0.242796	0.183019	0.341963	0.361337	0.0541159	0.68021	4.92e-05	-0.0443289	0.81939	0.338241	0.0727046	0.493206	0.00655591	0.196622	0.306645
C16orf74	black	0.216879	0.258446	-0.413555	0.025747	-0.178729	0.353592	-0.15309	0.427871	0.133274	0.490688	-0.333085	0.0774585	-0.259006	0.174869	-0.306224	0.106177	-0.509286	0.004777	0.452256	0.0137712	0.318469	0.0922333	0.173239	0.36881	-0.126308	0.513827
C19orf71	black	0.102089	0.598218	0.554137	0.00181467	0.194992	0.310752	0.0980584	0.612818	-0.111538	0.564595	0.283655	0.13592	0.308461	0.10352	0.218208	0.255469	0.640886	0.000179972	-0.218942	0.253833	0.0101095	0.958491	0.0909113	0.639062	0.0551376	0.776349
C1orf115	black	-0.139834	0.46939	0.448678	0.0146344	0.158238	0.412309	0.383921	0.0397744	-0.284303	0.13499	0.324598	0.0857981	0.278653	0.14326	0.395297	0.0338031	0.736591	5.22e-06	-0.489325	0.00706078	-0.20775	0.279515	-0.014633	0.939945	0.254412	0.182919
C1orf198	black	-0.131487	0.496573	0.477954	0.00873334	0.267929	0.159956	0.409433	0.0274131	-0.115259	0.551592	0.232778	0.224294	0.245413	0.199426	0.362672	0.0531685	0.726069	8.26e-06	-0.3162	0.0947062	0.0184815	0.924191	0.0829145	0.668938	0.172783	0.370091
C1orf35	black	0.0145203	0.940407	0.619579	0.000338155	-0.0287782	0.882194	0.136901	0.478851	-0.102655	0.596182	0.0950313	0.623879	0.0862796	0.656303	0.201486	0.294591	0.478668	0.00861936	-0.383437	0.0400461	0.0462909	0.811535	-0.0542631	0.779809	0.0848698	0.661585
C20orf194	black	-0.307708	0.104408	0.221857	0.247409	-0.0107129	0.956015	0.422771	0.0223202	-0.275867	0.14747	0.0536151	0.782376	0.0163418	0.932947	0.134176	0.487728	0.692781	3.11e-05	0.0375959	0.846471	0.14199	0.462497	0.249571	0.191676	0.145318	0.451963
C2CD4D	black	-0.124225	0.520847	0.36552	0.0511909	-0.114838	0.553058	0.157877	0.413389	-0.0979326	0.613276	0.354926	0.058852	0.351653	0.0613923	0.378312	0.0430143	0.603377	0.000530283	-0.421751	0.02268	0.0979328	0.613275	0.0760024	0.695169	-0.0505056	0.794722
CA14	black	-0.0715167	0.71238	0.167213	0.385947	0.055999	0.772945	0.00852677	0.964985	-0.0711154	0.713927	0.0585015	0.763078	0.0656743	0.735005	0.0562648	0.771895	0.508553	0.00484805	-0.280532	0.14047	-0.200286	0.297536	-0.117295	0.544537	0.440376	0.0168111
CACNA1D	black	-0.110447	0.568431	0.207297	0.280588	0.0489795	0.8008	-0.0185309	0.923989	-0.0282472	0.884353	0.496085	0.00620157	0.435925	0.0180844	0.519738	0.00385671	0.60155	0.000557042	-0.320189	0.0903914	0.00642543	0.973611	0.144114	0.45576	0.0637356	0.742561
CASZ1	black	-0.194969	0.31081	0.325837	0.0845398	-0.210243	0.273656	0.182159	0.344275	-0.125584	0.516259	0.371645	0.0471354	0.366917	0.0502423	0.308165	0.103868	0.642959	0.000168838	-0.342052	0.0693387	0.025611	0.895084	0.193227	0.315237	-0.0769906	0.691397
CBFA2T2	black	-0.41214	0.0263096	0.257338	0.177762	0.161098	0.403802	0.525348	0.00342862	-0.217011	0.258149	0.208993	0.276584	0.216739	0.258762	0.220246	0.250945	0.763339	1.46e-06	-0.212328	0.268816	0.0748717	0.699494	0.205732	0.284318	0.267065	0.161358
CCDC93	black	-0.0470279	0.808589	-0.0194481	0.920238	0.0775383	0.68931	0.21553	0.261493	-0.0244648	0.899755	0.213865	0.265283	0.191995	0.318391	0.254269	0.183174	0.705198	1.94e-05	0.0129887	0.946683	0.226221	0.23799	0.353475	0.0599675	0.406073	0.028835
CCDC97	black	-0.189494	0.324855	0.470569	0.00998927	0.0440984	0.820314	0.284309	0.13498	-0.135871	0.482197	-0.087383	0.652179	-0.133893	0.488658	0.0501891	0.795982	0.523533	0.00356246	-0.0679349	0.726224	-0.0230954	0.905341	0.04724	0.807742	0.319975	0.0906194
CD160	black	-0.0846569	0.662385	0.0798296	0.680601	0.227278	0.235746	0.446117	0.0152794	-0.205474	0.284934	0.243154	0.203727	0.268482	0.159063	0.15342	0.426862	0.733032	6.11e-06	-0.0383056	0.843608	0.114442	0.554437	0.317388	0.0934059	0.164309	0.394368
CDC42SE1	black	-0.209209	0.276075	-0.277191	0.145458	-0.240418	0.209021	0.311435	0.100063	-0.101768	0.599376	0.505748	0.00512821	0.511297	0.00458667	0.43237	0.0191578	0.766509	1.25e-06	-0.0610742	0.752973	0.393155	0.0348685	0.30472	0.107993	0.00741534	0.969547
CDK19	black	-0.240726	0.20842	0.308539	0.103428	-0.01669	0.931522	0.28307	0.136763	-0.246763	0.196887	0.268899	0.15839	0.346337	0.0656993	0.112362	0.561704	0.722253	9.71e-06	-0.158168	0.412518	0.211282	0.271237	0.168634	0.381867	0.0390078	0.840777
CDNF	black	-0.135261	0.484184	0.172963	0.369584	0.0900343	0.642313	0.412346	0.0262269	-0.399601	0.0317421	0.0979752	0.613121	0.0803419	0.678659	0.00361892	0.985135	0.645554	0.000155755	-0.0200951	0.917594	0.227132	0.236055	0.44266	0.0161871	0.136577	0.479902
CEL	black	-0.224173	0.242379	0.558605	0.00163561	-0.0105474	0.956694	0.109521	0.571698	-0.287203	0.130882	0.158994	0.410051	0.138465	0.473794	0.0242558	0.900607	0.456997	0.0126934	-0.369462	0.0485505	-0.179637	0.35111	-0.0800359	0.679819	0.061308	0.752057
CHDH	black	-0.310896	0.100682	0.379355	0.0423962	0.162643	0.399248	0.488821	0.0071287	-0.272605	0.152513	0.0918924	0.635433	0.128314	0.507108	0.0155943	0.936008	0.685182	4.11e-05	-0.338654	0.0723341	-0.201087	0.295567	0.0989311	0.609644	0.449497	0.0144328
CHMP4C	black	-0.403148	0.0301208	0.0786909	0.684924	-0.0175328	0.928072	0.403598	0.0299198	-0.294456	0.121009	0.353629	0.0598488	0.401681	0.0307828	0.379697	0.0421953	0.744836	3.59e-06	-0.152843	0.428626	0.218286	0.255294	0.351409	0.0615849	0.0907114	0.639802
CHRM5	black	-0.149475	0.438989	0.354204	0.0594049	0.220344	0.25073	0.345473	0.0664207	-0.280217	0.140935	0.107229	0.57982	0.144887	0.453322	0.142243	0.461693	0.592619	0.000705599	-0.0680999	0.725584	0.184627	0.337665	0.36495	0.051582	0.0654455	0.735895
CHRNA3	black	0.289827	0.127245	0.331573	0.0788961	0.0850278	0.660992	0.0182869	0.924987	0.00319848	0.986862	0.174513	0.365243	0.121242	0.530983	0.117537	0.543702	0.521075	0.00375078	-0.0836596	0.666133	0.158474	0.411603	0.162171	0.400635	0.0781967	0.686803
CIAO2A	black	0.066263	0.732715	0.0343745	0.859491	0.103139	0.59444	0.117642	0.543341	0.137459	0.477045	-0.127818	0.508764	-0.238564	0.212661	0.0084816	0.96517	0.176953	0.358471	-0.0307061	0.874362	-0.279054	0.14266	-0.04874	0.801755	0.803496	1.54e-07
CLCN2	black	-0.261279	0.17098	0.483218	0.0079218	-0.105933	0.584435	0.205467	0.284951	-0.173526	0.368004	0.277468	0.145039	0.28271	0.137284	0.278282	0.143815	0.604626	0.00051264	-0.338938	0.0720793	0.101172	0.601527	0.0172365	0.929285	0.0225247	0.90767
CLCNKB	black	-0.0838536	0.665403	0.579453	0.000987652	0.196537	0.306858	-0.00780549	0.967945	0.0196496	0.919415	0.235552	0.218664	0.164518	0.393761	0.24716	0.196145	0.410036	0.0271639	-0.436373	0.0179529	-0.180627	0.348417	-0.285075	0.133886	0.0224826	0.907842
CLDN12	black	0.0510072	0.792727	-0.117392	0.544203	-0.105632	0.585511	0.462683	0.0114942	-0.0941333	0.627176	0.0874726	0.651845	0.050909	0.793118	0.241202	0.207493	0.651002	0.000131177	0.172944	0.369638	0.330033	0.0803818	0.449001	0.0145547	0.209012	0.27654
CLK2	black	-0.1496	0.4386	0.541738	0.00240324	0.0676055	0.727501	0.0849077	0.661443	-0.103729	0.592321	0.485251	0.00762586	0.481837	0.00812823	0.357472	0.0569338	0.735176	5.56e-06	-0.43557	0.0181892	-0.0392427	0.83983	-0.0819845	0.672446	-0.0158915	0.934791
CLPX	black	-0.188225	0.328167	0.016252	0.933315	-0.0639081	0.741888	0.469479	0.0101868	-0.312213	0.0991731	0.0965933	0.618161	0.0424626	0.826877	0.137422	0.477163	0.682474	4.54e-05	-0.0325598	0.866842	0.0879212	0.650172	0.461771	0.0116799	0.458921	0.0122765
CMTM4	black	-0.151607	0.432413	0.339652	0.0714437	0.134841	0.485555	0.153815	0.425661	-0.199951	0.298361	0.15235	0.430135	0.132521	0.493162	0.241452	0.207008	0.569989	0.00124693	-0.119677	0.536337	0.160567	0.405374	0.366688	0.0503973	0.181667	0.345603
CNTD1	black	0.0429158	0.825058	0.462023	0.0116283	0.112	0.562971	0.0678916	0.726392	0.231647	0.226619	0.248359	0.193914	0.28643	0.131967	0.187603	0.329797	0.577523	0.00103633	-0.385879	0.0386906	-0.131754	0.49569	-0.25117	0.188751	0.186081	0.333806
CNTNAP5	black	-0.0734393	0.704986	0.221985	0.247128	-0.169151	0.380389	0.0812462	0.675236	-0.00977617	0.959858	0.509607	0.00474616	0.500371	0.00570407	0.506911	0.00501045	0.66102	9.48e-05	-0.32778	0.0825939	0.199324	0.299912	0.0144015	0.940894	0.0634127	0.743822
COG2	black	-0.0363072	0.851675	0.0268108	0.890198	-0.128616	0.506101	0.348373	0.0640225	-0.115634	0.550289	0.358039	0.0565135	0.315127	0.0958938	0.434544	0.0184954	0.802078	1.68e-07	-0.141897	0.462795	0.183386	0.340979	0.20114	0.295439	0.322039	0.0884416
COL25A1	black	0.0475413	0.806538	0.0391876	0.840053	0.118663	0.53982	0.204369	0.287589	-0.229928	0.230181	0.296757	0.117996	0.277704	0.144684	0.336529	0.0742572	0.50981	0.00472682	0.0482201	0.803829	0.328887	0.0815014	0.354039	0.0595325	-0.153835	0.4256
COL9A2	black	-0.136803	0.479171	0.278952	0.142813	-0.11502	0.552422	0.308608	0.103347	-0.184116	0.339028	0.0723752	0.709075	0.115289	0.551487	0.0280151	0.885297	0.511558	0.00456246	-0.13034	0.500368	0.278142	0.144026	0.020244	0.916985	-0.0822848	0.671313
COX19	black	-0.0893908	0.644702	0.662722	8.96e-05	0.346007	0.0659734	0.2615	0.170607	-0.193204	0.315296	-0.0331573	0.864421	-0.0584026	0.763468	0.0740255	0.702737	0.560241	0.001574	-0.322935	0.0875093	-0.138242	0.474514	-0.0611309	0.752751	0.408061	0.0279865
CPSF6	black	-0.18911	0.325857	0.100583	0.603657	-0.199531	0.299399	0.323532	0.0868916	-0.219573	0.252433	0.359684	0.0553078	0.378752	0.042753	0.263715	0.166881	0.914456	4.08e-12	-0.0841713	0.664209	0.33472	0.075926	0.344015	0.0676526	0.044039	0.820552
CPT1B	black	-0.0764399	0.693499	0.461066	0.0118251	0.0768914	0.691775	-0.0627017	0.746601	-0.0648381	0.738261	0.471766	0.00977597	0.495715	0.00624611	0.264364	0.165802	0.601458	0.00055842	-0.538982	0.00255437	-0.244804	0.200579	-0.239446	0.210923	0.0719387	0.710755
CRMP1	black	-0.0489635	0.800864	0.395952	0.0334828	0.232766	0.22432	0.0748822	0.699454	-0.0314778	0.87123	0.21811	0.255688	0.206061	0.28353	0.107756	0.57795	0.50482	0.00522396	-0.376434	0.0441449	-0.239414	0.210987	-0.18489	0.336966	0.25831	0.176073
CSAD	black	-0.077061	0.691129	0.401843	0.030709	0.170383	0.376876	0.400585	0.0312852	-0.200379	0.297306	0.066124	0.733255	0.127246	0.510679	-0.0524433	0.787022	0.689079	3.57e-05	-0.424487	0.0217255	-0.191417	0.319878	0.113292	0.558447	0.262581	0.168781
CSGALNACT1	black	-0.0639906	0.741566	0.323814	0.0866018	0.0998212	0.606415	0.194791	0.311259	0.0505066	0.794718	0.265954	0.163176	0.245032	0.200148	0.18131	0.346567	0.541883	0.0023955	-0.1681	0.383398	-0.0325132	0.867031	-0.198655	0.301569	0.235842	0.218082
CSNK1G1	black	-0.0567342	0.770042	0.235939	0.217887	-0.0359069	0.853293	0.25639	0.179422	-0.0487378	0.801764	0.247674	0.195186	0.187283	0.330636	0.295726	0.119339	0.751264	2.65e-06	-0.155682	0.419994	0.0355044	0.85492	0.0830987	0.668245	0.370748	0.0477125
CSNK2A3	black	-0.223588	0.243644	-0.198048	0.303078	0.0199867	0.918037	0.274083	0.150213	-0.219895	0.25172	0.301891	0.111472	0.240401	0.209053	0.275814	0.147552	0.537376	0.00264619	0.134093	0.488001	0.156055	0.418868	0.229524	0.231024	0.332203	0.0782947
CSPP1	black	-0.0507896	0.793593	0.524344	0.00350212	0.131334	0.497078	0.0230224	0.905639	-0.058243	0.764096	0.370391	0.0479442	0.4141	0.0255332	0.323974	0.0864371	0.567856	0.00131294	-0.316878	0.0939624	-0.055988	0.772988	-0.112367	0.561683	0.112736	0.560392
CTBP2	black	-0.132431	0.493459	-0.0417677	0.829669	-0.20988	0.274504	0.248065	0.194459	-0.032846	0.865682	0.39674	0.0331004	0.436865	0.017809	0.294085	0.121501	0.58949	0.000765306	-0.222022	0.247047	0.225255	0.240054	0.25585	0.180371	-0.0110048	0.954818
CYB561D1	black	-0.20713	0.280985	-0.0948604	0.624506	-0.151061	0.43409	0.439165	0.0171501	-0.374929	0.0450676	-0.0793015	0.682604	-0.052831	0.785484	-0.071257	0.713381	0.466716	0.0107024	0.0532727	0.783733	0.138116	0.474922	0.431811	0.0193311	0.227757	0.234733
CYP26B1	black	-0.150757	0.435026	0.381467	0.0411673	-0.0810474	0.675988	0.231659	0.226593	-0.0742893	0.701725	0.220377	0.250656	0.276606	0.146345	0.0871726	0.652965	0.657113	0.000107751	-0.0511064	0.792333	0.376518	0.0440937	0.259507	0.174007	-0.0275419	0.887222
CYP27B1	black	-0.216332	0.25968	0.381493	0.0411523	-0.0358174	0.853655	0.0510782	0.792445	-0.0795568	0.681635	0.180188	0.34961	0.127046	0.511348	0.191324	0.320119	0.609523	0.000448367	-0.202395	0.292371	0.126995	0.51152	0.235831	0.218104	0.190063	0.323379
CYP2W1	black	0.069192	0.721355	0.497597	0.00602197	0.349304	0.063267	0.230382	0.229236	-0.0682602	0.724963	0.0845518	0.662779	-0.00231021	0.99051	0.066056	0.73352	0.540166	0.00248844	-0.138317	0.474273	-0.0843686	0.663468	-0.0235103	0.903648	0.209549	0.275279
CYP51A1	black	-0.133197	0.49094	-0.167254	0.385831	0.0720774	0.710221	0.391189	0.0358701	-0.336382	0.0743915	0.0170706	0.929964	-0.0486355	0.802172	0.113918	0.55626	0.571342	0.00120657	0.24997	0.190944	0.268085	0.159703	0.569768	0.00125362	0.228753	0.232637
CYTH2	black	-0.115593	0.550431	0.700784	2.3e-05	0.0892641	0.645173	0.0717068	0.711648	-0.121772	0.529176	0.27084	0.155292	0.258802	0.175222	0.271242	0.154657	0.547219	0.00212539	-0.482973	0.00795801	-0.0735404	0.704598	-0.158826	0.410551	-0.0502272	0.79583
DAB2IP	black	-0.255888	0.180304	-0.0816369	0.67376	-0.168815	0.381349	0.134018	0.488245	0.0786303	0.685154	0.51748	0.0040415	0.45069	0.0141436	0.540905	0.00244807	0.621345	0.000321488	-0.199431	0.299647	0.14789	0.443911	0.0182637	0.925082	0.305177	0.107439
DAND5	black	0.191766	0.31898	0.650806	0.000131994	0.135664	0.482871	-0.0723637	0.70912	0.178039	0.355484	0.427347	0.0207631	0.395127	0.0338865	0.308206	0.10382	0.63341	0.00022575	-0.546504	0.00216	-0.217516	0.257016	-0.309058	0.102819	0.249229	0.192306
DCAF16	black	-0.0828117	0.669326	0.568531	0.00129173	0.0698549	0.718792	0.0919743	0.63513	-0.0694152	0.720492	0.333263	0.0772901	0.38937	0.0368171	0.231552	0.226814	0.635574	0.000211544	-0.375356	0.0448044	0.0489804	0.800796	0.037887	0.845297	-0.0826355	0.66999
DCDC2	black	-0.151863	0.431627	0.417162	0.0243581	0.242497	0.20499	0.18222	0.344112	-0.110359	0.568744	0.287348	0.130679	0.278752	0.143112	0.15365	0.426162	0.542417	0.00236716	-0.368121	0.0494363	-0.279175	0.14248	-0.345605	0.0663095	0.355974	0.0580565
DDX11	black	0.116644	0.546789	0.665356	8.21e-05	0.0920683	0.634784	0.120401	0.533857	-0.0613811	0.75177	0.0859475	0.657546	0.0872958	0.652505	0.119437	0.53716	0.43363	0.0187715	-0.335416	0.0752799	-0.0987036	0.610471	-0.0943106	0.626524	0.0316834	0.870396
DENND4B	black	-0.144433	0.454754	0.171138	0.374735	0.012366	0.949236	0.263523	0.167201	-0.0926755	0.632542	0.41718	0.0243514	0.38447	0.039468	0.406421	0.0286848	0.832678	2.11e-08	-0.163403	0.397019	0.192318	0.317562	0.11505	0.552319	0.0245474	0.899419
DMWD	black	-0.226473	0.237455	0.266509	0.162266	-0.174309	0.365815	0.112625	0.560783	-0.0448204	0.81742	-0.0254654	0.895677	-0.0825533	0.6703	0.111686	0.564073	0.448388	0.0147062	0.0682551	0.724983	0.280102	0.141104	0.162204	0.400539	0.111512	0.564685
DNAH10	black	-0.116719	0.546529	0.214712	0.263351	0.0686122	0.723599	0.291449	0.125033	-0.299733	0.114181	0.280205	0.140952	0.263685	0.166932	0.193848	0.313654	0.67127	6.72e-05	-0.0716539	0.711852	0.111845	0.563517	0.273662	0.150865	0.0363804	0.85138
DNAH10OS	black	-0.280765	0.140127	0.196515	0.306914	0.0164367	0.932558	0.233029	0.223781	-0.242618	0.204757	0.401127	0.0310361	0.429394	0.0200958	0.0911657	0.63812	0.691951	3.21e-05	-0.23814	0.213498	-0.0503986	0.795148	-0.00184708	0.992413	0.214718	0.263337
DNAH14	black	-0.0179937	0.926186	0.441	0.0166388	0.199728	0.298913	0.221321	0.248581	-0.173531	0.367989	0.307437	0.10473	0.289632	0.127512	0.296244	0.118663	0.692992	3.09e-05	-0.265425	0.164045	-0.125257	0.517362	-0.130805	0.498826	0.335032	0.0756356
DNMT3A	black	-0.154898	0.422367	0.465432	0.0109495	0.0120365	0.950587	0.345897	0.0660656	-0.185769	0.334633	0.0102337	0.957981	0.0259421	0.893735	-0.100061	0.605546	0.594465	0.000672338	-0.21091	0.2721	-0.0631179	0.744974	0.0141753	0.94182	0.0513893	0.791209
DSTYK	black	-0.189151	0.32575	-0.0253628	0.896095	-0.133872	0.488724	0.424234	0.0218122	-0.278529	0.143445	0.348549	0.0638791	0.307277	0.10492	0.396949	0.0329995	0.877352	4.21e-10	-0.0585597	0.762849	0.369211	0.0487153	0.437726	0.01756	0.173883	0.367005
DUOX1	black	0.129401	0.503485	0.206661	0.282101	0.0154706	0.936514	0.182756	0.342668	0.020077	0.917667	0.249727	0.191389	0.202659	0.291729	0.29991	0.113956	0.714613	1.33e-05	-0.271269	0.154614	-0.00443096	0.9818	0.0360123	0.852867	0.304187	0.108643
DYRK2	black	-0.39594	0.0334886	0.296992	0.117692	-0.144568	0.454327	0.135558	0.483217	-0.166641	0.387599	0.208903	0.276795	0.249607	0.191609	-0.0414959	0.830762	0.460436	0.0119563	-0.1104	0.568598	0.0914615	0.637026	0.159577	0.408312	-0.169647	0.37897
EHMT2	black	0.0480859	0.804364	0.537287	0.00265134	0.0813073	0.675005	0.21744	0.257188	-0.00877415	0.96397	0.0906488	0.640034	0.117069	0.545317	0.0155619	0.936141	0.375283	0.0448491	-0.393285	0.034803	-0.0974152	0.615161	-0.267539	0.160587	0.0459385	0.812944
ELK4	black	-0.1864	0.332965	0.0123102	0.949465	-0.00550595	0.977386	0.35854	0.0561439	-0.355433	0.0584659	0.470175	0.0100602	0.478779	0.00860169	0.368425	0.0492345	0.801119	1.78e-07	-0.157432	0.414724	0.179789	0.350695	0.154124	0.424718	0.1336	0.489616
ENAH	black	-0.34734	0.064869	0.242468	0.205046	-0.0930735	0.631075	0.489121	0.00708832	-0.367991	0.0495227	0.176129	0.360751	0.213011	0.267243	0.248332	0.193963	0.798978	2.03e-07	-0.209901	0.274456	0.212031	0.269502	0.41603	0.0247875	0.0978943	0.613415
EPB41L5	black	-0.139092	0.471776	0.311189	0.100346	0.117246	0.544706	0.288698	0.1288	-0.165465	0.391004	0.265718	0.163564	0.308801	0.103119	0.243477	0.203108	0.716197	1.25e-05	-0.432794	0.0190268	-0.179726	0.350869	0.132687	0.492617	0.306873	0.105401
ERBB3	black	-0.192414	0.317317	0.60284	0.000538024	0.158569	0.411318	0.140886	0.466019	-0.23558	0.218608	0.1971	0.305445	0.229253	0.231589	0.0805454	0.677888	0.508426	0.00486044	-0.50723	0.00497856	-0.366282	0.0506722	-0.217832	0.256308	0.158874	0.410408
EVC	black	-0.154317	0.424132	0.186268	0.333314	0.17442	0.365503	0.296323	0.11856	-0.152638	0.429252	0.167611	0.384802	0.157923	0.41325	0.0684725	0.724141	0.631889	0.000236227	-0.0757693	0.69606	0.0376607	0.84621	0.170728	0.375896	0.253682	0.184221
FAM171A1	black	-0.0671069	0.729436	0.486992	0.00737994	0.193136	0.315469	0.18615	0.333624	-0.230643	0.228695	0.289341	0.127913	0.236213	0.217336	0.149481	0.438971	0.565886	0.00137657	-0.274199	0.150034	-0.105105	0.587392	-0.222244	0.246563	0.150399	0.436131
FAM189A1	black	-0.269092	0.158082	0.282596	0.13745	0.124484	0.519971	0.0349196	0.857285	-0.0826854	0.669802	0.178001	0.355587	0.167709	0.38452	0.127166	0.510947	0.337994	0.0729273	-0.0577781	0.765927	0.169719	0.378765	-0.0682914	0.724842	0.0899423	0.642654
FAM214A	black	-0.0963494	0.619053	0.125702	0.515865	-0.0494502	0.798924	0.444053	0.0158162	-0.213313	0.266549	0.0841432	0.664315	0.104183	0.590692	0.0835137	0.666682	0.651685	0.000128352	-0.0403766	0.835264	0.0821937	0.671657	0.506303	0.00507176	0.217356	0.257375
FAM219B	black	-0.0751853	0.698294	0.11506	0.552283	0.0594299	0.759427	0.315973	0.0949573	0.0176223	0.927706	0.353673	0.0598148	0.349016	0.0634999	0.24481	0.200569	0.737579	4.99e-06	-0.0965228	0.618419	0.18185	0.345107	0.32234	0.0881272	0.268416	0.159168
FAM222B	black	-0.0959885	0.620372	0.534754	0.00280219	-0.0860861	0.657027	0.187855	0.329136	-0.0726688	0.707946	0.279724	0.141665	0.229559	0.23095	0.275319	0.148309	0.679581	5.03e-05	-0.219781	0.251973	0.042316	0.827466	0.0844107	0.663309	0.150685	0.435249
FAM78B	black	0.0578191	0.765765	0.395521	0.0336935	0.110279	0.569025	0.177901	0.355861	-0.100155	0.605207	0.15178	0.431882	0.133369	0.490374	0.365551	0.05117	0.488541	0.00716668	-0.165868	0.389836	0.122806	0.525658	0.110915	0.566783	-0.162047	0.401001
FAM83H	black	-0.345978	0.0659976	0.535424	0.00276158	0.0710981	0.713994	0.265601	0.163755	-0.184994	0.336689	0.271545	0.154178	0.329003	0.0813878	0.338508	0.0724643	0.697013	2.66e-05	-0.296169	0.11876	-0.00590776	0.975736	0.0729317	0.706936	0.0679826	0.726039
FAM8A1	black	-0.278083	0.144114	-0.0738349	0.703468	-0.0794429	0.682068	0.494332	0.0064153	-0.368157	0.0494122	0.268078	0.159715	0.274214	0.150011	0.168275	0.382894	0.746859	3.26e-06	-0.112681	0.560585	0.16938	0.379733	0.390254	0.0363541	0.16552	0.390846
FANCC	black	-0.11488	0.552911	0.345661	0.0662628	-0.0534185	0.783155	-0.113073	0.559214	-0.140313	0.467854	0.0909186	0.639035	0.0835742	0.666454	-0.0660715	0.733459	0.451177	0.0140271	-0.265821	0.163394	-0.146749	0.447474	0.0499145	0.797075	0.313227	0.0980222
FAXDC2	black	-0.242066	0.205821	-0.281865	0.138514	-0.216965	0.258254	0.170783	0.375741	-0.207722	0.279582	0.137787	0.475983	0.115629	0.550307	0.0226495	0.907161	0.351537	0.0614836	-0.0735832	0.704434	-0.128684	0.505875	0.186631	0.332354	0.59011	0.000753144
FBXL22	black	-0.12407	0.52137	0.386562	0.0383181	-0.0584802	0.763162	0.469609	0.010163	-0.240365	0.209123	0.124041	0.521471	0.210301	0.273519	-0.00189877	0.9922	0.660028	9.8e-05	-0.168603	0.381956	0.0140538	0.942318	0.255688	0.180657	0.100131	0.605292
FER	black	-0.139501	0.470458	-0.0624339	0.747648	0.0683174	0.724741	0.268556	0.158944	-0.254613	0.182561	0.25798	0.176645	0.225998	0.238467	0.243363	0.203327	0.672629	6.41e-05	0.221499	0.24819	0.394698	0.0340982	0.502445	0.00547576	0.13578	0.482494
FGD6	black	-0.227912	0.234406	0.477568	0.00879552	0.0743719	0.701409	0.341145	0.0701285	-0.224712	0.241219	0.196723	0.30639	0.165674	0.390399	0.1602	0.406461	0.737062	5.11e-06	0.045301	0.815496	0.207218	0.280775	0.195101	0.310477	0.146578	0.448009
FLVCR1	black	0.010972	0.954953	0.454931	0.0131541	0.0767902	0.692161	0.19441	0.312227	-0.0544691	0.778993	0.361466	0.0540237	0.331085	0.079365	0.39953	0.0317751	0.766238	1.26e-06	-0.375323	0.044825	-0.0610533	0.753055	-0.00771013	0.968337	0.0335387	0.862875
FOXK1	black	-0.145659	0.450892	0.0144875	0.940541	0.0786285	0.685161	0.431462	0.0194399	-0.213179	0.266857	-0.000291304	0.998803	-0.0601078	0.756764	0.153256	0.427364	0.620127	0.000332902	0.262313	0.169232	0.368661	0.0490781	0.40509	0.0292619	0.132921	0.491847
FRAS1	black	0.0387294	0.841899	0.525274	0.00343403	0.335412	0.0752842	0.0874089	0.652083	-0.121547	0.529941	0.314646	0.096429	0.264355	0.165817	0.253455	0.184627	0.54307	0.00233296	-0.207767	0.279476	-0.139613	0.470101	-0.174934	0.364071	0.0699164	0.718555
GABRE	black	-0.200774	0.296336	-0.0409955	0.832774	-0.141119	0.465276	0.366858	0.0502823	-0.0635856	0.743147	0.171396	0.374004	0.200075	0.298054	0.128052	0.507984	0.670196	6.97e-05	0.071473	0.712549	0.267154	0.161215	0.332255	0.0782447	0.215578	0.261383
GCNA	black	0.0241925	0.900866	0.260197	0.172824	0.0689111	0.722442	0.292902	0.123077	-0.100567	0.603712	-0.103447	0.593334	-0.071494	0.712468	-0.0993748	0.608034	0.567583	0.00132161	0.00681563	0.972009	0.0804013	0.678434	0.158738	0.410813	0.193141	0.315457
GK5	black	-0.121909	0.528709	-0.0493621	0.799275	-0.0140042	0.942521	0.476478	0.00897315	-0.0856443	0.658681	0.391384	0.0357697	0.386456	0.0383758	0.363899	0.0523092	0.762132	1.56e-06	-0.121989	0.528435	0.117016	0.545502	0.302446	0.110784	0.156005	0.41902
GLIS3	black	-0.232162	0.225558	0.454707	0.0132048	0.111769	0.563783	0.0159028	0.934745	0.0246662	0.898934	0.222776	0.245404	0.264727	0.1652	0.0308209	0.873895	0.399274	0.0318951	-0.133561	0.489744	-0.025823	0.89422	-0.240141	0.20956	0.0993747	0.608034
GLS	black	0.0895096	0.644261	0.205535	0.284787	0.0954073	0.6225	0.161541	0.402492	-0.168497	0.382259	0.406041	0.0288484	0.336061	0.0746862	0.491766	0.00673957	0.652714	0.000124195	0.082117	0.671946	0.303915	0.108975	0.31849	0.0922112	0.0935931	0.629162
GMNN	black	-0.0213557	0.912443	0.44874	0.014619	0.108685	0.574654	0.387472	0.0378264	-0.0401036	0.836363	0.156773	0.416705	0.163314	0.397278	0.215038	0.26261	0.678546	5.21e-05	-0.437102	0.0177402	-0.0802856	0.678872	-0.102052	0.598353	0.199995	0.298253
GNRH1	black	0.0476448	0.806125	0.38394	0.0397638	-0.00139858	0.994255	0.010691	0.956105	0.0620969	0.748967	0.481082	0.0082431	0.428414	0.020413	0.368804	0.0489834	0.684013	4.29e-05	-0.369122	0.0487738	0.123293	0.524004	-0.101218	0.60136	0.118261	0.541207
GOLGA6L9	black	0.0103652	0.957441	0.608778	0.000457662	0.135288	0.484097	0.226922	0.236501	-0.0284014	0.883726	0.130836	0.498726	0.166865	0.386952	0.0875394	0.651596	0.58156	0.000936791	-0.422426	0.0224415	-0.200861	0.296122	0.0620191	0.749272	0.195293	0.309989
GON4L	black	-0.249998	0.190892	0.0063422	0.973952	-0.0597685	0.758097	0.39482	0.0340383	-0.20517	0.285662	0.423636	0.0220188	0.435275	0.0182768	0.374342	0.0454322	0.860776	2.11e-09	-0.148489	0.442047	0.237528	0.214712	0.26656	0.162183	0.015411	0.936758
GPATCH2	black	-0.0580456	0.764873	0.147233	0.445961	-0.110802	0.567182	0.287477	0.130498	-0.273241	0.151521	0.376915	0.0438529	0.347202	0.0649823	0.403078	0.0301522	0.857025	2.94e-09	-0.150317	0.436385	0.269344	0.157677	0.273539	0.151057	0.0676013	0.727518
GPR35	black	0.29433	0.121176	0.507437	0.00495794	0.114341	0.554786	-0.14704	0.446563	0.106593	0.582084	0.223594	0.24363	0.198067	0.303032	0.31335	0.0978831	0.263074	0.167953	-0.432992	0.0189663	-0.221891	0.247334	-0.047172	0.808013	-0.111464	0.564853
HCFC1	black	-0.244812	0.200565	-0.182919	0.342232	-0.141667	0.463526	0.381771	0.0409923	-0.250706	0.189597	0.187754	0.329401	0.177408	0.357218	0.23547	0.218829	0.820656	5e-08	0.0221405	0.909238	0.311069	0.100484	0.423867	0.0219387	0.292906	0.123072
HIP1R	black	-0.572383	0.00117632	0.432922	0.0189877	0.110613	0.567846	0.350681	0.0621624	-0.278399	0.14364	-0.0860682	0.657094	-0.0167321	0.931349	-0.248152	0.194298	0.514714	0.00427813	-0.197145	0.305333	-0.0655683	0.735417	-0.0847751	0.661941	0.260104	0.172984
HIST1H2BF	black	-0.203985	0.288515	0.600716	0.000569641	0.210922	0.272073	-0.0277787	0.886259	0.012347	0.949314	0.160005	0.40704	0.111817	0.563614	0.181635	0.345689	0.369211	0.0487151	-0.116209	0.548295	-0.0301475	0.87663	-0.024454	0.899799	-0.00841002	0.965464
HIST1H3E	black	-0.1006	0.603594	0.432175	0.0192181	0.171775	0.37293	0.0477507	0.805702	-0.0564031	0.771349	0.306738	0.105563	0.245782	0.19873	0.246568	0.197252	0.494564	0.00638669	-0.116815	0.546198	-0.0458619	0.813251	0.0296884	0.878494	0.0961734	0.619696
HIST1H4E	black	-0.207858	0.27926	0.635938	0.000209236	0.149031	0.440363	-0.143144	0.458829	0.034429	0.859271	0.246927	0.19658	0.204818	0.286509	0.159878	0.407417	0.381792	0.0409805	-0.426034	0.0212005	-0.178348	0.354633	-0.248116	0.194364	0.0498905	0.797171
HIST2H2BE	black	-0.259614	0.173823	0.424466	0.0217325	0.0336941	0.862246	-0.123265	0.524099	0.0220573	0.909578	0.37161	0.0471573	0.349937	0.0627572	0.254375	0.182984	0.42789	0.0205842	-0.375257	0.0448652	-0.117304	0.544505	-0.114717	0.553476	0.127285	0.51055
HIST2H2BF	black	-0.325392	0.0849897	0.396731	0.033105	0.0295302	0.879138	0.0701079	0.717815	-0.130413	0.500125	0.310381	0.101278	0.270248	0.156233	0.265342	0.164183	0.583741	0.000886583	-0.219946	0.251609	0.0518618	0.789331	0.0579066	0.765421	0.108004	0.577071
HIST4H4	black	-0.0664638	0.731934	0.506972	0.00500428	0.0542171	0.779991	0.170013	0.377929	-0.0576643	0.766375	0.189486	0.324876	0.145708	0.45074	0.172473	0.370963	0.738374	4.82e-06	-0.147572	0.444904	0.016911	0.930617	0.160732	0.404885	0.150965	0.434387
HKR1	black	-0.288422	0.129183	0.596243	0.000641585	-0.089015	0.646099	0.0598547	0.757759	-0.0286598	0.882675	0.219779	0.251978	0.193504	0.314532	0.271477	0.154285	0.550926	0.00195364	-0.440195	0.0168616	-0.141476	0.464136	-0.137842	0.475807	0.183681	0.34019
HMGN4	black	0.101217	0.601364	-0.123854	0.522104	0.0166218	0.931801	0.381419	0.0411947	0.115683	0.550118	0.314747	0.0963162	0.307394	0.104781	0.163914	0.395523	0.600333	0.000575506	0.0483781	0.803198	0.243298	0.203451	0.235281	0.21921	0.203454	0.289799
HMOX1	black	-0.117123	0.545131	-0.632123	0.00023459	-0.0811177	0.675722	0.145232	0.452234	-0.196514	0.306915	-0.56504	0.00140471	-0.57744	0.00103847	-0.389975	0.0364995	-0.515223	0.00423375	0.586924	0.000817518	0.183973	0.33941	0.238933	0.211932	0.0937376	0.62863
HR	black	0.0563762	0.771455	0.531331	0.0030177	0.0811414	0.675633	0.0130148	0.946576	0.0199791	0.918068	0.368838	0.0489612	0.397477	0.0327462	0.356675	0.0575291	0.465698	0.010898	-0.395423	0.0337415	0.113735	0.5569	-0.135204	0.484371	-0.269788	0.156967
IFT81	black	-0.0193251	0.920741	0.51879	0.00393343	-0.0172761	0.929123	0.0850395	0.660949	-0.166159	0.388994	0.190311	0.322737	0.192654	0.316702	0.04936	0.799284	0.622052	0.000315023	-0.0580523	0.764847	0.23761	0.214549	0.168284	0.382869	0.0364589	0.851062
IGSF5	black	0.180004	0.35011	0.34273	0.0687521	0.242708	0.204584	0.250197	0.190528	-0.0488796	0.801198	0.38576	0.0387555	0.370648	0.0477776	0.473312	0.00950622	0.679463	5.05e-05	-0.252564	0.186229	0.131315	0.497139	0.0267352	0.890505	-0.0382077	0.844003
ILF3	black	-0.167788	0.384293	0.563294	0.00146437	0.0359448	0.85314	0.229786	0.230476	-0.154534	0.423472	0.0403126	0.835522	0.0299454	0.87745	0.156588	0.417261	0.773209	8.78e-07	-0.1601	0.40676	0.0888775	0.64661	0.105219	0.586984	0.198851	0.301083
IQCE	black	-0.255398	0.181169	0.270191	0.156324	0.0634073	0.743843	0.541974	0.00239062	-0.261378	0.170813	0.0940767	0.627384	0.110015	0.569954	0.143507	0.457679	0.799533	1.97e-07	-0.185428	0.335537	0.0615356	0.751165	0.163443	0.3969	0.394457	0.0342177
JRK	black	-0.0933373	0.630104	0.144465	0.454651	0.0324198	0.867409	0.31084	0.100748	-0.242889	0.204235	0.372833	0.0463786	0.371552	0.0471948	0.390936	0.0360002	0.838975	1.31e-08	-0.116995	0.545574	0.213153	0.266916	0.363795	0.0523818	0.0660965	0.733362
KANK1	black	-0.27056	0.155738	0.0880425	0.64972	-0.0323455	0.867711	0.538039	0.00260793	-0.403737	0.0298582	0.215394	0.261801	0.231829	0.226244	0.229413	0.231256	0.790568	3.35e-07	-0.0754347	0.69734	0.184937	0.33684	0.418021	0.0240366	0.177585	0.356731
KCNH2	black	0.13288	0.491982	-0.0303143	0.875952	-0.149479	0.438977	0.208424	0.277922	-0.0789788	0.68383	0.244812	0.200564	0.164369	0.394194	0.249904	0.191065	0.523428	0.00357035	-0.0720167	0.710455	0.226482	0.237434	0.299564	0.114394	0.271105	0.154874
KCNH4	black	0.12294	0.525201	-0.0263555	0.892051	-0.14984	0.437857	0.408286	0.0278918	0.0418972	0.829149	0.17619	0.360581	0.145049	0.452811	0.0883186	0.648691	0.630703	0.000244696	-0.0286481	0.882723	0.155575	0.42032	0.203351	0.290048	0.348525	0.063899
KCNMB3	black	-0.167069	0.386363	0.6812	4.75e-05	0.252682	0.186014	0.0163329	0.932983	-0.0726975	0.707836	0.23065	0.228681	0.198693	0.301475	0.273623	0.150926	0.571555	0.00120034	-0.407262	0.0283248	-0.362065	0.053598	-0.296933	0.117768	0.214013	0.264947
KCTD13	black	-0.0541017	0.780448	0.340825	0.0704085	-0.111367	0.565194	0.180721	0.348162	-0.0632579	0.744427	-0.086282	0.656294	-0.0722702	0.709479	-0.0967357	0.617641	0.54043	0.00247397	-0.243261	0.203523	0.128146	0.507668	0.027691	0.886615	0.189337	0.325264
KCTD7	black	0.128537	0.506363	0.10259	0.596413	0.121101	0.531464	0.202408	0.29234	0.0311346	0.872622	0.187698	0.329547	0.160632	0.405179	0.167957	0.383807	0.600823	0.000568006	-0.063023	0.745345	0.0209602	0.914059	0.225305	0.239946	0.394094	0.0343984
KHDC4	black	-0.114591	0.553918	0.251056	0.18896	-4.65e-05	0.999809	0.205407	0.285094	-0.133702	0.489283	0.484683	0.00770748	0.491864	0.00672698	0.38803	0.0375273	0.864109	1.55e-09	-0.319016	0.0916444	0.0743572	0.701465	0.136116	0.481401	0.0947042	0.625079
KIAA0100	black	-0.095628	0.621692	-0.0794418	0.682072	-0.0863241	0.656136	0.296627	0.118164	-0.237027	0.215709	-0.00315063	0.987059	-0.0203594	0.916513	0.116273	0.548074	0.597896	0.00061413	0.244993	0.200222	0.38765	0.0377305	0.484093	0.00779317	0.187947	0.328895
KIAA0556	black	-0.0700456	0.718056	0.297018	0.117658	-0.121664	0.529543	0.372844	0.0463715	-0.21038	0.273336	0.043118	0.824246	0.0610766	0.752964	0.088266	0.648887	0.79063	3.34e-07	0.0096681	0.960302	0.357628	0.0568182	0.511357	0.00458106	0.063185	0.744712
KIAA0753	black	0.0298387	0.877884	0.277791	0.144554	-0.182481	0.343408	0.0321544	0.868485	-0.095628	0.621692	0.370469	0.0478931	0.364183	0.052112	0.291597	0.124833	0.642059	0.000173594	-0.187368	0.330415	0.246827	0.196766	0.112597	0.560878	-0.132407	0.493536
KIAA1614	black	0.134735	0.485901	-0.0194208	0.92035	-0.0518983	0.789186	0.0874383	0.651973	0.00915528	0.962406	0.2064	0.28272	0.139342	0.47097	0.19072	0.321679	0.371968	0.0469287	-0.138331	0.474227	0.0697091	0.719356	-0.0800799	0.679652	0.187538	0.329967
KIAA1958	black	-0.396987	0.0329813	0.358833	0.0559286	0.00654378	0.973125	0.503387	0.00537461	-0.343231	0.0683217	-0.110572	0.567993	-0.0958044	0.621046	-0.174343	0.365719	0.567287	0.00133105	-0.104617	0.589138	-0.0260901	0.893132	0.230196	0.229622	0.22511	0.240365
KLF13	black	0.00164998	0.993222	0.07926	0.682762	0.0573749	0.767516	0.360155	0.0549658	-0.1975	0.304446	0.142004	0.462453	0.121774	0.529167	0.282975	0.136901	0.703846	2.04e-05	0.0902205	0.641622	0.34796	0.0643595	0.524379	0.00349956	0.123764	0.522407
KLHL15	black	-0.211902	0.269801	-0.396645	0.0331463	-0.165136	0.391962	0.509893	0.00471892	-0.429757	0.0199795	0.0141049	0.942109	-0.0372823	0.847737	0.137323	0.477484	0.577045	0.0010487	0.24053	0.208802	0.313752	0.0974306	0.649645	0.00013695	0.202865	0.291229
L3MBTL1	black	-0.125604	0.516194	0.332994	0.0775439	0.0334439	0.863259	0.38332	0.0401122	-0.146478	0.448322	0.156015	0.41899	0.195275	0.310035	-0.020687	0.915175	0.778948	6.45e-07	-0.293618	0.122122	-0.0072883	0.970068	0.160841	0.404562	0.247611	0.195303
LAMA5	black	-0.281735	0.138704	0.490218	0.00694186	0.0821637	0.67177	0.274683	0.149287	-0.142415	0.461145	0.193377	0.314854	0.206245	0.28309	0.0668487	0.730439	0.711349	1.52e-05	-0.214773	0.263213	-0.0633468	0.74408	-0.0260004	0.893498	0.333898	0.0766931
LENG8	black	0.00718168	0.970506	0.490736	0.00687364	0.1176	0.543483	0.21295	0.267383	-0.00952654	0.960882	0.34559	0.0663228	0.334616	0.0760224	0.279324	0.142259	0.832399	2.16e-08	-0.29593	0.119073	0.00116348	0.995221	0.0658536	0.734307	0.163817	0.395805
LGR4	black	-0.138117	0.474918	0.0386544	0.842202	0.182597	0.343098	0.337907	0.0730051	-0.137418	0.477178	0.203252	0.29029	0.135971	0.481873	0.149327	0.439447	0.557475	0.00167939	-0.115309	0.551419	-0.123714	0.522576	0.202528	0.292047	0.40395	0.0297636
LHX4	black	-0.128878	0.505227	0.204152	0.288112	0.0792238	0.6829	0.364472	0.0519123	-0.27915	0.142518	0.363507	0.0525829	0.346396	0.06565	0.291555	0.12489	0.89403	6.49e-11	-0.0999558	0.605927	0.161711	0.401989	0.335699	0.0750192	0.131431	0.496758
LIN9	black	0.165514	0.390864	0.306436	0.105924	0.119574	0.536693	0.162531	0.399575	-0.180773	0.348021	0.381796	0.0409784	0.323433	0.0869937	0.400194	0.031466	0.726336	8.17e-06	-0.0985223	0.61113	0.212944	0.267398	0.210839	0.272267	0.15308	0.427902
LINC01600	black	0.196311	0.307425	0.4373	0.017683	-0.0441878	0.819955	-0.123975	0.521693	0.147606	0.444798	0.384991	0.0391792	0.41648	0.0246159	0.24232	0.20533	0.581485	0.000938574	-0.534321	0.00282868	-0.134162	0.487775	-0.225159	0.24026	0.162685	0.399124
LINGO1	black	-0.0172667	0.929161	0.451084	0.0140492	0.0274659	0.887531	0.305007	0.107645	-0.0806615	0.677449	0.25161	0.187953	0.252245	0.186804	0.291134	0.125461	0.637314	0.000200703	-0.314473	0.0966226	0.163133	0.397808	0.110457	0.568396	-0.0345536	0.858766
LNX2	black	-0.308552	0.103412	0.00298801	0.987727	-0.0708653	0.714892	0.177005	0.358328	-0.286737	0.131535	0.22777	0.234707	0.184614	0.3377	0.283442	0.136226	0.483544	0.00787362	-0.0635579	0.743255	0.100742	0.603082	0.438892	0.0172273	0.205663	0.284483
LRRC37A3	black	-0.159317	0.409087	0.343324	0.0682422	0.0334846	0.863094	0.379859	0.0421004	-0.382861	0.0403711	-0.0391303	0.840284	0.0302041	0.8764	-0.0738198	0.703526	0.55748	0.0016792	-0.19159	0.319433	0.014904	0.938835	0.332899	0.0776339	0.156796	0.416636
LRRC37B	black	-0.162044	0.40101	0.48371	0.00784924	0.10526	0.586838	0.191977	0.318437	-0.0246316	0.899075	0.0277536	0.886361	0.104586	0.58925	-0.098513	0.611164	0.562822	0.0014809	-0.405807	0.0289499	-0.17043	0.376743	0.0176719	0.927503	0.343114	0.0684219
LY6G5B	black	-0.0593742	0.759646	0.356576	0.0576036	0.17773	0.356332	0.332461	0.0780492	-0.0985625	0.610984	0.303091	0.109986	0.360611	0.0546367	0.118137	0.541632	0.746584	3.31e-06	-0.248517	0.193621	0.00452738	0.981404	0.0743035	0.701671	0.094029	0.627559
LZTS2	black	-0.236359	0.217044	0.176816	0.358851	-0.133449	0.490111	0.303156	0.109907	-0.184434	0.33818	0.152624	0.429295	0.195725	0.3089	0.054816	0.777621	0.618039	0.0003533	-0.238018	0.21374	0.259461	0.174086	0.148326	0.442556	-0.0391027	0.840395
MAOB	black	0.0233554	0.90428	0.258541	0.175673	0.089859	0.642963	0.2539	0.18383	-0.134033	0.488198	0.22164	0.247883	0.162885	0.398536	0.122131	0.527951	0.564597	0.00141965	-0.351475	0.0615325	-0.260054	0.173069	-0.0553103	0.775666	0.527732	0.0032595
MAP3K1	black	-0.381091	0.0413838	0.261068	0.171339	0.102401	0.597094	0.243552	0.202965	-0.299061	0.115033	0.362657	0.0531794	0.331877	0.0786052	0.287188	0.130903	0.712308	1.46e-05	-0.163572	0.396523	0.0203342	0.916616	0.173839	0.367126	0.290982	0.125667
MAP3K21	black	-0.141532	0.463958	0.320263	0.0903127	0.25059	0.189808	0.0673246	0.728591	-0.173985	0.366718	0.511755	0.00454426	0.465983	0.0108429	0.422292	0.0224885	0.667615	7.61e-05	-0.280717	0.140197	-0.0553782	0.775398	-0.0239296	0.901938	0.337249	0.0736015
MAP3K9	black	-0.2609	0.171625	0.140399	0.467577	-0.022823	0.906453	0.328226	0.082153	-0.31835	0.0923622	-0.0400088	0.836745	-0.105072	0.587512	0.0249406	0.897816	0.586522	0.000825974	0.101894	0.598923	0.109276	0.572563	0.435234	0.018289	0.327785	0.0825892
MAP4K3	black	-0.138814	0.47267	0.302004	0.111332	0.0676799	0.727213	0.293553	0.122208	-0.124459	0.520055	0.0557463	0.773943	0.0392901	0.83964	-0.0927712	0.63219	0.593139	0.000696097	-0.117533	0.543714	-0.0993637	0.608074	0.073828	0.703494	0.322869	0.0875779
MAPT	black	0.236954	0.215855	0.331773	0.0787045	0.252042	0.187171	0.375118	0.0449513	0.0487218	0.801828	0.0266005	0.891054	0.0593372	0.759792	0.0611074	0.752843	0.540277	0.00248234	-0.193635	0.314198	-0.046844	0.809324	0.0667955	0.730645	0.299183	0.114879
MATR3	black	-0.0708104	0.715103	0.122172	0.527811	0.0374592	0.847023	0.363085	0.0528784	-0.162914	0.398452	0.223547	0.243732	0.207851	0.279277	0.0973527	0.615389	0.78996	3.47e-07	-0.00134446	0.994477	0.115684	0.550116	0.373405	0.0460177	0.298735	0.11545
MDM4	black	-0.072103	0.710123	0.316219	0.094686	0.0573561	0.76759	0.24333	0.20339	-0.143481	0.457763	0.505796	0.0051233	0.477001	0.00888757	0.479098	0.0085513	0.893782	6.68e-11	-0.350058	0.0626605	0.0304041	0.875588	0.0831833	0.667926	0.125676	0.51595
MED25	black	-0.0748851	0.699443	0.634226	0.000220298	0.0232651	0.904648	0.203494	0.289703	-0.205333	0.285271	-0.0322314	0.868173	-0.0214763	0.91195	-0.0183417	0.924763	0.329884	0.0805274	-0.418605	0.0238198	-0.264871	0.16496	-0.216688	0.258876	0.00393655	0.983831
MFSD4A	black	-0.0943169	0.626501	0.420258	0.0232153	0.180599	0.348492	-0.0238359	0.90232	-0.0860157	0.65729	0.419553	0.0234717	0.37825	0.043051	0.336799	0.0740106	0.582496	0.000914944	-0.330398	0.0800279	-0.118066	0.541877	-0.227379	0.235533	0.294212	0.121333
MICALL2	black	-0.303617	0.109341	0.600025	0.000580272	0.154218	0.424433	0.114263	0.55506	-0.153352	0.427071	0.252619	0.186129	0.241186	0.207526	0.242275	0.205418	0.555232	0.00176929	-0.422104	0.022555	-0.166575	0.38779	-0.214144	0.264646	0.172926	0.369687
MINDY2	black	-0.240771	0.208332	0.0750041	0.698987	-0.107546	0.578694	0.337498	0.0733749	-0.186551	0.332567	0.224282	0.242145	0.225299	0.23996	0.168958	0.38094	0.644586	0.000160527	0.10106	0.601932	0.191771	0.318969	0.306216	0.106188	0.0987394	0.610341
MINK1	black	-0.2212	0.248846	0.376049	0.0443794	-0.146882	0.447057	0.330218	0.0802024	-0.197106	0.305432	0.200936	0.295938	0.182063	0.344534	0.20363	0.289374	0.746376	3.34e-06	-0.159327	0.409058	0.200212	0.297718	0.322591	0.0878666	0.0811702	0.675524
MLLT6	black	-0.0576312	0.766505	0.12853	0.506388	-0.0251653	0.8969	0.209821	0.274643	-0.171838	0.372754	0.156687	0.416962	0.184399	0.338273	0.125134	0.517776	0.666575	7.88e-05	0.0168407	0.930905	0.22267	0.245635	0.28784	0.129992	0.156096	0.418745
MMACHC	black	0.0424105	0.827087	0.572927	0.00116075	0.100667	0.603354	0.448807	0.0146026	-0.383704	0.0398959	-0.231971	0.225952	-0.254429	0.182887	-0.101424	0.600616	0.495585	0.00626191	-0.107829	0.577691	-0.00857551	0.964785	0.197262	0.30504	0.227487	0.235304
MOCOS	black	-0.125838	0.515407	0.0904135	0.640907	0.0343728	0.859498	0.390814	0.0360637	-0.180345	0.349183	0.0979464	0.613226	0.0398156	0.837523	0.229639	0.230783	0.572551	0.00117148	-0.0574308	0.767295	0.00649433	0.973328	0.181696	0.345525	0.406669	0.0285783
MROH1	black	-0.313255	0.0979907	-0.10062	0.603523	-0.0794193	0.682157	0.323007	0.087434	-0.124033	0.521495	0.140903	0.465965	0.187987	0.328789	0.207421	0.280294	0.551373	0.00193376	-0.0421934	0.827959	0.201648	0.294193	0.224954	0.240699	0.205019	0.286026
MSH3	black	0.0112344	0.953876	0.105312	0.586655	0.0473235	0.807408	0.411741	0.0264697	-0.293481	0.122304	0.0366103	0.850451	-0.0170444	0.930071	0.0739898	0.702873	0.609912	0.000443573	0.141315	0.464651	0.249031	0.192671	0.510034	0.00470546	0.261524	0.170566
MSH5	black	0.150087	0.437096	0.473792	0.00942363	0.29322	0.122652	0.302703	0.110465	0.0343366	0.859645	0.064843	0.738242	0.0566636	0.770321	-0.0351291	0.856438	0.590182	0.000751727	-0.0863335	0.656101	-0.0559428	0.773167	-0.000209443	0.99914	0.209943	0.274357
MSI2	black	-0.211928	0.269739	0.13873	0.47294	0.0771754	0.690693	0.508171	0.00488546	-0.227263	0.235777	0.0669408	0.730081	0.0621648	0.748702	0.0658918	0.734158	0.723075	9.38e-06	-0.0524666	0.78693	0.0810024	0.676158	0.399056	0.0319972	0.35069	0.0621555
MTFR1	black	-0.0930083	0.631316	0.178525	0.354148	-0.0042585	0.982509	0.326081	0.0842935	0.00180996	0.992565	0.0403324	0.835442	0.027058	0.889191	0.106957	0.580787	0.55532	0.00176569	0.0309959	0.873185	0.334008	0.0765899	0.248959	0.192803	0.190089	0.323312
MTHFS	black	-0.107507	0.578832	0.222712	0.245543	0.0502412	0.795774	0.281247	0.139418	-0.0550162	0.776829	0.042373	0.827237	-0.015693	0.935604	0.104594	0.58922	0.496485	0.00615357	-0.142009	0.462436	-0.0734509	0.704941	0.0472524	0.807692	0.602259	0.000546513
MTMR10	black	-0.187284	0.330636	0.203719	0.289158	0.0628626	0.745972	0.53061	0.00306485	-0.384323	0.0395499	-0.00766919	0.968505	-0.0111328	0.954293	0.0913285	0.637518	0.652035	0.000126924	0.0107056	0.956045	0.163552	0.396583	0.445515	0.0154344	0.199693	0.298999
MTSS1L	black	-0.153526	0.426541	0.100561	0.603734	0.162983	0.398249	0.257781	0.176991	-0.14016	0.468346	0.224472	0.241737	0.224613	0.241433	0.163948	0.395423	0.589002	0.000775004	-0.141007	0.465634	0.0706243	0.715821	0.0857782	0.65818	0.246016	0.198289
MYCBPAP	black	0.027952	0.885553	0.27803	0.144194	0.0201346	0.917432	0.268882	0.158419	-0.0843267	0.663625	0.231513	0.226895	0.178277	0.35483	0.271078	0.154916	0.587312	0.000809427	-0.258736	0.175336	0.066433	0.732054	0.110864	0.566965	0.15836	0.411944
MYO1C	black	0.0751581	0.698398	0.105293	0.586721	-0.0516841	0.790037	0.0985654	0.610973	0.187345	0.330475	0.362228	0.0534822	0.310834	0.100754	0.383933	0.0397679	0.592894	0.000700559	-0.241372	0.207164	0.149798	0.437989	-0.0415211	0.830661	0.248162	0.194278
MYOM3	black	-0.211555	0.270604	-0.292667	0.123392	-0.137684	0.476316	-0.0561035	0.772532	-0.190915	0.321173	-0.225409	0.239724	-0.17134	0.374161	-0.292145	0.124094	-0.33994	0.0711891	0.0507269	0.793842	0.0280562	0.88513	0.129751	0.502323	-0.366563	0.0504815
NDUFAF1	black	-0.0283909	0.883769	0.408519	0.0277942	-0.0325233	0.86699	0.00191695	0.992126	-0.0838239	0.665515	0.251571	0.188024	0.155017	0.422007	0.345774	0.0661683	0.537713	0.0026267	-0.33674	0.0740644	-0.107128	0.580182	0.0528247	0.785509	0.392908	0.0349931
NES	black	0.0543408	0.779501	-0.0442724	0.819616	-0.273757	0.150718	0.263751	0.166822	-0.100105	0.605386	0.421998	0.0225925	0.409586	0.0273496	0.41343	0.0257964	0.65521	0.000114611	-0.116163	0.548455	0.443803	0.0158821	0.322249	0.0882227	-0.0539556	0.781027
NIPA1	black	-0.197132	0.305366	0.541096	0.00243771	0.24599	0.198338	0.190835	0.321381	-0.145585	0.451123	0.197558	0.304301	0.193449	0.314671	0.162507	0.399646	0.622286	0.000312913	-0.446536	0.0151723	-0.434212	0.0185951	-0.107433	0.579095	0.332473	0.0780378
NLGN3	black	0.15018	0.436808	0.364592	0.0518292	-0.0234134	0.904043	0.0633742	0.743973	-0.0641482	0.740951	0.132738	0.492449	0.171952	0.372433	0.0460687	0.812424	0.49782	0.00599587	-0.266255	0.162682	-0.0396061	0.838367	0.0175584	0.927967	0.190747	0.321608
NPM2	black	-0.157808	0.413597	0.132969	0.49169	-0.306001	0.106445	-0.0152567	0.93739	0.133934	0.488522	0.105631	0.585514	0.125769	0.515638	0.0436438	0.822137	0.328147	0.082231	-0.363119	0.0528544	-0.037437	0.847113	-0.195275	0.310036	0.100703	0.603221
NRARP	black	-0.212694	0.267972	0.248522	0.193612	-0.208472	0.27781	0.120198	0.534553	0.142099	0.462152	0.37955	0.0422816	0.302893	0.110231	0.483631	0.00786093	0.660856	9.53e-05	-0.23235	0.225173	0.0941662	0.627055	-0.0814021	0.674647	0.180257	0.349421
NRG4	black	0.0328516	0.865659	0.294894	0.120432	0.165746	0.390189	0.107639	0.578364	0.00602669	0.975248	0.28321	0.136561	0.245456	0.199346	0.224066	0.242612	0.363927	0.0522897	-0.411423	0.0265981	-0.124453	0.520078	-0.138855	0.472538	0.0804863	0.678112
NRSN1	black	-0.228346	0.233493	0.428561	0.0203654	0.17975	0.350803	0.376839	0.0438992	-0.167359	0.385528	0.205881	0.283961	0.204509	0.287252	0.189544	0.324726	0.710487	1.57e-05	-0.250269	0.190396	-0.0327982	0.865876	0.112537	0.56109	0.198268	0.30253
NSD1	black	-0.170831	0.375604	0.381046	0.0414098	-0.029133	0.880752	0.390202	0.0363813	-0.279751	0.141624	0.183622	0.340347	0.186979	0.331438	0.152237	0.43048	0.789819	3.5e-07	-0.0261155	0.893029	0.259546	0.173941	0.391366	0.0357788	0.0349341	0.857227
NUDT17	black	0.0346946	0.858196	0.0710005	0.71437	0.0921684	0.634414	0.220048	0.251384	0.0948791	0.624437	0.500792	0.00565709	0.461181	0.0118014	0.47369	0.0094412	0.699904	2.38e-05	-0.289942	0.127087	0.0888586	0.646681	-0.039224	0.839906	0.188989	0.326171
NUP62	black	0.00383121	0.984263	0.538892	0.00255945	0.00591259	0.975716	0.409782	0.0272687	-0.1935	0.314539	0.129335	0.503707	0.111166	0.565901	0.153518	0.426564	0.642907	0.000169106	-0.0870182	0.653542	0.130285	0.500549	0.180735	0.348125	-0.0562504	0.771952
NVL	black	-0.122522	0.526624	0.0825437	0.670336	-0.156913	0.416284	0.377126	0.0437254	-0.254833	0.182171	0.312092	0.0993109	0.293925	0.121714	0.353045	0.0603013	0.808895	1.09e-07	-0.084911	0.661431	0.363165	0.0528221	0.280873	0.139967	0.0470554	0.808479
OBSCN	black	-0.023186	0.904971	0.359303	0.0555849	0.000160204	0.999342	0.375868	0.0444901	-0.21375	0.265548	0.201251	0.295167	0.203937	0.288632	0.145739	0.450642	0.680057	4.94e-05	-0.212718	0.267918	0.157814	0.413577	0.0721564	0.709917	0.102775	0.59575
OCA2	black	-0.324875	0.0855154	0.437788	0.0175421	-0.0489302	0.800997	0.235848	0.218069	-0.328628	0.0817562	0.0246346	0.899063	0.109393	0.572152	-0.1382	0.47465	0.509627	0.00474433	-0.309713	0.102054	-0.0674906	0.727947	-0.127902	0.508484	-0.00143958	0.994087
OFD1	black	-0.371406	0.0472883	0.249097	0.192549	-0.0616748	0.75062	0.372152	0.046811	-0.248913	0.192889	0.201623	0.294254	0.173834	0.367142	0.317375	0.0934195	0.708368	1.71e-05	-0.156961	0.41614	0.0016662	0.993156	0.253212	0.185063	0.275318	0.14831
OTX1	black	0.0380477	0.844649	0.491125	0.00682278	0.14889	0.4408	0.324982	0.0854067	-0.159872	0.407435	-0.0626101	0.746959	-0.0725342	0.708464	-0.0793417	0.682452	0.581639	0.000934932	-0.2364	0.216963	-0.180704	0.348209	0.0329691	0.865183	0.325224	0.0851597
PAK6	black	0.0852504	0.660158	0.13525	0.48422	0.104813	0.588437	0.174919	0.364112	0.102522	0.596659	0.292942	0.123024	0.251372	0.188385	0.307082	0.105152	0.530438	0.00307616	-0.207333	0.280502	-0.105622	0.585546	-0.0915431	0.636724	0.229662	0.230736
PAN2	black	0.0171904	0.929473	0.251498	0.188156	0.0453058	0.815477	0.207571	0.279939	-0.137091	0.478235	0.0742312	0.701948	0.000856135	0.996483	0.0237621	0.902621	0.637263	0.000201013	-0.0546732	0.778186	0.0962662	0.619357	0.219128	0.253421	0.407138	0.0283779
PANK3	black	-0.193295	0.315065	-0.141645	0.463597	-0.0768508	0.69193	0.45277	0.0136508	-0.318091	0.0926419	0.28668	0.131616	0.256938	0.178461	0.231927	0.226041	0.769932	1.04e-06	0.128499	0.50649	0.292469	0.123658	0.508476	0.00485559	0.148437	0.44221
PAQR5	black	0.127686	0.509205	0.297894	0.116528	0.00800307	0.967134	0.0759684	0.695299	0.206746	0.281897	0.283645	0.135934	0.250211	0.190501	0.294931	0.120383	0.509308	0.00477486	-0.13421	0.487617	0.116008	0.54899	-0.197419	0.304649	0.183491	0.340699
PCLO	black	-0.0267967	0.890255	0.175818	0.361613	-0.0516223	0.790283	0.442296	0.0162852	-0.185595	0.335093	0.193471	0.314614	0.178629	0.353864	0.260776	0.171836	0.695827	2.78e-05	-0.135774	0.482515	0.0150823	0.938105	0.280053	0.141177	0.246889	0.196652
PCNX3	black	-0.0411393	0.832196	0.0600677	0.756922	0.0805269	0.677958	0.196561	0.306798	0.104122	0.590911	-0.0771186	0.690909	-0.106993	0.580659	0.103321	0.593787	0.421452	0.0227864	-0.074505	0.700899	-0.00790456	0.967539	0.0626039	0.746983	0.623529	0.000301889
PDE9A	black	0.0736529	0.704166	0.436007	0.0180602	0.135174	0.484469	-0.315706	0.0952513	0.16558	0.390671	0.171528	0.37363	0.158225	0.412348	0.184732	0.337385	0.0600428	0.75702	-0.508259	0.0048768	-0.367607	0.049779	-0.323615	0.0868063	0.303265	0.109773
PDGFA	black	-0.106789	0.581384	0.651009	0.000131144	0.357518	0.0568996	0.193005	0.315805	-0.175903	0.361378	0.207103	0.281049	0.190319	0.322714	0.212985	0.267303	0.522936	0.00360745	-0.455035	0.0131305	-0.179828	0.350589	-0.182568	0.343174	-0.012252	0.949704
PDK2	black	0.169892	0.378273	0.254627	0.182535	0.225039	0.240518	0.454926	0.0131551	-0.0777602	0.688465	-0.204983	0.286112	-0.205842	0.284053	-0.191706	0.319134	0.334614	0.0760246	-0.0737643	0.703739	-0.181866	0.345065	0.251222	0.188658	0.538543	0.00257919
PDPR	black	-0.109506	0.571752	0.582297	0.000919547	0.214031	0.264905	0.213475	0.266177	-0.12886	0.505287	-0.123183	0.524375	-0.173134	0.369103	-0.0317156	0.870265	0.538527	0.0025801	-0.150157	0.436879	0.0199121	0.918342	0.16465	0.393376	0.38301	0.0402871
PEX19	black	-0.288945	0.128459	-0.172829	0.36996	-0.0353831	0.855411	0.495443	0.00627917	-0.24244	0.2051	0.329082	0.0813104	0.342552	0.0689061	0.323973	0.0864382	0.726919	7.97e-06	-0.260781	0.171827	0.132109	0.494521	0.226593	0.237199	0.24828	0.194059
PHIP	black	-0.138872	0.472483	0.239268	0.211272	0.00583563	0.976032	0.304577	0.108167	-0.339167	0.0718749	0.257896	0.176792	0.1892	0.325623	0.310794	0.1008	0.741926	4.1e-06	0.0318354	0.869779	0.221481	0.24823	0.353834	0.0596903	0.0672809	0.728761
PIGC	black	-0.0515213	0.790684	0.143278	0.458404	-0.104593	0.589226	0.212327	0.268819	0.116831	0.54614	0.42093	0.0229729	0.397887	0.0325502	0.382224	0.0407333	0.677679	5.38e-05	-0.391058	0.0359374	-0.102887	0.595345	-0.128294	0.507175	0.305696	0.106813
PITPNM3	black	-0.126703	0.5125	-0.0421678	0.828062	-0.037024	0.84878	0.159052	0.409876	0.126254	0.514008	0.106633	0.581942	0.113906	0.556305	0.114056	0.555781	0.545008	0.00223391	-0.0962844	0.61929	0.172359	0.371285	0.0873277	0.652386	0.286209	0.132279
PLA2G4D	black	-0.0804533	0.678237	0.312257	0.0991233	-0.15656	0.417345	0.101156	0.601585	0.166943	0.386727	0.125326	0.517131	0.0993338	0.608182	0.260771	0.171845	0.592221	0.000712967	-0.161906	0.401416	0.242198	0.205566	0.194679	0.311545	0.100453	0.604128
PLA2G4F	black	-0.0827873	0.669418	0.421919	0.0226204	0.0306236	0.874697	0.365444	0.0512433	-0.0744766	0.701007	0.283125	0.136684	0.257001	0.178352	0.313917	0.0972447	0.54746	0.00211383	-0.31752	0.0932624	0.0806985	0.677308	0.139148	0.471595	0.0950362	0.623861
PLCD4	black	0.13427	0.487421	0.374043	0.0456186	0.0745144	0.700863	0.174525	0.36521	0.0283982	0.883739	0.128974	0.504908	0.157438	0.414706	-0.0257233	0.894626	0.567082	0.00133763	-0.424446	0.0217394	-0.188912	0.326373	-0.0533267	0.783519	0.451063	0.0140541
PLXNA3	black	-0.210943	0.272026	0.0500102	0.796694	-0.0530532	0.784603	0.0605277	0.755116	0.0907488	0.639664	0.191957	0.318489	0.256353	0.179487	0.0703137	0.71702	0.420741	0.0230411	-0.0513713	0.79128	0.333522	0.0770465	-0.0285509	0.883118	0.0423331	0.827398
POGK	black	-0.214683	0.263416	0.313932	0.0972289	0.170153	0.377531	0.353016	0.0603238	-0.201407	0.294785	0.429235	0.020147	0.426669	0.0209878	0.47564	0.00911169	0.830239	2.53e-08	-0.274096	0.150193	0.0480569	0.80448	0.125026	0.51814	0.0855539	0.65902
PPARG	black	0.327438	0.0829345	-0.00563968	0.976837	-0.0209645	0.914041	0.0505655	0.794484	-0.00124273	0.994895	-0.3892	0.0369065	-0.375742	0.0445672	-0.259154	0.174615	-0.315095	0.0959285	0.30594	0.106519	0.172587	0.370641	0.309245	0.1026	-0.328535	0.081848
PRDM4	black	-0.19159	0.319434	0.135216	0.48433	-0.0910343	0.638607	0.424774	0.0216271	-0.242252	0.205461	0.104392	0.589945	0.0623224	0.748085	0.182211	0.344134	0.56241	0.00149543	-0.0162368	0.933377	0.253452	0.184632	0.302321	0.110938	0.257427	0.177608
PRKAB2	black	-0.238157	0.213465	0.177997	0.355597	-0.0467103	0.809858	0.356866	0.0573859	-0.0791082	0.683338	0.313046	0.098227	0.362953	0.0529706	0.287622	0.130296	0.809953	1.02e-07	-0.307727	0.104387	0.242576	0.204838	0.247474	0.195558	0.0979629	0.613166
PROCA1	black	-0.0735469	0.704573	0.530133	0.00309638	0.135217	0.484329	-0.13695	0.478694	0.0429553	0.824899	0.339068	0.0719634	0.273936	0.150441	0.238109	0.21356	0.428932	0.0202449	-0.401557	0.0308395	-0.2556	0.180813	-0.418267	0.0239449	0.179873	0.350467
PROSER3	black	-0.109326	0.572388	0.266009	0.163085	0.0935696	0.629249	0.18019	0.349603	-0.112728	0.56042	0.18146	0.346162	0.120649	0.533008	0.174599	0.365005	0.679585	5.03e-05	0.108408	0.575636	0.186885	0.331686	0.305691	0.106819	0.154075	0.424868
PRPF40B	black	-0.053496	0.782847	0.175632	0.362128	-0.116451	0.547457	0.47815	0.00870193	-0.0313145	0.871892	0.242933	0.204151	0.265779	0.163463	0.140796	0.466307	0.875527	5.08e-10	-0.12373	0.522521	0.197397	0.304703	0.293965	0.12166	0.225293	0.239973
PRR12	black	-0.0460549	0.812479	0.475744	0.00909444	-0.0454784	0.814786	0.424994	0.021552	-0.268596	0.158879	0.219949	0.251602	0.185045	0.336554	0.238859	0.212077	0.761591	1.6e-06	-0.0596118	0.758713	0.220358	0.250699	0.374884	0.0450956	-0.0393988	0.839201
PRR15	black	-0.0815965	0.673912	-0.220151	0.251156	-0.245008	0.200192	-0.214073	0.26481	-0.0812877	0.675079	-0.254632	0.182527	-0.171503	0.373699	-0.396915	0.0330158	-0.587767	0.000800029	0.196313	0.307421	-0.0377068	0.846024	0.119724	0.536175	-0.350018	0.0626928
PRRT2	black	-0.160618	0.40522	0.186388	0.332995	0.14157	0.463836	0.260067	0.173047	0.0408265	0.833454	0.167464	0.385227	0.183577	0.340467	0.0179881	0.926209	0.676087	5.68e-05	-0.309165	0.102693	-0.069351	0.72074	-0.0555822	0.774591	0.485222	0.00763
PRSS16	black	-0.0789379	0.683985	0.436806	0.0178263	0.211045	0.271787	0.12803	0.508058	-0.116156	0.548481	0.398166	0.0324176	0.423995	0.0218944	0.169458	0.37951	0.495005	0.00633255	-0.54208	0.002385	-0.288578	0.128966	-0.187269	0.330675	0.138039	0.47517
PRSS23	black	-0.0598047	0.757955	-0.61838	0.000349904	-0.0907991	0.639478	-0.0286516	0.882708	0.183365	0.341034	-0.135101	0.484705	-0.0512028	0.79195	-0.186187	0.333528	-0.429508	0.0200594	0.363584	0.0525293	0.334633	0.0760069	0.151092	0.433997	-0.0141646	0.941864
PRX	black	-0.0773133	0.690167	0.0637115	0.742655	-0.0520609	0.788541	0.256678	0.178916	-0.129995	0.501512	0.0153278	0.937099	0.0179468	0.926378	0.0822356	0.671499	0.509361	0.00476977	0.0718938	0.710928	0.277836	0.144486	0.239596	0.210629	0.139635	0.47003
PTP4A1	black	-0.169325	0.37989	-0.0518658	0.789316	-0.00799446	0.96717	0.33672	0.0740832	-0.0730836	0.706352	0.147774	0.444272	0.125581	0.516272	0.207251	0.280697	0.554239	0.00181041	-0.0884253	0.648294	0.096908	0.617012	0.254995	0.181882	0.449195	0.0145069
PTPN14	black	-0.170172	0.377475	-0.102613	0.596334	-0.0426896	0.825966	0.29515	0.120095	-0.242331	0.20531	0.286086	0.132452	0.190943	0.321102	0.41087	0.0268224	0.717115	1.2e-05	0.118948	0.538842	0.383799	0.0398426	0.354636	0.0590735	0.196791	0.306221
PTPN3	black	-0.308385	0.10361	0.104683	0.588904	-0.0900744	0.642164	0.188393	0.327727	-0.272969	0.151944	0.24959	0.191641	0.216388	0.259553	0.0904862	0.640637	0.513745	0.00436377	-0.213514	0.266088	-0.125738	0.515743	0.219441	0.252727	0.351513	0.0615023
PYGO2	black	-0.269937	0.156729	0.593508	0.000689414	-0.0615319	0.75118	0.242483	0.205016	-0.182618	0.34304	0.3984	0.0323066	0.421777	0.0226707	0.322301	0.0881685	0.681585	4.68e-05	-0.526776	0.00332642	-0.0703184	0.717002	-0.0454725	0.814809	-0.0126595	0.948033
RAB11FIP1	black	-0.169201	0.380245	0.0142654	0.941451	-0.160474	0.405648	0.334192	0.0764178	-0.0623952	0.7478	0.32616	0.0842136	0.352584	0.0606609	0.280132	0.141061	0.657034	0.000108031	-0.0855603	0.658996	0.25343	0.184671	0.370868	0.0476351	0.0545213	0.778787
RAB11FIP4	black	-0.186203	0.333483	0.379516	0.0423017	0.081608	0.673868	0.367984	0.0495276	-0.388828	0.0371032	0.0262381	0.89253	0.0618795	0.749818	0.0259621	0.893654	0.58435	0.000872994	-0.208729	0.277205	-0.0874161	0.652056	0.260089	0.173008	0.228376	0.233429
RAB6B	black	-0.26095	0.17154	0.0627532	0.746399	0.0237254	0.902771	0.399554	0.0317637	-0.190442	0.322397	0.0152623	0.937367	-0.0111668	0.954154	0.183305	0.341197	0.355683	0.0582767	-0.0721683	0.709871	0.0448172	0.817433	0.200445	0.297145	0.297778	0.116676
RABL2A	black	0.177698	0.35642	0.134687	0.486059	0.0893548	0.644836	-0.11788	0.542519	0.0481534	0.804095	0.357689	0.056773	0.402568	0.0303812	0.23302	0.223799	0.539543	0.00252294	-0.319268	0.0913746	-0.0636936	0.742726	-0.0702143	0.717404	0.352584	0.0606607
RABL2B	black	0.162419	0.399907	0.152767	0.428856	0.048377	0.803203	0.0689147	0.722428	0.0823564	0.671043	0.337568	0.0733124	0.322332	0.0881359	0.287636	0.130276	0.541601	0.00241053	-0.190957	0.321064	0.108005	0.577067	-0.0658676	0.734253	0.254349	0.183031
RAC3	black	0.0897172	0.64349	-0.163987	0.39531	0.00331469	0.986385	-0.00370653	0.984775	0.18931	0.325335	-0.313242	0.0980056	-0.227095	0.236134	-0.313851	0.0973194	-0.502386	0.00548209	0.149549	0.438759	0.177629	0.356609	0.0168299	0.930949	-0.0345822	0.858651
RAD51D	black	0.0816554	0.673689	0.425307	0.0214459	0.228041	0.234135	0.222978	0.244965	0.0378189	0.845571	0.0207724	0.914826	0.0194061	0.92041	-0.0433451	0.823335	0.476766	0.00892587	-0.327035	0.0833364	-0.338326	0.0726278	-0.20648	0.28253	0.517658	0.00402666
RAI1	black	0.0462732	0.811606	-0.0104309	0.957172	0.0305016	0.875192	0.295238	0.119979	0.100178	0.605121	0.430645	0.019697	0.388309	0.0373785	0.482965	0.00795931	0.670692	6.85e-05	-0.124784	0.518958	0.205073	0.285896	0.324394	0.086006	0.27743	0.145098
RAP1GAP2	black	0.161021	0.40403	0.308135	0.103904	-0.130532	0.499733	0.242498	0.204988	0.0593175	0.759869	0.442759	0.0161606	0.431405	0.0194579	0.418322	0.0239248	0.746766	3.28e-06	-0.298658	0.115548	0.181499	0.346055	0.168897	0.381115	0.142301	0.461507
RASAL1	black	0.0497909	0.797567	0.0923168	0.633866	-0.0747685	0.699889	0.455023	0.0131332	-0.0834464	0.666935	0.28397	0.135466	0.27176	0.153839	0.332056	0.0784345	0.646196	0.000152661	-0.1731	0.369198	0.313079	0.0981899	0.288728	0.128759	0.0574899	0.767063
RBM34	black	-0.0858177	0.658032	0.510706	0.00464197	-0.0753212	0.697774	0.0948362	0.624595	-0.086945	0.653815	0.249948	0.190983	0.217767	0.256454	0.283411	0.136271	0.567912	0.00131118	-0.462253	0.0115814	-0.167979	0.383745	-0.282034	0.138268	0.276808	0.146038
RDH13	black	-0.0119825	0.950809	0.450061	0.0142956	-0.0862204	0.656524	0.13664	0.4797	0.0811126	0.675741	0.391736	0.0355888	0.310622	0.100999	0.405839	0.0289359	0.624142	0.000296578	-0.578704	0.00100631	-0.195989	0.308236	-0.115977	0.549099	0.226785	0.236792
RHOV	black	-0.0035428	0.985448	0.196118	0.307912	-0.245516	0.199233	0.148274	0.442717	0.0503386	0.795387	0.141211	0.464982	0.0837839	0.665665	0.297039	0.11763	0.498718	0.00589174	0.000172887	0.99929	0.250532	0.189914	0.019273	0.920954	0.051045	0.792577
RHPN1	black	-0.205312	0.285322	0.458221	0.0124269	0.0854346	0.659467	0.081701	0.673517	-0.224416	0.241855	0.27333	0.151381	0.333074	0.0774688	0.225489	0.239552	0.473031	0.00955475	-0.479172	0.00853959	-0.156755	0.416759	-0.0637078	0.74267	0.0673725	0.728405
RNF44	black	-0.276905	0.145892	0.126729	0.512412	-0.0136909	0.943805	0.533848	0.00285789	-0.203742	0.289103	0.116961	0.545692	0.121654	0.529576	0.092652	0.632629	0.721576	9.99e-06	0.108269	0.57613	0.20327	0.290246	0.367246	0.0500212	0.302581	0.110615
RTL10	black	-0.242639	0.204717	-0.0292538	0.880261	-0.0398745	0.837285	0.312364	0.0990014	-0.295318	0.119874	0.178298	0.354771	0.191508	0.319645	0.211265	0.271277	0.547087	0.00213173	0.024365	0.900162	0.318629	0.0920608	0.423456	0.0220813	0.0402412	0.835809
RUFY2	black	-0.200142	0.297892	-0.372715	0.0464535	-0.122347	0.527218	0.292485	0.123636	-0.165484	0.390951	0.415862	0.0248516	0.409478	0.0273942	0.381561	0.041113	0.730101	6.95e-06	-0.039156	0.84018	0.351239	0.0617197	0.376998	0.0438028	0.160365	0.405972
RUNDC3A	black	-0.0198851	0.918452	0.210788	0.272385	-0.34968	0.0629638	0.166683	0.387477	-0.0650253	0.737532	0.127463	0.509952	0.112361	0.561707	0.136769	0.47928	0.426846	0.0209289	-0.188033	0.328669	0.0762866	0.694084	0.179121	0.352518	0.0797528	0.680892
RUSC1	black	-0.217451	0.257163	0.437488	0.0176287	0.0748399	0.699616	0.174934	0.36407	-0.0376603	0.846211	0.297526	0.117001	0.322115	0.0883624	0.295697	0.119377	0.571157	0.00121203	-0.335945	0.0747926	0.0538506	0.781443	-0.0439083	0.821076	0.026062	0.893247
S100A1	black	-0.12074	0.532699	0.333269	0.0772841	-0.00937932	0.961486	0.207216	0.280781	-0.254129	0.183423	0.413962	0.0255875	0.398	0.0324965	0.351878	0.0612144	0.705856	1.89e-05	-0.392974	0.0349599	0.00971623	0.960104	-0.0330906	0.864691	0.0111225	0.954335
SCAMP3	black	-0.13979	0.469533	-0.0109485	0.955049	-0.093346	0.630072	0.103281	0.593929	0.0452871	0.815551	0.419467	0.0235031	0.388298	0.0373843	0.436767	0.0178377	0.561343	0.00153366	-0.352318	0.0608693	0.0660084	0.733705	-0.159387	0.408879	0.244196	0.201735
SEC16B	black	-0.100195	0.605059	0.211277	0.271248	0.188108	0.328474	0.201577	0.294367	-0.187896	0.329028	0.171757	0.372984	0.0923819	0.633626	0.168488	0.382285	0.459358	0.0121833	-0.366169	0.0507487	-0.345595	0.0663184	-0.0775478	0.689273	0.424606	0.0216845
SEMA5B	black	-0.208219	0.278408	0.0991826	0.608731	-0.215858	0.26075	0.310291	0.101382	-0.13701	0.478498	0.415539	0.0249752	0.384297	0.0395647	0.415173	0.0251165	0.637636	0.000198749	-0.162363	0.40007	0.145104	0.452638	0.0981586	0.612453	0.00562976	0.976878
SEPSECS	black	-0.231984	0.225925	0.657829	0.000105268	0.215532	0.261488	0.109978	0.570087	-0.344322	0.067391	0.180261	0.349411	0.183001	0.342012	0.00799556	0.967165	0.566566	0.00135433	-0.353887	0.0596493	-0.203395	0.289944	0.120559	0.533318	0.126047	0.514703
SFI1	black	-0.129019	0.504756	0.40375	0.0298522	-0.0347094	0.858136	0.219438	0.252733	-0.233804	0.222201	0.306574	0.105759	0.302486	0.110733	0.22716	0.235995	0.617692	0.000356799	-0.313121	0.0981423	0.0184921	0.924148	0.0986122	0.610803	-0.0112344	0.953876
SFTA2	black	-0.111993	0.562997	-0.19198	0.318431	-0.216691	0.25887	-0.111144	0.565978	-0.0313996	0.871547	-0.255874	0.180329	-0.171971	0.372378	-0.291416	0.125078	-0.479034	0.0085614	0.326436	0.0839365	0.306273	0.106119	0.192893	0.31609	-0.443081	0.0160743
SH2D4B	black	0.161058	0.403919	0.0873477	0.652311	0.210757	0.272456	0.219829	0.251866	0.213979	0.265023	0.313032	0.0982434	0.326166	0.0842077	0.359233	0.0556357	0.540451	0.00247283	-0.0835786	0.666438	0.143602	0.457379	0.0939863	0.627716	0.0849302	0.661359
SH3BGRL3	black	0.0883649	0.648518	-0.346554	0.0655186	-0.145562	0.451197	-0.0851878	0.660392	0.0899331	0.642688	-0.286684	0.13161	-0.309231	0.102616	0.00444347	0.981749	-0.486892	0.00739388	0.313096	0.0981704	0.312921	0.0983691	0.170815	0.375648	-0.146512	0.448217
SIPA1L3	black	-0.0153779	0.936894	0.548997	0.00204146	0.280355	0.14073	0.0504501	0.794943	0.119156	0.538126	0.174625	0.364931	0.13137	0.49696	0.287727	0.130149	0.517207	0.00406434	-0.340376	0.0708032	-0.265991	0.163116	-0.0964598	0.618649	0.424472	0.0217306
SLC13A4	black	-0.106528	0.582314	-0.0280076	0.885327	-0.174494	0.365297	0.179948	0.350262	-0.148472	0.442101	0.130075	0.501247	0.151153	0.433807	0.00887765	0.963545	0.653676	0.000120423	-0.0250863	0.897222	0.235991	0.217781	0.443192	0.0160445	0.228053	0.234109
SLC16A8	black	0.237122	0.215521	0.264671	0.165293	0.0368052	0.849664	0.0330065	0.865031	0.00821679	0.966257	0.4658	0.0108782	0.451271	0.0140046	0.350067	0.0626529	0.630762	0.000244269	-0.321592	0.0889097	0.0177241	0.927289	0.0974058	0.615195	0.0547273	0.777972
SLC25A15	black	-0.0909339	0.638978	-0.117918	0.542389	-0.130758	0.498984	0.308778	0.103146	-0.215304	0.262006	0.150705	0.435187	0.108397	0.575675	0.224124	0.242486	0.64654	0.000151024	0.0650189	0.737557	0.320111	0.0904744	0.512179	0.00450523	0.0852528	0.660149
SLC25A16	black	-0.297963	0.116438	-0.0318504	0.869719	0.145952	0.449972	0.592016	0.000716793	-0.215942	0.26056	-0.0288815	0.881774	0.0148485	0.939062	-0.0320634	0.868854	0.59983	0.000583301	-0.129127	0.504398	-0.0469685	0.808826	0.184178	0.338863	0.459669	0.0121175
SLC25A45	black	-0.222235	0.246582	-0.109996	0.570023	-0.149126	0.440071	0.341907	0.0694645	-0.241726	0.206477	0.116345	0.547825	0.072966	0.706804	-0.0154319	0.936673	0.55652	0.00171718	0.0289839	0.881357	0.159368	0.408936	0.27322	0.151554	0.301092	0.112469
SLC26A1	black	-0.234284	0.221226	0.381514	0.0411402	0.324916	0.0854735	0.312176	0.0992157	-0.214889	0.262949	0.165527	0.390826	0.154708	0.422945	0.0651027	0.73723	0.608061	0.000466774	-0.281708	0.138744	-0.236942	0.215879	0.0478184	0.805432	0.290912	0.125762
SLC27A1	black	-0.0330743	0.864757	0.311393	0.100111	-0.0376034	0.846441	0.0638412	0.742149	-0.00454596	0.981328	0.330994	0.0794523	0.303194	0.10986	0.429507	0.0200598	0.520356	0.00380745	-0.251172	0.188749	0.205635	0.284549	0.0501561	0.796113	-0.0427524	0.825714
SLC2A13	black	-0.064986	0.737685	-0.270637	0.155615	-0.281107	0.139624	0.342303	0.0691211	-0.0181524	0.925537	0.216172	0.260041	0.208945	0.276696	0.217985	0.255966	0.602216	0.000547149	0.135976	0.481855	0.355005	0.0587917	0.410915	0.0268041	0.0612616	0.752239
SLC34A3	black	-0.0849997	0.661098	0.372069	0.046864	0.0517029	0.789963	-0.0493814	0.799198	-0.147048	0.446539	0.225119	0.240346	0.173738	0.367411	0.194922	0.310927	0.513855	0.00435393	-0.234653	0.220479	-0.0224793	0.907855	0.100191	0.605074	0.200931	0.295951
SLC38A1	black	-0.162562	0.399485	0.263028	0.16803	0.0726434	0.708044	0.118016	0.54205	0.0952408	0.623111	0.403594	0.0299216	0.3671	0.0501194	0.336355	0.0744168	0.61846	0.000349107	-0.0855424	0.659063	0.107901	0.577433	-0.0394324	0.839066	0.279185	0.142466
SLC39A1	black	-0.201327	0.29498	0.0197404	0.919043	-0.0860167	0.657287	0.269899	0.156789	0.0396117	0.838344	0.357487	0.0569225	0.323813	0.0866024	0.356096	0.0579642	0.678246	5.27e-05	-0.218091	0.25573	0.080494	0.678083	-0.037632	0.846326	0.344314	0.0673978
SLC39A6	black	-0.183171	0.341556	0.342004	0.0693797	-0.0319325	0.869385	0.182259	0.344006	-0.0742541	0.70186	0.30474	0.107969	0.293673	0.122048	0.270906	0.155188	0.652485	0.000125109	-0.24223	0.205504	0.0387518	0.841809	0.0109147	0.955187	0.16098	0.404149
SLC41A1	black	-0.171745	0.373015	-0.101804	0.599247	-0.22933	0.231428	0.415735	0.0249003	-0.259995	0.17317	0.161892	0.401456	0.135491	0.483434	0.274794	0.149116	0.720571	1.04e-05	0.0423123	0.827481	0.379441	0.0423455	0.531819	0.00298612	0.140697	0.466625
SLC45A4	black	-0.0321482	0.86851	0.0913792	0.63733	0.0485712	0.802428	0.406791	0.0285262	-0.157416	0.414771	0.0905464	0.640414	0.122902	0.525332	0.245798	0.198701	0.577569	0.00103514	-0.100396	0.604334	0.21413	0.264679	0.314278	0.0968405	0.0886799	0.647346
SLC4A3	black	-0.292026	0.124254	0.330773	0.0796654	-0.0999996	0.605768	0.247724	0.195093	-0.247279	0.195923	0.233085	0.223667	0.236704	0.216353	0.20318	0.290464	0.600582	0.000571695	-0.439493	0.0170576	-0.0921034	0.634654	0.151898	0.431519	0.29309	0.122825
SLFN13	black	0.0602703	0.756127	0.535235	0.00277298	0.187112	0.331088	-0.0484387	0.802957	0.02919	0.88052	0.34992	0.0627708	0.357019	0.0572718	0.160673	0.40506	0.599948	0.000581465	-0.365568	0.0511585	-0.270226	0.156267	-0.287934	0.12986	0.317525	0.0932563
SMCR8	black	-0.099847	0.606321	-0.132981	0.49165	-0.00757204	0.968904	0.528334	0.00321792	-0.281029	0.139738	0.178919	0.353071	0.160369	0.40596	0.209308	0.275844	0.778392	6.65e-07	0.107704	0.578132	0.336043	0.0747027	0.529783	0.00311972	0.20889	0.276826
SMG5	black	-0.321627	0.0888733	0.226289	0.237845	-0.0314583	0.871309	0.246718	0.196972	-0.0321417	0.868537	0.337949	0.0729677	0.345558	0.0663496	0.420198	0.0232368	0.757161	1.99e-06	-0.321073	0.0894563	0.080739	0.677155	-0.0314019	0.871538	0.247998	0.194583
SMYD2	black	-0.0427847	0.825584	0.279502	0.141994	0.168871	0.381188	0.207099	0.281059	-0.0448199	0.817423	0.374044	0.0456176	0.334973	0.0756904	0.388102	0.0374888	0.66264	8.98e-05	-0.174668	0.364811	0.06392	0.741842	-0.0989044	0.609741	0.373235	0.0461251
SOCS7	black	-0.0647498	0.738605	0.0361478	0.85232	-0.0355022	0.854929	0.415569	0.0249638	-0.249298	0.192179	0.0997015	0.606849	0.0849377	0.661331	0.19584	0.308609	0.696258	2.73e-05	0.0988683	0.609872	0.303825	0.109085	0.53181	0.00298671	0.165168	0.391867
SOGA1	black	-0.0763237	0.693942	0.0609919	0.753296	-0.0212131	0.913025	0.383672	0.0399142	0.143382	0.458077	0.239181	0.211443	0.213456	0.266222	0.369827	0.0483116	0.607656	0.000471982	0.00497563	0.979564	0.310783	0.100813	0.146879	0.447066	0.099734	0.606731
SOX9	black	-0.316226	0.0946781	0.23698	0.215802	-0.179521	0.351426	0.309584	0.102204	-0.167843	0.384135	0.331172	0.0792811	0.347052	0.065106	0.32806	0.0823174	0.670996	6.78e-05	-0.139245	0.471284	0.344064	0.0676106	0.154149	0.424643	-0.15107	0.434062
SPDYE2	black	-0.0765988	0.692892	0.34948	0.0631252	0.082712	0.669702	0.261661	0.170333	-0.274207	0.150022	0.278264	0.143842	0.237786	0.214199	0.326659	0.0837127	0.772528	9.1e-07	-0.286363	0.132062	-0.0490786	0.800405	0.165764	0.390137	0.227469	0.235341
SPEF2	black	0.0401875	0.836025	0.306893	0.105377	-0.0769792	0.691441	0.116003	0.54901	-0.149496	0.438923	0.342556	0.0689022	0.337002	0.0738255	0.126586	0.512892	0.588063	0.000793969	-0.295614	0.119486	-0.076217	0.69435	-0.0906498	0.64003	0.0471076	0.80827
SPPL2A	black	0.0468041	0.809483	-0.0524376	0.787045	-0.0814794	0.674355	0.369906	0.0482598	-0.140239	0.468092	0.239092	0.211619	0.159044	0.4099	0.314411	0.0966916	0.703491	2.07e-05	-0.0254017	0.895937	0.0842087	0.664068	0.365312	0.0513338	0.410402	0.0270138
SPRED1	black	-0.0839029	0.665218	0.0342805	0.859872	-0.165944	0.389615	0.248745	0.193199	-0.17936	0.351866	0.332142	0.078353	0.273847	0.150579	0.371208	0.0474157	0.716878	1.21e-05	0.0256622	0.894875	0.336738	0.0740661	0.425139	0.0215029	-0.0944166	0.626135
SRCAP	black	-0.371975	0.0469238	0.165227	0.391695	-0.210198	0.273759	0.382259	0.0407134	-0.303016	0.110079	0.16096	0.404211	0.180033	0.350031	0.116635	0.54682	0.809987	1.02e-07	-0.1818	0.345243	0.223063	0.244781	0.326489	0.083883	0.203758	0.289064
SRMS	black	-0.048179	0.803993	0.340292	0.0708777	0.0199011	0.918386	0.28993	0.127103	-0.0776914	0.688726	0.163291	0.397347	0.179245	0.352179	0.120839	0.53236	0.501332	0.00559731	-0.398723	0.0321538	-0.0358717	0.853435	0.149305	0.439514	0.0473281	0.80739
SRRM5	black	-0.0585525	0.762878	0.593816	0.000683867	0.264514	0.165552	-0.0369774	0.848968	-0.00949331	0.961019	0.124452	0.52008	0.103066	0.594702	0.0570383	0.768843	0.53724	0.0026541	-0.394243	0.034324	-0.439735	0.0169898	-0.29201	0.124276	0.303062	0.110022
SSR2	black	-0.0743952	0.701319	0.435449	0.0182251	-0.108607	0.574931	-0.0150816	0.938108	0.0669194	0.730164	0.412294	0.0262476	0.409933	0.0272063	0.358017	0.0565301	0.427775	0.020622	-0.525488	0.00341851	-0.0708337	0.715014	-0.364378	0.0519773	0.00738479	0.969672
STK36	black	-0.0581737	0.764369	0.416124	0.0247516	0.0897579	0.643339	0.146431	0.448471	-0.172298	0.371457	0.253885	0.183858	0.242111	0.205734	0.178645	0.353821	0.748347	3.04e-06	-0.228212	0.233775	0.0281322	0.884821	0.0866722	0.654835	0.135879	0.482171
SUCO	black	-0.309317	0.102515	0.0926902	0.632488	0.0691206	0.721632	0.210519	0.273013	-0.0770555	0.69115	0.34466	0.0671048	0.301566	0.111877	0.270147	0.156394	0.54031	0.00248055	-0.195267	0.310057	-0.046717	0.809832	-0.0145794	0.940165	0.202049	0.293215
TARBP1	black	-0.0124451	0.948912	0.350811	0.0620591	0.0763862	0.693703	0.416995	0.0244212	-0.234128	0.221543	0.274358	0.149789	0.254602	0.182581	0.322422	0.0880426	0.821696	4.65e-08	-0.193619	0.314236	0.10033	0.604573	0.128785	0.505538	0.212252	0.268991
TBX6	black	0.0338841	0.861476	0.558108	0.00165474	0.0448042	0.817485	-0.0119375	0.950993	0.0948741	0.624456	0.0597479	0.758178	0.0524516	0.786989	-0.114223	0.555198	0.378692	0.0427886	-0.33383	0.0767571	-0.0951348	0.623499	-0.235156	0.219461	0.0977835	0.613819
TCERG1	black	0.0149618	0.938598	0.372825	0.0463839	0.100883	0.602571	0.214049	0.264863	-0.0355445	0.854758	0.249096	0.192551	0.246267	0.197818	0.253644	0.184289	0.690283	3.42e-05	0.0229276	0.906025	0.233236	0.223358	0.288495	0.129082	0.0566972	0.770188
TCTN2	black	0.162622	0.39931	0.558472	0.00164072	0.178479	0.354274	-0.0573291	0.767696	-0.0894281	0.644563	0.146261	0.449003	0.109385	0.572178	0.0718929	0.710931	0.318092	0.0926411	-0.289548	0.127627	-0.13243	0.493462	-0.246649	0.1971	0.135128	0.48462
TET3	black	-0.124967	0.518341	0.536192	0.00271568	0.224811	0.241006	0.354678	0.0590416	-0.241603	0.206716	0.140086	0.468582	0.17883	0.353313	0.0575381	0.766872	0.741926	4.1e-06	-0.0728616	0.707205	0.106425	0.582684	0.349025	0.063493	0.0477663	0.80564
TEX22	black	-0.15947	0.408632	0.276785	0.146073	-0.0232295	0.904794	0.0103852	0.95736	-0.335244	0.0754395	0.253543	0.184469	0.217172	0.257788	0.0858447	0.657931	0.519506	0.00387535	-0.351402	0.06159	-0.182926	0.342213	-0.00945348	0.961182	0.212159	0.269206
TFAP4	black	0.20486	0.286408	0.238837	0.212121	0.000272228	0.998882	0.0521944	0.788011	-0.0402908	0.83561	0.0297867	0.878095	0.0461111	0.812254	0.195865	0.308547	0.320224	0.0903542	0.0550151	0.776833	0.313892	0.0972731	0.147805	0.444177	-0.169331	0.379872
TIGD1	black	-0.0231599	0.905078	0.550253	0.0019839	0.190382	0.322551	0.00824631	0.966136	-0.0867486	0.654549	0.412475	0.0261754	0.401808	0.0307252	0.26499	0.164764	0.586244	0.000831858	-0.508596	0.00484381	-0.32968	0.0807254	-0.321914	0.0885724	0.281472	0.139089
TIGD5	black	-0.0699345	0.718485	0.182856	0.342401	-0.0438104	0.821468	0.0999735	0.605863	0.032044	0.868933	0.0248568	0.898157	0.0318874	0.869568	0.161799	0.401732	0.40172	0.0307651	-0.121284	0.53084	0.172028	0.372218	0.0758766	0.69565	0.318243	0.0924774
TMEM143	black	0.131007	0.498158	0.396859	0.0330431	0.354301	0.0593305	0.150926	0.434507	-0.0170716	0.92996	-0.11703	0.545455	-0.274296	0.149883	-0.0487804	0.801594	0.267131	0.161251	-0.114165	0.555402	-0.258541	0.175673	0.000956008	0.996073	0.669644	7.1e-05
TMEM254	black	-0.132767	0.492353	0.100362	0.604455	-0.109608	0.571393	0.306521	0.105822	-0.281417	0.139169	0.250704	0.189601	0.239718	0.210389	0.207951	0.279041	0.720874	1.03e-05	-0.274144	0.150119	0.117508	0.543801	0.22691	0.236527	0.26766	0.160391
TMEM51	black	0.0978268	0.613661	0.539717	0.00251327	0.0353252	0.855645	-0.382798	0.0404068	0.249698	0.191443	-0.123276	0.524061	-0.150627	0.435429	-0.195757	0.30882	-0.47572	0.00909843	-0.169996	0.377978	-0.279857	0.141468	-0.480142	0.00838796	0.168247	0.382976
TMEM72	black	0.0163363	0.932969	0.466933	0.0106612	0.223909	0.24295	0.218011	0.255908	-0.151262	0.433473	0.132644	0.492757	0.0697395	0.719238	0.102854	0.595466	0.506205	0.00508163	-0.301336	0.112164	-0.307998	0.104065	-0.229888	0.230265	0.361598	0.05393
TMEM79	black	-0.0334724	0.863144	0.310492	0.10115	-0.144819	0.453537	0.161328	0.403122	-0.0883708	0.648497	0.0765237	0.693178	0.0592284	0.760219	0.162963	0.398307	0.565023	0.0014053	-0.108087	0.576774	0.27502	0.148769	0.226677	0.23702	0.153001	0.428141
TMEM87A	black	-0.04632	0.811419	0.360076	0.0550232	0.0191951	0.921273	0.197358	0.3048	-0.00952585	0.960885	0.196533	0.306867	0.13576	0.482558	0.318405	0.0923027	0.617208	0.000361723	-0.0995056	0.607559	0.143281	0.458395	0.278312	0.143771	0.24286	0.204291
TMLHE	black	-0.112285	0.561971	-0.295457	0.119692	-0.198605	0.301694	0.393689	0.0346005	-0.141611	0.463705	0.132903	0.491904	0.122192	0.527746	0.0674797	0.727989	0.595105	0.000661121	0.0927592	0.632234	0.324085	0.0863228	0.501908	0.00553411	0.351375	0.0616116
TMPRSS4	black	0.0769122	0.691696	0.0304533	0.875388	-0.137951	0.475452	-0.257201	0.178002	0.0328516	0.865659	0.0316512	0.870527	0.0447493	0.817705	-0.0420126	0.828685	-0.294054	0.121542	0.138898	0.472397	0.207264	0.280666	0.0400675	0.836508	-0.668433	7.4e-05
TNS2	black	0.0566812	0.770252	-0.312614	0.0987164	-0.287682	0.130211	0.223865	0.243044	-0.146855	0.447143	0.22432	0.242063	0.138148	0.474818	0.319629	0.0909883	0.540106	0.00249174	0.0474768	0.806796	0.390063	0.0364538	0.474825	0.00924813	0.261086	0.171309
TP53BP1	black	-0.00677396	0.97218	0.102307	0.597432	-0.0660873	0.733398	0.191318	0.320135	-0.00862475	0.964583	0.324858	0.0855327	0.258444	0.17584	0.306399	0.105968	0.737898	4.92e-06	0.0227323	0.906823	0.247339	0.195811	0.339993	0.0711415	0.141236	0.464902
TP53TG5	black	-0.319281	0.0913602	0.132176	0.4943	-0.219792	0.251949	0.338136	0.0727991	-0.296717	0.118047	0.200811	0.296245	0.247252	0.195973	0.133116	0.491205	0.768399	1.13e-06	0.0378006	0.845645	0.351589	0.0614423	0.426265	0.0211228	0.00544696	0.977628
TPMT	black	0.193781	0.313825	0.586636	0.000823569	0.310547	0.101086	0.267393	0.160826	-0.152482	0.429729	0.00049136	0.997982	-0.0231682	0.905044	0.0500486	0.796541	0.46605	0.0108299	-0.145407	0.451684	0.0242077	0.900804	0.101792	0.59929	0.110481	0.568314
TRIM52	black	-0.129999	0.501499	0.322713	0.0877393	0.0378956	0.845262	0.11996	0.535366	-0.130532	0.499731	0.351016	0.0618964	0.334303	0.0763146	0.214218	0.264478	0.78744	4.01e-07	-0.248538	0.193581	-0.0285569	0.883093	0.103997	0.591362	0.395993	0.0334626
TRIM56	black	-0.23226	0.225358	0.0310361	0.873022	0.014851	0.939052	0.371027	0.0475323	-0.335514	0.0751903	0.183662	0.34024	0.174308	0.365815	0.188346	0.32785	0.718035	1.16e-05	0.03211	0.868665	0.156713	0.416883	0.393633	0.0346284	0.34428	0.0674274
TRIM67	black	-0.0749163	0.699323	0.250676	0.189651	-0.0712703	0.71333	0.225097	0.240394	-0.120744	0.532684	0.147127	0.446291	0.0558502	0.773532	0.266313	0.162586	0.699472	2.42e-05	-0.00579226	0.97621	0.15349	0.426651	0.17609	0.36086	0.311966	0.0994548
TRMT9B	black	0.0254814	0.895612	0.462043	0.0116243	0.162557	0.399501	0.145551	0.451233	-0.0285081	0.883292	0.228097	0.234017	0.260117	0.172962	0.00171563	0.992953	0.554863	0.00178447	-0.338974	0.0720475	-0.227354	0.235585	-0.0587322	0.762171	0.248295	0.194032
TSSK4	black	-0.177116	0.358023	-0.0635757	0.743186	0.0318425	0.86975	0.269304	0.157741	-0.151997	0.431214	0.315492	0.0954887	0.307033	0.105211	0.219638	0.252289	0.700379	2.34e-05	0.0807698	0.677039	0.16369	0.396177	0.334105	0.0764994	0.139135	0.471636
TSSK6	black	-0.0675411	0.727751	0.435272	0.0182777	0.272351	0.152911	0.240067	0.209705	0.0157276	0.935462	-0.0125715	0.948394	-0.0076629	0.968531	-0.0434711	0.82283	0.437841	0.017527	-0.1417	0.463423	-0.182807	0.342533	0.0611767	0.752571	0.56403	0.00143896
TTC13	black	-0.275113	0.148625	0.176923	0.358554	-0.0499018	0.797126	0.429047	0.0202078	-0.3807	0.0416103	0.219904	0.251702	0.199261	0.300068	0.328202	0.0821765	0.828487	2.87e-08	-0.092441	0.633408	0.267306	0.160966	0.353385	0.0600377	0.166445	0.388165
TTC23L	black	0.138699	0.47304	0.361999	0.0536449	-0.00913463	0.96249	-0.0368239	0.849588	-0.0754734	0.697191	0.3012	0.112334	0.34136	0.0699408	0.173512	0.368045	0.477966	0.00873149	-0.258915	0.175027	-0.0179916	0.926195	-0.0538345	0.781506	-0.0357794	0.853808
TTLL4	black	-0.118983	0.538722	0.193954	0.313386	-0.00365727	0.984978	0.400434	0.0313551	-0.19688	0.305997	0.178988	0.352882	0.18371	0.340113	0.18182	0.345189	0.672131	6.52e-05	-0.0577228	0.766145	0.110355	0.568757	0.135863	0.482224	0.1644	0.394103
TUFT1	black	-0.401154	0.0310238	0.0851602	0.660496	-0.188922	0.326346	-0.00165963	0.993183	0.0058313	0.97605	0.49333	0.0065403	0.510454	0.00466563	0.367916	0.0495727	0.610293	0.000438928	-0.416302	0.0246836	0.0272994	0.888209	-0.0293683	0.879795	0.225027	0.240542
UBAP2L	black	-0.230051	0.229925	0.138768	0.472818	-0.0208765	0.914401	0.355205	0.0586394	-0.209923	0.274404	0.417631	0.0241821	0.380578	0.0416809	0.434766	0.0184287	0.851855	4.61e-09	-0.160411	0.405837	0.231498	0.226926	0.236393	0.216976	0.122475	0.526781
UFC1	black	-0.0976691	0.614236	0.170304	0.3771	-0.196071	0.308029	0.208847	0.276926	-0.124638	0.519453	0.412072	0.0263366	0.428821	0.0202809	0.341779	0.0695753	0.604447	0.000515138	-0.505241	0.00518038	-0.0501295	0.796219	-0.124448	0.520095	0.0469072	0.809071
UNC119B	black	-0.226679	0.237017	0.146903	0.446993	-0.080444	0.678272	0.275833	0.147522	-0.361928	0.0536947	0.0595187	0.759078	0.0280513	0.885149	0.0901093	0.642035	0.608794	0.000457463	0.0467054	0.809878	0.271791	0.15379	0.382081	0.040815	0.207187	0.280849
USH2A	black	-0.154677	0.423039	0.214187	0.264548	0.150778	0.434963	0.410949	0.0267904	-0.371901	0.046971	0.132473	0.493321	0.0838863	0.66528	0.235185	0.219403	0.738465	4.8e-06	0.0484592	0.802875	0.16466	0.393347	0.352898	0.0604164	0.293456	0.122338
USP21	black	-0.0493356	0.799381	0.48707	0.00736898	-0.0769322	0.69162	0.165919	0.389687	0.0175322	0.928075	0.429618	0.020024	0.433918	0.0186842	0.334772	0.0758771	0.748579	3.01e-06	-0.402503	0.0304105	0.0840759	0.664567	-0.0377909	0.845684	0.000352249	0.998553
USP30	black	-0.179389	0.351786	0.216015	0.260395	-0.129345	0.503671	0.506076	0.00509478	-0.406294	0.0287396	-0.115083	0.552204	-0.12232	0.527308	-0.135289	0.484093	0.497306	0.00605615	0.0106065	0.956452	0.18622	0.333439	0.391518	0.0357007	0.126587	0.512887
USP49	black	-0.2291	0.231911	0.369538	0.0485007	0.127475	0.509912	0.518373	0.0039675	-0.329747	0.0806607	-0.0560528	0.772732	-0.0533864	0.783282	-0.0323267	0.867787	0.760557	1.68e-06	-0.107839	0.577656	0.0698617	0.718766	0.351586	0.0614449	0.210018	0.274182
UVSSA	black	-0.0877546	0.650793	0.369239	0.048697	0.216834	0.258548	-0.0169469	0.93047	0.0324277	0.867377	0.473727	0.00943474	0.429584	0.0200349	0.368687	0.0490612	0.676683	5.57e-05	-0.328549	0.0818342	-0.0671502	0.729268	-0.0317675	0.870055	0.188103	0.328487
VN1R1	black	-0.0602588	0.756172	0.298026	0.116357	0.0975815	0.614555	-0.115832	0.549601	0.037551	0.846653	0.500421	0.00569841	0.464002	0.0112301	0.49829	0.00594116	0.548303	0.00207389	-0.337511	0.0733636	-0.15192	0.43145	-0.137151	0.47804	0.0830971	0.668251
VPS45	black	-0.192206	0.317851	0.393129	0.0348814	0.0622848	0.748232	0.254616	0.182555	-0.106825	0.581258	0.377804	0.0433176	0.38039	0.0417906	0.333434	0.0771293	0.633739	0.000223539	-0.438489	0.0173416	-0.010296	0.957726	-0.0295128	0.879208	0.0532577	0.783792
VSIG10	black	-0.314059	0.0970864	0.726511	8.11e-06	0.21148	0.270778	0.333312	0.0772436	-0.30837	0.103626	0.00598977	0.975399	-0.0143671	0.941035	-0.0240371	0.901499	0.593384	0.000691641	-0.304461	0.108309	-0.172955	0.369608	0.00342451	0.985934	0.353515	0.0599371
VWA5B2	black	-0.274869	0.149	0.158265	0.412227	-0.035767	0.853858	0.2606	0.172136	-0.233306	0.223217	0.0658791	0.734208	0.112803	0.560156	0.15086	0.434711	0.576556	0.00106149	-0.15132	0.433294	0.143237	0.458535	0.220466	0.25046	0.253128	0.185213
VWA7	black	-0.0447693	0.817625	0.449249	0.0144938	0.221544	0.248092	0.258618	0.17554	0.158477	0.411593	0.338147	0.0727894	0.280798	0.140078	0.257896	0.17679	0.594432	0.000672912	-0.380278	0.0418554	-0.181436	0.346225	-0.302373	0.110873	0.320473	0.0900904
WDR73	black	-0.075445	0.6973	0.108282	0.576084	-0.0251495	0.896964	0.386405	0.0384034	-0.0907556	0.639639	0.0846483	0.662417	0.0233323	0.904374	0.121191	0.531157	0.741278	4.22e-06	-0.00962293	0.960487	0.069075	0.721808	0.209736	0.274841	0.336214	0.074546
WDR91	black	-0.0991296	0.608923	-0.0387173	0.841948	-0.143467	0.457807	0.282703	0.137295	0.00953776	0.960836	0.108102	0.576721	0.0396712	0.838104	0.222529	0.245942	0.60111	0.000563651	0.0766752	0.6926	0.235122	0.21953	0.187918	0.32897	0.359518	0.0554282
WHRN	black	-0.153648	0.426168	0.121858	0.528881	-0.340236	0.0709275	0.273093	0.151751	-0.0797503	0.680901	0.259358	0.174263	0.235677	0.218412	0.184305	0.338522	0.727415	7.8e-06	-0.201629	0.29424	0.146579	0.448006	0.0889748	0.646249	0.172178	0.371795
WNK2	black	0.00848268	0.965166	0.265403	0.164082	-0.00323237	0.986723	-0.134776	0.485766	0.169087	0.380571	0.470002	0.0100917	0.443919	0.0158515	0.421646	0.0227172	0.393147	0.0348724	-0.321132	0.0893939	-0.0730169	0.706608	-0.358203	0.0563925	0.137685	0.476313
ZBED8	black	0.0130219	0.946548	0.331667	0.0788063	0.0549147	0.777231	0.135887	0.482144	-0.193475	0.314604	0.267837	0.160105	0.191944	0.318524	0.174692	0.364744	0.592993	0.000698753	-0.0976736	0.614219	-0.00954313	0.960814	0.0991217	0.608952	0.41016	0.0271128
ZBTB26	black	-0.19667	0.306524	-0.00959694	0.960594	-0.214106	0.264734	0.0869697	0.653723	-0.0587482	0.762108	0.314859	0.0961915	0.265349	0.164172	0.155876	0.419408	0.573366	0.00114834	-0.0989452	0.609593	0.0546795	0.778161	0.080081	0.679647	0.225961	0.238544
ZBTB45	black	-0.322414	0.0880507	0.256552	0.179137	-0.261521	0.17057	0.190652	0.321854	-0.131344	0.497044	0.276762	0.146108	0.227051	0.236227	0.356766	0.0574606	0.523243	0.00358425	-0.195254	0.310089	0.199684	0.29902	0.117657	0.543288	-0.0188246	0.922788
ZFC3H1	black	-0.151409	0.43302	0.0314134	0.871491	-0.211548	0.27062	0.282518	0.137564	-0.163319	0.397262	0.228046	0.234125	0.260397	0.172482	0.0449624	0.816852	0.747463	3.17e-06	0.0128227	0.947364	0.255506	0.180979	0.362405	0.0533568	0.163932	0.395471
ZFP41	black	-0.103935	0.591584	0.667686	7.59e-05	0.16081	0.404654	0.176281	0.36033	0.00488496	0.979936	0.203389	0.289958	0.246306	0.197745	0.253438	0.184657	0.685403	4.08e-05	-0.256822	0.178664	0.137495	0.476926	0.0818942	0.672788	0.0684936	0.724059
ZFP62	black	-0.169015	0.380776	0.364086	0.0521798	0.0278568	0.885941	0.170541	0.376427	-0.196518	0.306906	0.459566	0.0121392	0.444768	0.0156285	0.288335	0.129303	0.769224	1.08e-06	-0.231553	0.226812	0.0286134	0.882864	0.0167568	0.931248	0.131092	0.497876
ZMIZ2	black	-0.0950474	0.62382	0.387587	0.0377645	0.106975	0.580726	0.561776	0.00151802	-0.124085	0.52132	-0.128528	0.506393	-0.12171	0.529387	-0.0927681	0.632201	0.593751	0.00068503	0.00467652	0.980792	0.120723	0.532756	0.100984	0.602206	0.271557	0.15416
ZNF112	black	-0.309766	0.101992	0.474136	0.00936501	-0.0332093	0.86421	0.217933	0.256083	-0.213255	0.266683	0.167111	0.386243	0.156488	0.417563	0.128049	0.507994	0.693467	3.04e-05	-0.185115	0.336368	-0.00240801	0.990109	0.155471	0.420632	0.101199	0.601431
ZNF117	black	-0.159267	0.409236	0.245944	0.198426	-0.0820399	0.672237	0.206926	0.28147	-0.171332	0.374185	0.425882	0.0212514	0.465828	0.0108728	0.373419	0.0460092	0.777698	6.9e-07	-0.252739	0.185912	0.238955	0.211888	0.20593	0.283844	-0.0800027	0.679944
ZNF124	black	-0.357277	0.0570794	0.452991	0.0135995	0.0393335	0.839465	0.243695	0.202691	-0.299926	0.113937	0.423475	0.0220747	0.416013	0.0247938	0.370582	0.0478202	0.787516	3.99e-07	-0.374406	0.0453919	-0.0436202	0.822231	-0.0116665	0.952104	0.0503457	0.795359
ZNF169	black	-0.0150873	0.938084	0.0130895	0.94627	-0.0518447	0.789399	0.228603	0.232953	-0.203117	0.290617	0.304353	0.108441	0.294968	0.120335	0.255279	0.181379	0.78155	5.59e-07	-0.0730048	0.706655	0.156643	0.417097	0.361033	0.0543338	0.200438	0.297162
ZNF275	black	-0.240208	0.20943	-0.25324	0.185013	-0.0556434	0.774349	0.555452	0.00176031	-0.316932	0.0939037	0.25266	0.186055	0.25105	0.18897	0.207002	0.281289	0.740643	4.35e-06	0.0806951	0.677321	0.34376	0.0678695	0.503294	0.00538456	0.184288	0.338567
ZNF283	black	-0.513988	0.00434212	0.387635	0.0377388	-0.0172314	0.929306	0.16864	0.38185	-0.146181	0.449255	0.219804	0.251922	0.188348	0.327845	0.245037	0.200138	0.68798	3.72e-05	-0.144422	0.454787	0.1105	0.568247	0.158034	0.412919	0.247772	0.195004
ZNF337	black	-0.128529	0.506392	0.104943	0.587972	0.0811881	0.675456	0.415883	0.0248434	0.0271714	0.88873	0.284936	0.134084	0.26907	0.158117	0.281632	0.138854	0.807897	1.17e-07	-0.046291	0.811535	0.199356	0.299831	0.265476	0.163961	0.256698	0.178882
ZNF384	black	-0.240966	0.207953	-0.300429	0.113301	-0.11517	0.551903	0.450504	0.0141884	-0.123578	0.523037	0.393047	0.0349231	0.390064	0.0364534	0.355326	0.0585476	0.787684	3.96e-07	0.103869	0.591818	0.411213	0.0266833	0.455725	0.0129753	0.082106	0.671988
ZNF385C	black	0.0424587	0.826893	0.377051	0.043771	-0.0359029	0.853309	0.0927714	0.632189	-0.00963341	0.960444	0.256805	0.178694	0.241946	0.206052	0.246591	0.19721	0.546427	0.00216376	-0.406473	0.0286625	-0.0660121	0.73369	0.0925752	0.632913	0.0290722	0.880999
ZNF431	black	0.0102192	0.958041	0.441048	0.0166257	0.00136871	0.994378	0.0541618	0.78021	0.0883787	0.648467	0.353303	0.0601012	0.334132	0.0764739	0.279517	0.141972	0.534123	0.00284089	-0.314191	0.096938	-0.146724	0.447554	-0.0510808	0.792435	0.290388	0.126477
ZNF446	black	-0.196682	0.306493	0.471643	0.0097977	-0.240533	0.208796	0.0428843	0.825184	-0.217938	0.256072	0.050173	0.796046	0.0172689	0.929152	0.0616301	0.750795	0.398971	0.0320371	-0.311568	0.0999107	-0.0932838	0.630301	-0.0732039	0.70589	0.134812	0.485649
ZNF485	black	-0.337068	0.0737657	0.282669	0.137344	0.00256564	0.989461	0.413733	0.0256773	-0.356951	0.0573227	0.195936	0.308369	0.216487	0.25933	0.140756	0.466437	0.723723	9.13e-06	-0.0800293	0.679844	0.213689	0.265687	0.246609	0.197176	-0.0178015	0.926973
ZNF514	black	-0.294467	0.120996	0.0783068	0.686384	0.114217	0.555217	0.248381	0.193872	-0.111186	0.565829	0.437764	0.0175492	0.462817	0.0114672	0.378165	0.0431017	0.763175	1.48e-06	-0.240426	0.209004	0.0966232	0.618052	0.133117	0.491201	0.312848	0.0984509
ZNF519	black	0.187693	0.32956	0.465602	0.0109164	0.201124	0.295478	-0.0544687	0.778995	0.0900447	0.642274	0.464926	0.0110481	0.468531	0.0103613	0.379877	0.0420901	0.690108	3.44e-05	-0.388563	0.0372436	-0.036487	0.850949	-0.0690881	0.721757	0.131139	0.497721
ZNF587	black	-0.168223	0.383045	0.3735	0.045958	0.0515459	0.790586	0.33628	0.0744855	-0.175041	0.363773	0.30927	0.102571	0.278262	0.143845	0.237081	0.215602	0.766626	1.24e-06	-0.228243	0.233709	0.00659342	0.972921	0.157168	0.415516	0.112149	0.562449
ZNF594	black	-0.0247448	0.898614	0.505885	0.00511427	0.101801	0.599256	0.105096	0.587427	-0.109916	0.570303	0.477325	0.00883483	0.466563	0.0107316	0.353313	0.0600932	0.74728	3.2e-06	-0.382895	0.040352	-0.0780023	0.687543	0.0560102	0.772901	0.0530195	0.784737
ZNF605	black	-0.321887	0.088601	0.63311	0.000227782	-0.0112485	0.953819	0.0887926	0.646926	-0.217961	0.25602	0.251345	0.188434	0.263803	0.166736	0.13516	0.484516	0.578821	0.00100338	-0.361531	0.0539776	-0.147691	0.444532	-0.0857073	0.658445	0.107162	0.580059
ZNF618	black	-0.257295	0.177838	0.446831	0.0150973	-0.00315307	0.987049	0.199767	0.298816	-0.167544	0.384994	0.435772	0.0181297	0.361394	0.0540752	0.416807	0.0244921	0.658999	0.000101316	-0.399471	0.0318029	-0.171786	0.372899	-0.0581318	0.764534	0.192403	0.317346
ZNF623	black	-0.233391	0.223043	0.358285	0.0563317	0.0721473	0.709952	0.415218	0.0250989	-0.258301	0.176088	0.318554	0.0921418	0.359562	0.0553964	0.327769	0.0826049	0.848897	5.91e-09	-0.104335	0.59015	0.285834	0.132809	0.359096	0.0557364	-0.00668491	0.972545
ZNF630	black	-0.222662	0.245653	0.189748	0.324196	-0.0200908	0.917611	0.426512	0.0210404	-0.145997	0.449831	0.336473	0.074309	0.349855	0.062823	0.320727	0.0898209	0.841924	1.04e-08	-0.23445	0.220889	0.121365	0.530561	0.260569	0.172188	0.280079	0.141138
ZNF646	black	-0.237324	0.215119	0.256928	0.178479	0.0221793	0.90908	0.478144	0.00870292	-0.290533	0.126279	0.194202	0.312755	0.175721	0.361881	0.196227	0.307636	0.879993	3.19e-10	-0.10485	0.588306	0.265058	0.164651	0.351845	0.0612408	0.176678	0.359232
ZNF669	black	-0.294183	0.121371	0.244408	0.201331	0.0279128	0.885713	0.300698	0.112963	-0.308698	0.103241	0.519276	0.00389389	0.465577	0.0109214	0.483266	0.00791471	0.876041	4.82e-10	-0.212384	0.268688	0.147745	0.444365	0.185248	0.336013	0.144644	0.454088
ZNF678	black	-0.0686263	0.723545	0.453594	0.0134596	0.14231	0.46148	0.293482	0.122303	-0.186055	0.333876	0.444825	0.0156135	0.370092	0.0481388	0.526487	0.00334693	0.80018	1.89e-07	-0.41041	0.0270105	-0.127621	0.509423	-0.000991767	0.995926	0.164444	0.393975
ZNF692	black	-0.113928	0.556228	0.512085	0.00451387	0.0489594	0.80088	-0.0040381	0.983414	-0.12944	0.503357	0.32639	0.083982	0.290506	0.126316	0.323004	0.0874374	0.545245	0.00222207	-0.428449	0.0204017	-0.0759082	0.695529	-0.237235	0.215296	0.135944	0.481959
ZNF70	black	-0.152184	0.430642	0.142037	0.462347	0.0170954	0.929862	0.312173	0.0992184	-0.308754	0.103175	0.300767	0.112876	0.328406	0.0819753	0.154707	0.422947	0.615333	0.000381375	-0.177624	0.356624	0.181528	0.345976	0.332537	0.0779766	-0.0374575	0.84703
ZNF714	black	-0.0747688	0.699888	0.426307	0.0211089	0.107233	0.579807	0.171958	0.372414	-0.0822652	0.671387	0.244228	0.201675	0.180671	0.348298	0.203677	0.28926	0.557783	0.00166737	-0.418604	0.0238202	-0.301395	0.112091	0.000887372	0.996355	0.337048	0.0737841
ZNF740	black	-0.022971	0.905848	0.149788	0.438018	-0.182874	0.342353	0.381823	0.0409624	-0.128255	0.507304	0.086682	0.654798	0.0807649	0.677057	0.160329	0.40608	0.736374	5.27e-06	-0.0303919	0.875637	0.256431	0.17935	0.315268	0.0957372	0.168299	0.382826
ZNF766	black	-0.255689	0.180655	0.369712	0.0483866	-0.0811406	0.675636	0.268941	0.158323	-0.187941	0.32891	0.382239	0.0407245	0.302775	0.110376	0.396768	0.0330871	0.562351	0.00149752	-0.329803	0.0806061	-0.0616506	0.750715	-0.0924235	0.633472	-0.00897717	0.963137
ZRANB1	black	-0.18013	0.349767	-0.398918	0.032062	-0.191945	0.318521	0.44917	0.0145132	-0.0817308	0.673405	0.251076	0.188923	0.252515	0.186316	0.152606	0.429349	0.599977	0.000581012	0.146681	0.447686	0.35038	0.0624025	0.485739	0.00755616	0.158504	0.411514
AC011479.1	blue	0.107525	0.578768	0.494373	0.00641031	0.282575	0.137481	-0.149408	0.439197	0.168038	0.383576	-0.218254	0.255365	-0.204301	0.287753	-0.181846	0.34512	-0.194469	0.312075	-0.424639	0.0216732	-0.452134	0.0138001	-0.317028	0.093799	0.352155	0.0609973
ACBD4	blue	-0.0270394	0.889267	0.543084	0.00233226	0.382638	0.0404975	-0.105717	0.585207	-0.0832529	0.667664	-0.174077	0.366463	-0.179216	0.352259	-0.274638	0.149357	0.0666941	0.731039	-0.536264	0.00271142	-0.729882	7.01e-06	-0.354164	0.0594358	0.540184	0.00248745
ANK1	blue	-0.180952	0.347536	-0.409048	0.0275731	-0.228093	0.234025	0.0338525	0.861604	-0.180468	0.348849	0.208245	0.278345	0.213925	0.265148	0.280349	0.140739	-0.0297224	0.878357	0.1766	0.359448	0.364732	0.0517325	0.235547	0.218674	-0.511078	0.00460712
ANKDD1B	blue	-0.0225469	0.907579	0.112846	0.560006	0.120479	0.533591	0.0967927	0.617433	0.0119834	0.950805	0.204179	0.288049	0.177584	0.356734	0.0699278	0.718511	0.300195	0.113597	-0.325749	0.0846286	-0.448087	0.0147811	-0.325582	0.0847969	0.449988	0.0143132
ANKRD24	blue	0.0654269	0.735968	0.363357	0.0526874	0.156661	0.417041	-0.266105	0.162928	0.0165434	0.932122	0.0352926	0.855777	-0.0555753	0.774619	0.00238624	0.990198	0.251735	0.187726	-0.355253	0.0586034	-0.3715	0.0472283	-0.156351	0.417977	0.537293	0.00265102
ANOS1	blue	-0.204704	0.286783	-0.683548	4.36e-05	-0.344991	0.0668256	0.208666	0.277353	-0.100225	0.604951	0.196934	0.305862	0.188754	0.326783	0.215841	0.260788	0.165052	0.392206	0.550681	0.00196458	0.601387	0.000559478	0.54814	0.00208155	-0.0465724	0.810409
ANXA6	blue	-0.0778173	0.688247	-0.72032	1.05e-05	-0.221502	0.248184	0.527271	0.00329162	-0.358548	0.0561379	-0.0927807	0.632155	-0.0662441	0.732788	-0.0342521	0.859987	0.0918321	0.635656	0.654306	0.000118003	0.693163	3.07e-05	0.661845	9.22e-05	-0.128912	0.505113
ASIC3	blue	0.201324	0.294987	0.247637	0.195254	0.120077	0.534967	-0.218143	0.255613	0.185736	0.33472	0.110679	0.567614	0.0945581	0.625615	0.178034	0.355497	0.240469	0.208921	-0.43087	0.019626	-0.33583	0.074899	-0.197338	0.304851	0.543838	0.00229326
ATP2A1	blue	0.419476	0.0234997	0.671231	6.72e-05	0.498511	0.00591563	-0.440184	0.0168646	0.225373	0.239801	0.0366123	0.850443	-0.00168281	0.993088	0.0669074	0.730211	0.108825	0.574159	-0.403714	0.0298681	-0.466814	0.0106839	-0.465147	0.0110049	0.328403	0.0819776
BCAT1	blue	0.0757219	0.696241	-0.604262	0.000517734	-0.285855	0.132779	0.246691	0.197022	0.00959612	0.960597	-0.0333255	0.863739	-0.0290508	0.881086	0.0976651	0.61425	-0.00314047	0.9871	0.713028	1.42e-05	0.85564	3.33e-09	0.664957	8.32e-05	-0.33209	0.078402
C21orf58	blue	0.239895	0.210042	0.456998	0.0126931	0.372536	0.0465671	-0.336865	0.073951	-0.0615965	0.750926	0.0681672	0.725323	0.060736	0.754299	-0.0215815	0.911521	0.155585	0.420288	-0.36638	0.0506054	-0.365965	0.0508877	-0.247497	0.195516	0.431597	0.0193979
CAVIN3	blue	0.104829	0.588379	-0.425651	0.0213293	-0.249727	0.19139	0.266135	0.162879	-0.197495	0.304458	-0.265654	0.163668	-0.18584	0.334445	-0.124975	0.518314	-0.176529	0.359643	0.524349	0.00350174	0.691855	3.22e-05	0.496392	0.00616472	-0.563679	0.00145106
CBR3	blue	-0.0198671	0.918525	-0.678684	5.19e-05	-0.343495	0.0680955	0.251938	0.187358	-0.175741	0.361826	-0.217719	0.256562	-0.130795	0.498859	-0.182016	0.34466	-0.147831	0.444096	0.599047	0.000595609	0.734977	5.61e-06	0.554359	0.00180542	-0.219914	0.251678
CCDC80	blue	-0.0310934	0.87279	-0.760906	1.65e-06	-0.264453	0.165653	0.259024	0.174838	-0.423786	0.0219667	-0.0275266	0.887284	0.000151058	0.999379	0.0657583	0.734678	0.104738	0.588706	0.715785	1.27e-05	0.831812	2.25e-08	0.777758	6.88e-07	-0.478618	0.00862731
CCL26	blue	-0.227037	0.236258	-0.611576	0.000423603	-0.318576	0.0921184	0.47408	0.00937449	-0.223038	0.244835	-0.118269	0.541179	-0.0382183	0.84396	-0.00846971	0.965219	-0.00335377	0.986224	0.436196	0.0180047	0.641763	0.000175183	0.623473	0.000302372	-0.341718	0.0696282
CDCA4	blue	0.18188	0.345029	-0.355609	0.058333	-0.243029	0.203966	0.00485157	0.980073	0.0148729	0.938962	-0.000278724	0.998855	-0.0098734	0.959459	0.140146	0.468389	0.047092	0.808333	0.44628	0.0152375	0.757616	1.95e-06	0.408337	0.0278705	-0.386261	0.038482
CDH11	blue	-0.15689	0.416351	-0.787737	3.94e-07	-0.422525	0.0224065	0.141144	0.465197	-0.07158	0.712137	0.159267	0.409235	0.1779	0.355865	0.16435	0.39425	0.206809	0.281747	0.584766	0.000863812	0.831036	2.39e-08	0.602244	0.000546735	-0.192802	0.316324
CDH13	blue	-0.118156	0.541567	-0.704505	1.99e-05	-0.428823	0.0202801	0.255484	0.181018	-0.192246	0.317747	0.178143	0.355197	0.197388	0.304725	0.329749	0.080658	0.25545	0.181078	0.367738	0.0496917	0.740672	4.34e-06	0.656608	0.000109538	-0.170862	0.375515
CDH16	blue	-0.0333841	0.863502	0.370263	0.048027	0.227545	0.235181	-0.242314	0.205342	0.00319795	0.986864	-0.0945542	0.62563	-0.157497	0.414527	-0.176879	0.358676	-0.0646189	0.739115	-0.348664	0.0637859	-0.579776	0.000979702	-0.427771	0.0206235	0.372832	0.0463792
CDH3	blue	-0.160513	0.405533	-0.390295	0.0363331	-0.271685	0.153958	0.189339	0.32526	-0.166235	0.388774	0.0521336	0.788252	0.129053	0.504645	0.0213208	0.912586	-0.0135415	0.944418	0.357125	0.0571926	0.66133	9.38e-05	0.508992	0.00480538	-0.529529	0.00313673
CEP41	blue	0.0710387	0.714223	-0.366829	0.050302	-0.16127	0.403292	0.180885	0.347719	-0.0624977	0.747399	0.093898	0.628041	0.0792489	0.682804	0.274316	0.149854	0.377743	0.0433543	0.288011	0.129753	0.592722	0.00070372	0.273807	0.15064	-0.231528	0.226863
CFAP300	blue	0.0353589	0.855509	-0.354422	0.0592376	-0.390413	0.0362717	-0.237579	0.214611	-0.101562	0.600121	-0.042896	0.825137	-0.0173489	0.928825	0.0284486	0.883534	-0.154267	0.424285	0.358385	0.0562583	0.578945	0.00100027	0.30663	0.105691	-0.559639	0.00159645
CGAS	blue	-0.0804292	0.678328	-0.219257	0.253134	-0.233987	0.22183	0.44043	0.0167963	-0.375186	0.0449089	-0.0019095	0.992156	0.0861207	0.656897	-0.0417946	0.829561	0.220498	0.25039	0.311884	0.0995485	0.562832	0.00148055	0.422606	0.022378	-0.433715	0.0187456
CHI3L2	blue	-0.231281	0.227374	-0.534353	0.00282674	-0.406969	0.0284501	0.217759	0.256471	-0.344681	0.0670875	-0.287124	0.130992	-0.240829	0.20822	-0.312762	0.0985485	-0.158882	0.410383	0.55675	0.001708	0.50827	0.00487575	0.303326	0.109697	-0.267162	0.1612
CHRNB2	blue	-0.0509596	0.792917	0.302671	0.110504	0.0911287	0.638257	0.0956792	0.621505	-0.160741	0.404857	0.000322074	0.998677	-0.0902762	0.641415	0.0798326	0.680589	0.153656	0.426145	-0.238561	0.212665	-0.429961	0.0199143	0.0038566	0.984159	0.427933	0.0205702
CHST11	blue	-0.169549	0.379252	-0.74756	3.16e-06	-0.390992	0.0359715	0.326611	0.0837604	-0.29127	0.125276	-0.0807262	0.677204	-0.0656998	0.734905	-0.0308738	0.873681	0.152033	0.431104	0.720922	1.03e-05	0.839682	1.24e-08	0.751815	2.58e-06	-0.265996	0.163108
CMTM7	blue	-0.0924914	0.633222	-0.577432	0.00103866	-0.239706	0.210412	0.17328	0.368693	0.034284	0.859857	0.0521002	0.788385	0.140064	0.468651	0.157121	0.415657	0.0223544	0.908365	0.374253	0.0454874	0.657963	0.000104807	0.278074	0.144127	-0.471031	0.00990654
CNKSR2	blue	-0.115436	0.550978	-0.694239	2.95e-05	-0.329529	0.0808733	0.508407	0.00486226	-0.379409	0.0423644	-0.187988	0.328786	-0.156795	0.416639	-0.0414199	0.831067	0.195803	0.308704	0.742755	3.95e-06	0.760143	1.72e-06	0.746387	3.34e-06	-0.350613	0.062217
COL6A3	blue	-0.0689601	0.722253	-0.75036	2.77e-06	-0.312942	0.098345	0.258266	0.17615	-0.160996	0.404101	0.157134	0.415619	0.162308	0.400232	0.18728	0.330646	0.287755	0.130111	0.609198	0.000452397	0.883774	2.12e-10	0.690766	3.36e-05	-0.199243	0.30011
CP	blue	0.0591312	0.760602	-0.659862	9.85e-05	-0.207926	0.279099	0.312297	0.0990776	-0.208268	0.27829	0.0885088	0.647983	0.121419	0.530378	0.104768	0.5886	0.175633	0.362127	0.498475	0.00591975	0.602015	0.000550116	0.451258	0.0140077	-0.301043	0.11253
CREB3L1	blue	-0.086192	0.65663	-0.676565	5.59e-05	-0.340275	0.0708925	0.236022	0.21772	-0.210856	0.272228	0.00631938	0.974046	0.0355803	0.854614	0.153945	0.425263	0.17546	0.362607	0.496308	0.00617473	0.833993	1.92e-08	0.765276	1.33e-06	-0.306327	0.106054
CRIP2	blue	-0.0409141	0.833101	-0.531832	0.00298527	-0.478916	0.00857999	-0.0349891	0.857005	-0.223456	0.243929	0.149002	0.440454	0.152742	0.428935	0.262787	0.168435	0.0425021	0.826719	0.225341	0.239871	0.577036	0.00104892	0.310776	0.100821	-0.538436	0.00258525
CST6	blue	-0.170228	0.377317	-0.449731	0.0143759	-0.436484	0.0179202	0.00750113	0.969195	-0.103173	0.594318	-0.0508438	0.793377	0.0199137	0.918335	-0.013449	0.944797	-0.149835	0.437875	0.416549	0.0245898	0.652993	0.000123089	0.350475	0.0623268	-0.388226	0.0374229
CTSK	blue	-0.181282	0.346642	-0.550026	0.00199417	-0.161735	0.401919	0.370773	0.0476968	-0.32484	0.0855509	-0.0561799	0.77223	-0.0364386	0.851145	0.0451364	0.816155	0.244727	0.200725	0.592151	0.000714277	0.764943	1.35e-06	0.630383	0.000247032	-0.271245	0.154652
CTSZ	blue	-0.0195505	0.919819	-0.671185	6.73e-05	-0.243773	0.202543	0.325853	0.084523	-0.0705076	0.716272	-0.181555	0.345904	-0.164885	0.392691	0.143026	0.459204	-0.0338046	0.861798	0.576737	0.00105675	0.709388	1.64e-05	0.503815	0.00532925	-0.176303	0.360268
DLC1	blue	-0.127868	0.508598	-0.759946	1.74e-06	-0.323472	0.0869538	0.483403	0.00789445	-0.398692	0.0321683	0.05738	0.767496	0.107664	0.578274	0.142623	0.460483	0.481836	0.0081284	0.468079	0.0104454	0.783562	5e-07	0.843419	9.23e-09	-0.20418	0.288045
DMBT1	blue	0.0425411	0.826562	-0.52849	0.00320722	-0.449445	0.0144457	-0.0676199	0.727445	0.156809	0.416597	0.192292	0.31763	0.215895	0.260666	0.317982	0.0927602	0.0375198	0.846779	0.384893	0.0392332	0.792637	2.97e-07	0.43058	0.0197175	-0.384082	0.0396844
DNAJB13	blue	-0.0643754	0.740065	-0.518723	0.0039389	-0.376936	0.0438404	0.0676487	0.727333	-0.0757354	0.69619	0.243783	0.202523	0.347195	0.0649881	0.132552	0.493059	0.242523	0.20494	0.311094	0.100455	0.604444	0.00051518	0.257087	0.178201	-0.367186	0.0500616
DPYSL3	blue	-0.0483869	0.803163	-0.657406	0.00010673	-0.346377	0.0656654	0.302911	0.110208	-0.241029	0.20783	0.00173187	0.992886	0.0465112	0.810654	0.0970474	0.616503	0.184323	0.338475	0.642141	0.000173154	0.946348	9.08e-15	0.689855	3.47e-05	-0.440559	0.0167604
DUSP14	blue	0.0869683	0.653728	-0.605862	0.000495694	-0.200758	0.296375	0.13062	0.499438	0.0412061	0.831927	-0.328787	0.0816	-0.335081	0.0755901	-0.0856064	0.658823	-0.155565	0.420349	0.573652	0.00114029	0.558282	0.00164802	0.301568	0.111874	-0.0851832	0.66041
EGFL6	blue	-0.205638	0.284543	-0.666192	7.98e-05	-0.295637	0.119455	0.211757	0.270136	-0.171812	0.372827	-0.0786673	0.685013	-0.0987902	0.610156	-0.0456564	0.814073	0.0204701	0.916061	0.630717	0.000244598	0.683644	4.35e-05	0.346016	0.0659663	-0.216163	0.26006
EHD2	blue	0.0917012	0.63614	-0.360976	0.0543743	-0.19645	0.307075	0.267144	0.161231	-0.171736	0.373041	-0.00170697	0.992988	-0.0412831	0.831617	0.214919	0.26288	0.22982	0.230405	0.421991	0.022595	0.679859	4.98e-05	0.575275	0.00109565	-0.340652	0.0705604
ELMO3	blue	-0.130452	0.499995	0.406998	0.0284377	0.20531	0.285327	-0.117641	0.543342	0.0376429	0.846282	-0.0372073	0.84804	-0.0552958	0.775723	-0.0279033	0.885752	0.15779	0.413649	-0.413757	0.0256679	-0.434635	0.0184679	-0.307808	0.104291	0.467312	0.0105894
EPHA2	blue	0.0190026	0.92206	-0.467813	0.0104952	-0.202455	0.292226	0.0224102	0.908137	0.255049	0.181787	0.0759143	0.695506	0.0722927	0.709393	0.291541	0.124909	0.126888	0.511879	0.322847	0.0876004	0.57149	0.00120222	0.330836	0.0796043	-0.271668	0.153984
FAM229B	blue	0.033448	0.863243	-0.138543	0.473543	-0.269881	0.156818	0.0109015	0.955242	-0.214735	0.2633	0.0236253	0.903179	0.0759619	0.695324	0.0737236	0.703895	0.140748	0.466461	0.138941	0.472262	0.481845	0.00812702	0.354298	0.0593331	-0.403264	0.0300686
FANK1	blue	-0.0290534	0.881075	-0.359497	0.0554436	-0.531386	0.00301409	0.00576854	0.976308	-0.148712	0.441353	0.318405	0.092303	0.347203	0.0649819	0.244282	0.201572	0.263996	0.166413	0.0257276	0.894609	0.458169	0.012438	0.200388	0.297286	-0.337499	0.0733743
FAP	blue	0.0101784	0.958208	-0.810601	9.8e-08	-0.312855	0.0984439	0.266225	0.162732	-0.178145	0.355191	0.109947	0.570197	0.135459	0.48354	0.198926	0.300896	0.211047	0.271782	0.694287	2.94e-05	0.936315	8.66e-14	0.758913	1.83e-06	-0.335261	0.075424
FDCSP	blue	-0.180239	0.34947	-0.618695	0.00034678	-0.496787	0.00611766	0.274547	0.149496	-0.26642	0.162412	0.06658	0.731483	0.151159	0.433791	0.035024	0.856863	0.224864	0.240893	0.368901	0.0489193	0.525904	0.00338853	0.402582	0.0303746	-0.306127	0.106294
FEZ1	blue	-0.0327322	0.866143	-0.715635	1.28e-05	-0.381356	0.0412308	0.320773	0.0897724	-0.334499	0.0761312	0.0553567	0.775483	0.0391794	0.840086	0.167149	0.386132	0.158957	0.410159	0.566636	0.00135205	0.795442	2.52e-07	0.694254	2.95e-05	-0.196007	0.308189
FHL1	blue	-0.261652	0.170348	-0.838344	1.38e-08	-0.384757	0.0393086	0.524008	0.00352698	-0.384755	0.0393096	-0.0515937	0.790396	0.0130417	0.946466	0.0740861	0.702504	0.222379	0.246268	0.641844	0.000174751	0.858634	2.55e-09	0.872597	6.84e-10	-0.304815	0.107879
FMNL1	blue	-0.151932	0.431415	-0.744994	3.56e-06	-0.399726	0.0316835	0.236768	0.216226	-0.276133	0.147064	-0.0211032	0.913474	-0.0110685	0.954557	-0.0602411	0.756241	0.0657534	0.734697	0.711297	1.52e-05	0.754551	2.26e-06	0.459783	0.0120933	-0.302592	0.110602
FMNL3	blue	0.0121493	0.950125	-0.714153	1.36e-05	-0.313542	0.0976673	0.381883	0.040928	-0.324959	0.08543	-0.0417097	0.829902	-0.0190429	0.921895	0.0486885	0.80196	0.218229	0.255421	0.704197	2.02e-05	0.877255	4.25e-10	0.766892	1.22e-06	-0.333987	0.0766093
FOXL1	blue	-0.0250515	0.897364	-0.551559	0.00192555	-0.371609	0.047158	0.234277	0.221241	-0.122162	0.527848	0.00629846	0.974132	0.0696225	0.719691	0.0735276	0.704647	0.0173891	0.92866	0.413854	0.0256296	0.78558	4.46e-07	0.611277	0.000427132	-0.44693	0.0150721
FUT8	blue	0.123908	0.521919	-0.620423	0.000330102	-0.274728	0.149217	0.0793673	0.682355	-0.100399	0.604321	0.0233359	0.90436	0.00241011	0.9901	0.165392	0.391217	-0.0195152	0.919964	0.612049	0.00041806	0.735318	5.52e-06	0.654411	0.000117607	-0.308	0.104063
FXYD5	blue	-0.0629436	0.745655	-0.732522	6.25e-06	-0.338324	0.0726297	-0.102369	0.59721	0.0722528	0.709546	0.0897224	0.643471	0.110175	0.569391	0.206228	0.283132	-0.0761604	0.694566	0.367878	0.0495981	0.615691	0.000377556	0.209004	0.276557	-0.179937	0.350293
FZD10	blue	-0.206662	0.282098	-0.718544	1.13e-05	-0.434329	0.0185599	0.287947	0.129842	-0.119632	0.536492	-0.0114046	0.953178	0.022854	0.906326	0.0352199	0.856071	0.0314251	0.871444	0.570165	0.00124162	0.714117	1.36e-05	0.451994	0.013833	-0.123579	0.523034
GAL3ST1	blue	-0.0682133	0.725145	0.476676	0.00894062	0.305832	0.106649	-0.167253	0.385832	0.0523371	0.787444	0.184359	0.338378	0.145797	0.450459	-0.00714082	0.970674	0.0749077	0.699356	-0.500214	0.00572161	-0.694635	2.91e-05	-0.50555	0.00514849	0.495373	0.00628759
GALNT2	blue	-0.173093	0.369219	-0.752048	2.55e-06	-0.181172	0.346941	0.413388	0.0258129	-0.184051	0.339201	-0.0848757	0.661563	-0.094142	0.627144	0.170196	0.377408	0.473171	0.00953042	0.396832	0.0330559	0.643081	0.000168201	0.587597	0.000803538	0.0200324	0.91785
GALNT5	blue	0.00631412	0.974068	-0.570736	0.00122451	-0.346245	0.065775	0.154508	0.423551	0.0270719	0.889135	0.0815246	0.674184	0.110369	0.568708	0.159651	0.408092	0.0625927	0.747027	0.48718	0.00735376	0.823035	4.24e-08	0.661245	9.41e-05	-0.462156	0.0116013
GAP43	blue	-0.160453	0.405711	-0.5397	0.00251422	-0.268717	0.158684	0.431432	0.0194494	-0.326501	0.0838707	0.0855704	0.658958	0.132171	0.494313	0.28803	0.129727	0.324319	0.0860835	0.419798	0.0233823	0.729244	7.21e-06	0.637415	0.000200088	-0.401612	0.0308143
GFPT2	blue	-0.0119913	0.950772	-0.669189	7.21e-05	-0.220061	0.251354	0.181234	0.346773	-0.233996	0.22181	-0.132661	0.492701	-0.101858	0.599052	-0.0440094	0.82067	-0.0224395	0.908018	0.749738	2.85e-06	0.760629	1.68e-06	0.535851	0.00273598	-0.363014	0.0529281
GJA1	blue	-0.201784	0.293861	-0.743729	3.77e-06	-0.535732	0.0027431	0.0165232	0.932204	-0.235195	0.219384	-0.00253141	0.989602	0.0279942	0.885382	0.00263511	0.989176	-0.141716	0.463371	0.540288	0.00248176	0.688283	3.68e-05	0.493924	0.00646601	-0.509838	0.00472414
GJB1	blue	-0.46692	0.0106637	0.162796	0.398798	0.0101582	0.958291	0.1672	0.385985	-0.241963	0.20602	0.0981658	0.612427	0.117979	0.542176	0.00124394	0.99489	0.377776	0.0433345	-0.410855	0.0268287	-0.380527	0.0417109	-0.203492	0.289708	0.477449	0.00881476
GPR1	blue	-0.224739	0.241162	-0.577255	0.00104326	-0.317021	0.0938063	0.238693	0.212405	-0.258637	0.175507	0.052074	0.788488	0.0813452	0.674862	0.0527336	0.785871	0.142174	0.461911	0.533755	0.00286368	0.760968	1.65e-06	0.626357	0.00027807	-0.319738	0.0908715
GPRC5A	blue	-0.0214789	0.91194	-0.278936	0.142837	-0.433767	0.0187298	0.203561	0.289541	-0.0496458	0.798145	-0.0033364	0.986296	0.0609921	0.753295	0.00732467	0.969919	0.203012	0.290872	0.316836	0.0940079	0.619779	0.00033623	0.444951	0.0155807	-0.531551	0.00300341
GPX8	blue	0.0442746	0.819607	-0.822407	4.43e-08	-0.407618	0.0281739	0.238316	0.213149	-0.0688074	0.722843	-0.112579	0.560942	-0.0948833	0.624421	-0.00114801	0.995284	0.0338501	0.861614	0.617151	0.000362313	0.759248	1.8e-06	0.630787	0.000244091	-0.110834	0.567069
GREM1	blue	-0.0468299	0.80938	-0.743392	3.83e-06	-0.253165	0.185147	0.171289	0.374305	-0.0897375	0.643415	0.0916595	0.636294	0.0839568	0.665015	0.105752	0.585084	0.257163	0.178067	0.571774	0.00119395	0.739816	4.51e-06	0.443246	0.0160303	-0.135393	0.483755
HAPLN3	blue	-0.00800945	0.967108	-0.447861	0.0148377	-0.177996	0.3556	0.251917	0.187396	-0.293871	0.121785	-0.0378989	0.845249	-0.00874774	0.964078	-0.0480339	0.804572	0.0776774	0.68878	0.610129	0.000440926	0.705286	1.93e-05	0.4715	0.00982307	-0.437127	0.0177331
HEY2	blue	-0.274006	0.150333	-0.742316	4.03e-06	-0.306728	0.105574	0.432506	0.0191158	-0.400911	0.0311352	0.00624424	0.974355	0.0876766	0.651084	-0.00838127	0.965582	0.255619	0.180779	0.404332	0.0295946	0.679771	4.99e-05	0.776643	7.31e-07	-0.216264	0.259832
HLX	blue	-0.205668	0.284469	-0.551011	0.00194983	-0.348371	0.0640241	0.203229	0.290345	-0.411948	0.0263866	-0.20072	0.296469	-0.143388	0.458058	-0.181063	0.347234	-0.0835766	0.666445	0.507932	0.00490891	0.683008	4.45e-05	0.661294	9.39e-05	-0.392542	0.035178
HOXD9	blue	-0.31028	0.101395	-0.602472	0.000543384	-0.214853	0.263031	0.221076	0.249118	0.0413128	0.831498	0.198782	0.301254	0.248122	0.194353	0.0877805	0.650697	0.0905861	0.640267	0.401675	0.0307856	0.575841	0.00108044	0.27792	0.144359	-0.26431	0.165891
HPN	blue	-0.185337	0.335776	0.327826	0.0825483	0.124612	0.519539	0.088476	0.648105	-0.249595	0.191631	0.169127	0.380457	0.129146	0.504333	0.0929075	0.631687	0.377244	0.0436545	-0.527659	0.00326456	-0.541801	0.00239987	-0.228495	0.23318	0.507589	0.00494283
IGFL2	blue	0.0170506	0.930046	-0.616326	0.000370856	-0.347254	0.0649401	0.143335	0.458224	-0.0341608	0.860356	0.0914812	0.636953	0.118673	0.539787	0.0147063	0.939645	-0.0944395	0.626051	0.63502	0.000215103	0.726756	8.02e-06	0.494899	0.00634546	-0.326922	0.083449
ITGA1	blue	-0.110624	0.567809	-0.783858	4.91e-07	-0.371792	0.0470411	0.441874	0.0163998	-0.32205	0.0884309	0.147652	0.444654	0.141496	0.464071	0.214893	0.262938	0.408853	0.0276544	0.434951	0.0183733	0.703383	2.08e-05	0.820678	4.99e-08	-0.0887548	0.647067
ITGB6	blue	0.0401771	0.836067	-0.554118	0.00181546	-0.451834	0.0138707	0.187524	0.330004	-0.0276555	0.88676	-0.0278594	0.88593	0.0318521	0.869711	0.0802834	0.67888	0.0394864	0.838849	0.569936	0.00124854	0.665829	8.08e-05	0.626476	0.000277105	-0.266491	0.162296
JAK3	blue	0.0189714	0.922187	-0.419991	0.0233119	-0.167836	0.384156	0.299237	0.11481	-0.217945	0.256055	-0.184833	0.337116	-0.114397	0.554593	-0.218927	0.253866	0.110965	0.566608	0.525038	0.00345116	0.58748	0.000805941	0.379606	0.0422486	-0.304219	0.108603
KIAA1549L	blue	-0.173037	0.369378	-0.481172	0.00822928	-0.458554	0.012355	0.188851	0.326531	-0.224514	0.241646	0.0939085	0.628002	0.180789	0.347977	0.0192931	0.920872	0.149634	0.438495	0.338577	0.0724032	0.541552	0.00241316	0.426615	0.021006	-0.354454	0.0592136
KRT15	blue	0.0634693	0.743601	-0.337599	0.0732839	-0.326237	0.0841366	0.267618	0.16046	-0.00128736	0.994712	-0.234678	0.220428	-0.146433	0.448465	-0.0988393	0.609978	-0.115533	0.55064	0.354178	0.0594251	0.49497	0.00633684	0.418222	0.0239617	-0.376854	0.0438902
KRT16	blue	0.0704667	0.716429	-0.369286	0.0486657	-0.243307	0.203434	0.165428	0.391112	-0.0488065	0.80149	-0.0991599	0.608814	-0.025949	0.893707	-0.0627667	0.746347	-0.0358553	0.853502	0.437945	0.0174971	0.561419	0.0015309	0.354378	0.0592716	-0.387799	0.0376508
KRT17	blue	0.0151423	0.937859	-0.237476	0.214815	-0.332119	0.0783747	0.155937	0.419225	-0.0142024	0.941709	0.0237936	0.902493	0.101158	0.601578	0.145847	0.450301	0.0790926	0.683398	0.239354	0.211103	0.609759	0.000445458	0.294684	0.120709	-0.491636	0.00675641
KRT6B	blue	-0.0915948	0.636533	-0.459156	0.0122263	-0.545842	0.00219244	0.28175	0.138682	-0.17346	0.368189	0.0418329	0.829407	0.113869	0.556432	0.11871	0.539659	0.258237	0.1762	0.3134	0.0978273	0.728414	7.47e-06	0.669403	7.16e-05	-0.485008	0.00766066
LAMA4	blue	-0.0771626	0.690741	-0.730454	6.84e-06	-0.396185	0.0333695	0.328815	0.0815724	-0.232899	0.224048	0.11861	0.540002	0.135084	0.484761	0.19516	0.310326	0.218581	0.254637	0.543027	0.00233523	0.876734	4.49e-10	0.733998	5.86e-06	-0.261146	0.171207
LBH	blue	-0.312178	0.099213	-0.807665	1.18e-07	-0.314744	0.0963198	0.399589	0.0317474	-0.156929	0.416234	0.0163582	0.93288	0.0491523	0.800111	0.0528	0.785607	-0.0129567	0.946815	0.582449	0.00091603	0.574023	0.00112996	0.506956	0.00500595	0.0232937	0.904532
LLGL2	blue	-0.0523821	0.787265	0.467083	0.0106328	0.302474	0.110748	-0.0167261	0.931374	0.000555895	0.997717	0.247369	0.195754	0.249832	0.191196	0.260583	0.172165	0.399146	0.0319551	-0.638265	0.00019499	-0.633048	0.000228204	-0.334948	0.0757139	0.511351	0.0045817
LOXL1	blue	0.10222	0.597748	-0.742376	4.02e-06	-0.325663	0.0847148	0.20005	0.298117	-0.14328	0.4584	0.0782687	0.686529	0.105932	0.58444	0.195754	0.308826	0.166405	0.38828	0.568013	0.00130797	0.888289	1.28e-10	0.656577	0.000109647	-0.307852	0.104239
LRP1	blue	-0.204183	0.288039	-0.774349	8.26e-07	-0.343169	0.0683751	0.500695	0.00566784	-0.446414	0.0152034	0.0343806	0.859467	0.0743159	0.701623	0.0860255	0.657254	0.444105	0.0158025	0.55086	0.00195656	0.786271	4.29e-07	0.790001	3.46e-07	-0.302795	0.110351
LXN	blue	0.0313874	0.871597	-0.749783	2.84e-06	-0.20821	0.278428	0.383126	0.0402211	-0.238264	0.213253	-0.157414	0.414779	-0.139444	0.470643	-0.00190388	0.99218	-0.000132309	0.999457	0.716631	1.23e-05	0.799341	1.99e-07	0.760123	1.72e-06	-0.333986	0.0766111
LY6E	blue	-0.335526	0.075179	-0.663455	8.74e-05	-0.388546	0.0372526	0.236037	0.21769	-0.19273	0.316506	0.137487	0.476953	0.217811	0.256356	0.0560093	0.772904	-0.0372957	0.847683	0.297337	0.117245	0.444401	0.0157247	0.266091	0.162952	-0.317842	0.0929125
MAPK12	blue	0.346385	0.065659	0.669161	7.22e-05	0.321478	0.0890301	-0.156419	0.417769	0.454419	0.0132704	-0.149723	0.438222	-0.226195	0.238046	-0.0719145	0.710848	-0.153159	0.427659	-0.400602	0.0312774	-0.556058	0.00173574	-0.523097	0.00359523	0.401549	0.0308431
METTL9	blue	0.0954974	0.62217	-0.397461	0.0327537	-0.438314	0.0173915	0.0233478	0.904311	0.0376067	0.846428	-0.0775578	0.689235	-0.0128691	0.947174	-0.0350792	0.85664	-0.14997	0.437455	0.247481	0.195545	0.582089	0.000924387	0.252352	0.186611	-0.464741	0.0110843
MMP14	blue	-0.102521	0.596662	-0.052086	0.788441	0.0318758	0.869615	0.156875	0.416397	-0.0242342	0.900696	0.0852554	0.660139	0.116191	0.548357	0.191785	0.318932	0.198136	0.302859	0.234387	0.221016	0.513308	0.00440289	0.389678	0.0366551	-0.470516	0.00999882
MMP28	blue	-0.0275048	0.887373	-0.790883	3.29e-07	-0.516457	0.00412766	0.190721	0.321676	-0.247463	0.195579	-0.0386273	0.842311	0.0392321	0.839873	-0.0316987	0.870334	0.0540618	0.780606	0.585301	0.000852118	0.736962	5.13e-06	0.673033	6.32e-05	-0.367723	0.0497015
MOB3A	blue	-0.0502103	0.795898	-0.234666	0.220452	-0.357377	0.0570044	0.032911	0.865418	-0.18156	0.345892	0.00111695	0.995412	0.0420019	0.828728	0.0443332	0.819373	0.159486	0.408585	0.181554	0.345906	0.483071	0.00794357	0.329216	0.0811789	-0.283845	0.135647
MOK	blue	0.178663	0.353772	-0.310507	0.101132	-0.2834	0.136287	-0.150814	0.434853	-0.0730215	0.706591	0.0164943	0.932323	0.0379633	0.844989	0.129736	0.502374	-0.00506462	0.979198	0.288799	0.12866	0.611779	0.000421216	0.381322	0.0412507	-0.6621	9.15e-05
MTHFD1L	blue	0.0119808	0.950816	-0.676485	5.61e-05	-0.362308	0.0534256	0.141296	0.464711	0.0586388	0.762538	-0.0924791	0.633267	-0.0887027	0.647261	0.128706	0.5058	0.0442125	0.819857	0.634153	0.000220776	0.734786	5.66e-06	0.398312	0.0323485	-0.0692056	0.721302
MYOF	blue	-0.176254	0.360404	-0.632567	0.000231509	-0.312674	0.0986486	0.47577	0.00909017	-0.150719	0.435144	0.0520921	0.788417	0.134968	0.485139	-0.0323035	0.867881	0.254171	0.183348	0.428308	0.0204476	0.696001	2.76e-05	0.615189	0.000382919	-0.20826	0.27831
NAV1	blue	-0.128043	0.508012	-0.764396	1.39e-06	-0.377455	0.0435275	0.304221	0.108602	-0.162249	0.400407	0.0621643	0.748703	0.107979	0.577157	0.2241	0.242537	0.309422	0.102394	0.541564	0.00241251	0.901235	2.62e-11	0.764558	1.38e-06	-0.307645	0.104483
NBL1	blue	-0.165249	0.391633	-0.567142	0.0013357	-0.357467	0.0569375	-0.0101605	0.958281	-0.0537947	0.781664	0.123669	0.52273	0.114506	0.554211	0.225153	0.240273	-0.0247477	0.898602	0.547214	0.00212562	0.763857	1.43e-06	0.391506	0.035707	-0.333946	0.0766483
NCAM2	blue	0.104956	0.587926	-0.656563	0.000109697	-0.0709799	0.714449	0.0861642	0.656735	-0.179335	0.351935	0.0682588	0.724968	0.0427216	0.825837	0.0960485	0.620153	0.0436049	0.822293	0.698665	2.49e-05	0.689159	3.56e-05	0.503091	0.00540624	-0.366257	0.0506892
NEO1	blue	-0.0272777	0.888297	0.547437	0.00211493	0.333802	0.076783	0.00312233	0.987175	-0.0661087	0.733315	0.0381166	0.844371	-0.0152098	0.937583	0.036855	0.849463	0.360792	0.0545066	-0.453586	0.0134614	-0.590736	0.000741019	-0.205281	0.285396	0.350245	0.0625104
NOX5	blue	0.167981	0.383739	-0.339123	0.0719146	-0.267779	0.160199	-0.0401808	0.836052	-0.130267	0.500609	-0.0545451	0.778693	-0.0425093	0.82669	0.134237	0.487529	-0.168272	0.382903	0.457853	0.0125063	0.642005	0.000173882	0.407603	0.0281801	-0.603185	0.000533036
NR0B2	blue	-0.141014	0.46561	0.588641	0.000782256	0.302143	0.111158	0.0352365	0.856004	-0.0273296	0.888086	0.077742	0.688534	0.0510989	0.792363	0.117735	0.543018	0.240618	0.208631	-0.642672	0.000170341	-0.66604	8.02e-05	-0.352213	0.0609519	0.359798	0.0552247
NRCAM	blue	-0.143288	0.458375	-0.623176	0.00030498	-0.32947	0.080931	0.175167	0.363422	-0.186148	0.33363	-0.25381	0.183991	-0.202993	0.290918	-0.137409	0.477205	-0.19163	0.319329	0.621846	0.000316897	0.612102	0.000417446	0.443091	0.0160715	-0.248914	0.192887
NRIP3	blue	-0.0159139	0.934699	-0.667328	7.68e-05	-0.347015	0.0651369	0.283037	0.136811	-0.0193979	0.920443	-0.0217594	0.910794	-0.0108369	0.955507	0.163564	0.396545	0.0583399	0.763714	0.701754	2.22e-05	0.888359	1.27e-10	0.63713	0.000201825	-0.309945	0.101783
NTM	blue	0.00362929	0.985093	-0.718151	1.15e-05	-0.426505	0.0210426	0.066417	0.732116	-0.0503698	0.795263	0.259768	0.173559	0.283327	0.136392	0.249848	0.191167	0.169215	0.380204	0.493846	0.00647571	0.860302	2.2e-09	0.485601	0.00757578	-0.261598	0.17044
ODF2L	blue	-0.109015	0.573489	-0.136267	0.48091	-0.220307	0.250811	0.0829141	0.66894	-0.355863	0.0581402	-0.0389471	0.841022	0.0648288	0.738297	-0.150519	0.435763	0.0783453	0.686238	0.239588	0.210644	0.389799	0.0365917	0.324378	0.0860227	-0.522494	0.00364101
OLFM4	blue	0.283904	0.135562	-0.616897	0.000364924	-0.224056	0.242632	0.0523516	0.787387	0.288406	0.129205	0.0529655	0.784951	0.0614392	0.751543	0.378099	0.0431411	-0.0215607	0.911606	0.477769	0.00876319	0.709939	1.61e-05	0.44546	0.0154484	-0.344449	0.0672841
OLFML2B	blue	-0.242441	0.205098	-0.815028	7.32e-08	-0.3762	0.0442875	0.416243	0.024706	-0.331594	0.0788762	0.0216755	0.911137	0.0708053	0.715123	0.0927601	0.632231	0.300345	0.113407	0.514303	0.00431425	0.775187	7.9e-07	0.792462	3e-07	-0.112599	0.560871
PCOLCE	blue	-0.0746993	0.700154	-0.480675	0.00830557	-0.175026	0.363815	0.18908	0.325933	-0.223201	0.244483	-0.0412671	0.831682	-0.00323924	0.986695	0.0223536	0.908368	0.0850845	0.66078	0.435217	0.0182942	0.726502	8.11e-06	0.480301	0.00836328	-0.346088	0.0659059
PDLIM4	blue	0.00166953	0.993142	-0.640433	0.000182496	-0.509698	0.00473745	0.132653	0.492729	-0.201455	0.294666	-0.146429	0.448476	-0.111077	0.566216	-0.0262247	0.892584	-0.0462974	0.811509	0.582122	0.000923635	0.831193	2.36e-08	0.574693	0.00111149	-0.44003	0.0169075
PDPN	blue	-0.0132756	0.945507	-0.742104	4.07e-06	-0.456265	0.012855	0.0489519	0.80091	-0.0311049	0.872743	0.0624181	0.74771	0.0461034	0.812285	0.0294499	0.879464	0.079743	0.680929	0.611909	0.000419692	0.737062	5.11e-06	0.410004	0.0271773	-0.140595	0.46695
PGM2L1	blue	0.058178	0.764352	-0.260584	0.172163	-0.279403	0.142141	0.411604	0.026525	0.00409607	0.983176	-0.0714191	0.712756	0.00307411	0.987373	-0.0282657	0.884278	0.140257	0.468034	0.32726	0.0831119	0.598036	0.000611842	0.464994	0.0110347	-0.447852	0.01484
PHLDA1	blue	-0.12821	0.507455	-0.816792	6.51e-08	-0.294667	0.120731	0.192785	0.316367	-0.0564805	0.771044	0.0325773	0.866771	0.107609	0.578472	0.107004	0.58062	-0.0424275	0.827018	0.5908	0.000739795	0.730935	6.7e-06	0.618581	0.000347903	-0.250233	0.190462
PKIA	blue	0.131815	0.495488	-0.618588	0.000347835	-0.117665	0.543261	0.108064	0.576856	0.0197904	0.918839	0.137568	0.476691	0.096728	0.617669	0.319371	0.0912639	-0.0786356	0.685134	0.629747	0.00025172	0.731868	6.43e-06	0.398277	0.0323648	-0.324631	0.0857645
PLAU	blue	0.0388798	0.841293	-0.669059	7.24e-05	-0.376522	0.0440913	0.0615905	0.75095	0.0575269	0.766917	-0.0196997	0.91921	-0.0275985	0.886992	0.0994203	0.607868	-0.133743	0.489148	0.684863	4.16e-05	0.841924	1.04e-08	0.49429	0.00642052	-0.291767	0.124603
PLAUR	blue	-0.0856791	0.658551	-0.525138	0.00344393	-0.382068	0.0408222	-0.180526	0.348692	0.00924954	0.962019	-0.0417776	0.82963	-0.0329562	0.865235	0.0822968	0.671268	-0.20843	0.277908	0.580084	0.000972164	0.72462	8.79e-06	0.339523	0.0715588	-0.48683	0.00740247
PLOD1	blue	0.0377585	0.845815	-0.535026	0.0027856	-0.373416	0.0460113	0.191771	0.318967	-0.00902359	0.962946	-0.112783	0.560228	-0.092794	0.632106	0.0783915	0.686062	0.123154	0.524474	0.376687	0.043991	0.734903	5.63e-06	0.535424	0.00276159	-0.167155	0.386114
PLOD2	blue	0.0488505	0.801314	-0.746277	3.35e-06	-0.495145	0.00631547	0.125301	0.517215	-0.0957013	0.621424	0.0275302	0.88727	0.0672034	0.729062	0.0461611	0.812054	0.17409	0.366427	0.415956	0.0248154	0.690114	3.44e-05	0.550371	0.00197857	-0.188374	0.327777
PLXNA1	blue	-0.0881323	0.649385	-0.73395	5.87e-06	-0.259989	0.173181	0.390306	0.0363271	-0.122576	0.526437	0.0412665	0.831684	0.0793914	0.682263	0.183747	0.340014	0.248836	0.193031	0.539844	0.00250626	0.679057	5.12e-05	0.582883	0.000906054	-0.201499	0.29456
PPP1R37	blue	-0.0602827	0.756078	0.586316	0.000830324	0.374822	0.0451338	-0.278435	0.143587	0.333698	0.0768805	0.000155544	0.999361	-0.0728743	0.707156	0.0239517	0.901848	-0.149847	0.437836	-0.396627	0.0331548	-0.588874	0.00077757	-0.599192	0.000593312	0.489455	0.00704342
PRR16	blue	-0.114569	0.553991	-0.577992	0.0010243	-0.33864	0.0723461	0.341804	0.0695539	-0.250086	0.190731	-0.00983935	0.959599	0.0487678	0.801644	0.0356811	0.854206	0.215743	0.261011	0.547987	0.00208876	0.90539	1.5e-11	0.762145	1.55e-06	-0.352389	0.0608139
PTPRR	blue	0.0102914	0.957744	-0.578332	0.00101567	-0.40004	0.0315377	0.211724	0.270212	-0.0839485	0.665046	0.0125202	0.948604	0.0325607	0.866838	0.152786	0.428798	0.182726	0.34275	0.384214	0.0396109	0.757583	1.95e-06	0.572516	0.00117248	-0.374686	0.0452186
QPCT	blue	-0.175664	0.362041	-0.743301	3.85e-06	-0.435797	0.0181221	0.30701	0.105238	-0.172979	0.369539	-0.046814	0.809443	-0.0190235	0.921975	-0.00523634	0.978493	-0.0430374	0.82457	0.714896	1.32e-05	0.822065	4.53e-08	0.657338	0.000106965	-0.408179	0.0279367
RAB31	blue	-0.123553	0.523121	-0.701774	2.21e-05	-0.377869	0.0432787	0.38484	0.0392629	-0.150825	0.434817	-0.0314378	0.871392	0.00244642	0.989951	0.0758086	0.69591	0.214685	0.263412	0.678842	5.16e-05	0.883471	2.19e-10	0.708952	1.67e-05	-0.201143	0.29543
RCAN3	blue	-0.183555	0.340526	-0.294838	0.120505	-0.310372	0.101288	0.268409	0.159181	-0.261301	0.170944	-0.369646	0.0484298	-0.2247	0.241245	-0.393671	0.0346095	-0.047115	0.808241	0.376775	0.0439378	0.550815	0.00195858	0.469652	0.0101552	-0.389042	0.0369897
RFX8	blue	-0.0284157	0.883667	-0.426133	0.021167	-0.306619	0.105705	0.0809379	0.676402	-0.137152	0.478038	0.0360235	0.852822	0.0401444	0.836199	0.255064	0.18176	-0.0448491	0.817305	0.416555	0.0245877	0.722146	9.76e-06	0.481027	0.00825144	-0.551663	0.00192096
RND3	blue	-0.0415079	0.830713	-0.78711	4.09e-07	-0.18784	0.329176	0.173057	0.369321	-0.0022491	0.990761	-0.173798	0.367242	-0.124821	0.518832	-0.158115	0.412676	-0.0449356	0.816959	0.64536	0.000156702	0.648801	0.000140657	0.469735	0.0101402	-0.167863	0.384077
RNF217	blue	-0.179211	0.352274	-0.743801	3.76e-06	-0.359195	0.0556635	0.335193	0.0754864	-0.159513	0.408503	-0.0152817	0.937288	-0.00713654	0.970691	0.159075	0.409809	0.0599576	0.757354	0.646303	0.000152151	0.641407	0.000177114	0.650149	0.00013478	-0.123589	0.523001
RUNX1	blue	-0.213166	0.266888	-0.671516	6.66e-05	-0.472044	0.00972689	0.344391	0.0673326	-0.135102	0.484704	0.132847	0.49209	0.212836	0.267644	0.201098	0.29554	0.374312	0.0454504	0.405356	0.0291458	0.809926	1.02e-07	0.669186	7.21e-05	-0.178106	0.355299
S100A4	blue	-0.187533	0.32998	-0.436708	0.0178548	-0.342138	0.0692637	0.246492	0.197395	-0.133003	0.491578	0.0148982	0.938859	0.0908145	0.63942	0.0143231	0.941215	-0.0440257	0.820605	0.254647	0.182501	0.534355	0.0028266	0.366859	0.0502814	-0.506399	0.005062
S100P	blue	0.105686	0.585317	-0.242511	0.204962	-0.161055	0.403929	0.266858	0.161696	-0.0527468	0.785818	0.0992253	0.608576	0.144214	0.455445	0.205284	0.28539	0.234202	0.221393	0.249806	0.191245	0.577679	0.00103232	0.379748	0.0421654	-0.536948	0.00267109
SDSL	blue	0.13313	0.491159	0.565479	0.00139007	0.1656	0.390614	-0.0949168	0.624299	0.0688954	0.722503	-0.132961	0.491713	-0.225582	0.239355	0.0101166	0.958462	-0.156376	0.417901	-0.303769	0.109154	-0.422852	0.0222917	-0.335172	0.0755061	0.395311	0.0337965
SEMA3C	blue	0.131315	0.497142	-0.170338	0.377003	-0.0335681	0.862756	0.0810207	0.676089	-0.055113	0.776446	0.0151354	0.937887	0.0159284	0.93464	0.194234	0.312673	0.144105	0.455789	0.459182	0.0122208	0.640782	0.000180549	0.412477	0.0261746	-0.576517	0.00106253
SEMA7A	blue	0.178174	0.355111	-0.640708	0.000180962	-0.433816	0.018715	0.0895679	0.644044	0.0277481	0.886383	0.0697633	0.719146	0.0454656	0.814837	0.202978	0.290954	0.0703191	0.716999	0.523672	0.00355207	0.82488	3.72e-08	0.525274	0.00343405	-0.316476	0.0944031
SERPINB9	blue	-0.0982048	0.612285	-0.603068	0.000534725	-0.186942	0.331535	0.389813	0.0365843	-0.257472	0.177529	-0.0030418	0.987506	-0.00333848	0.986287	-0.0375845	0.846517	0.210943	0.272024	0.676577	5.59e-05	0.701385	2.25e-05	0.502152	0.00550747	-0.289113	0.128227
SERPINE1	blue	-0.113171	0.558872	-0.831835	2.25e-08	-0.486395	0.00746348	0.183964	0.339434	-0.0512787	0.791648	0.0216287	0.911328	0.0550091	0.776857	0.0681937	0.725221	0.18194	0.344865	0.469941	0.0101026	0.736259	5.3e-06	0.571675	0.00119684	-0.0408272	0.833451
SERPINH1	blue	-0.181745	0.345391	-0.471521	0.00981937	-0.389481	0.0367585	0.232748	0.224355	-0.116052	0.54884	0.0988524	0.60993	0.0834354	0.666977	0.151286	0.433398	0.204031	0.288404	0.268288	0.159376	0.619183	0.000341994	0.424791	0.0216213	-0.314298	0.0968176
SIX4	blue	0.310063	0.101647	-0.601388	0.000559459	-0.221685	0.247785	0.035175	0.856253	-0.00510085	0.979049	0.171346	0.374144	0.187412	0.3303	0.282048	0.138247	0.138283	0.47438	0.523133	0.00359252	0.698886	2.47e-05	0.493263	0.0065488	-0.393815	0.0345375
SLC35E4	blue	0.432862	0.0190061	-0.625523	0.000284915	-0.311494	0.0999949	-0.0757599	0.696096	0.296364	0.118507	-0.0575629	0.766775	-0.0634573	0.743648	0.094254	0.626732	-0.250449	0.190067	0.29331	0.122531	0.415827	0.0248648	0.343584	0.06802	-0.0475806	0.806381
SLC38A5	blue	0.107809	0.577762	-0.524727	0.0034739	-0.239301	0.211207	0.150958	0.434408	-0.0365773	0.850584	-0.132432	0.493455	-0.13048	0.499902	0.00917593	0.962321	-0.0692774	0.721025	0.604241	0.000518025	0.707746	1.75e-05	0.457012	0.01269	-0.358205	0.0563907
SLC9A3R2	blue	0.0236056	0.90326	-0.738041	4.89e-06	-0.334985	0.0756796	0.270357	0.15606	-0.300934	0.112667	0.0396416	0.838223	0.112611	0.56083	0.205326	0.285288	0.061396	0.751712	0.256629	0.179002	0.599508	0.000588336	0.515981	0.0041683	-0.444562	0.0156823
SLIT2	blue	0.238725	0.212341	-0.100016	0.605708	0.0130555	0.94641	0.141048	0.465503	-0.160954	0.404228	-0.0918374	0.635636	-0.076883	0.691808	0.0489979	0.800727	0.172301	0.371447	0.445761	0.0153709	0.662737	8.96e-05	0.521084	0.00375008	-0.553771	0.00183009
SMURF2	blue	-0.0738088	0.703568	-0.686164	3.97e-05	-0.406241	0.0287625	0.287146	0.130961	-0.164946	0.392513	0.0102184	0.958044	0.0557194	0.774049	0.044843	0.81733	0.306652	0.105666	0.535399	0.00276308	0.798844	2.05e-07	0.66088	9.52e-05	-0.27089	0.155213
SPARC	blue	-0.201376	0.29486	-0.822395	4.43e-08	-0.414988	0.0251879	0.373046	0.0462439	-0.301443	0.11203	0.130021	0.501427	0.166666	0.387526	0.16301	0.39817	0.285986	0.132594	0.526912	0.00331687	0.826777	3.25e-08	0.810222	1e-07	-0.18028	0.34936
SPATA20	blue	0.0752875	0.697903	0.472131	0.00971173	0.38793	0.0375805	-0.128585	0.506203	0.281748	0.138684	-0.0678179	0.726678	-0.0920877	0.634712	-0.081586	0.673952	-0.0746521	0.700335	-0.474387	0.00932223	-0.719621	1.08e-05	-0.591339	0.000729525	0.615976	0.000374537
ST6GALNAC6	blue	-0.151895	0.431529	-0.776753	7.26e-07	-0.499888	0.00575839	0.286322	0.132119	-0.230718	0.228539	-0.0380425	0.844669	-0.00438272	0.981998	0.108952	0.573712	0.131132	0.497743	0.436173	0.0180116	0.655156	0.000114811	0.629871	0.000250798	-0.188509	0.327425
STEAP1B	blue	-0.021131	0.913361	-0.654768	0.00011626	-0.370116	0.0481231	0.137723	0.476189	-0.139224	0.471351	-0.0607906	0.754085	-0.0868527	0.65416	0.121431	0.530337	-0.141964	0.46258	0.677905	5.33e-05	0.78965	3.53e-07	0.511187	0.00459694	-0.355428	0.0584697
STRA6	blue	0.075893	0.695587	-0.675442	5.81e-05	-0.359658	0.0553266	0.348654	0.0637941	-0.136263	0.480923	0.0371843	0.848133	0.0538615	0.781399	0.0629977	0.745444	0.137321	0.477491	0.672745	6.38e-05	0.678294	5.26e-05	0.568685	0.00128692	-0.218566	0.254669
TBX18	blue	-0.0882734	0.648859	-0.491031	0.00683503	-0.306976	0.105279	0.424254	0.0218054	-0.113458	0.557868	-0.0119625	0.950891	0.0361507	0.852308	0.0565233	0.770875	0.123168	0.524428	0.518696	0.00394107	0.64637	0.000151829	0.512525	0.00447368	-0.3639	0.0523088
TENM4	blue	-0.0858017	0.658092	-0.519855	0.00384732	-0.459647	0.0121222	0.0257326	0.894588	-0.201454	0.294668	0.0800602	0.679726	0.105681	0.585334	0.093859	0.628184	0.0323307	0.867771	0.501648	0.00556256	0.718008	1.16e-05	0.475911	0.00906669	-0.290335	0.126549
THY1	blue	-0.267472	0.160697	-0.656341	0.00011049	-0.260967	0.171511	0.37124	0.0473953	-0.422348	0.022469	0.0567246	0.770081	0.10293	0.595191	0.0787576	0.68467	0.222279	0.246486	0.358614	0.0560898	0.662427	9.05e-05	0.658253	0.000103822	-0.171189	0.374588
TMEM200A	blue	-0.196801	0.306196	-0.783307	5.07e-07	-0.427208	0.0208088	0.235384	0.219002	-0.310835	0.100753	0.174806	0.364428	0.202828	0.291318	0.080187	0.679246	0.25704	0.178284	0.6382	0.000195375	0.833544	1.98e-08	0.661409	9.36e-05	-0.263446	0.167331
TMEM26	blue	-0.122627	0.526263	-0.912552	5.42e-12	-0.238739	0.212315	0.264136	0.16618	-0.298284	0.116027	0.0615551	0.751089	0.0857023	0.658464	0.0179272	0.926458	0.0627215	0.746523	0.636761	0.000204093	0.694437	2.93e-05	0.524907	0.00346077	-0.199824	0.298674
TMEM45A	blue	0.0420893	0.828377	-0.565693	0.00138294	-0.310657	0.100959	0.0635499	0.743286	-0.0772361	0.690461	0.1002	0.605043	0.139201	0.471424	0.161672	0.402106	0.155388	0.420885	0.421729	0.0226878	0.698161	2.54e-05	0.474371	0.00932494	-0.344121	0.0675623
TMEM47	blue	-0.151589	0.432469	-0.834104	1.9e-08	-0.462029	0.0116271	0.414029	0.0255612	-0.390273	0.0363445	0.0433702	0.823234	0.108073	0.576823	0.0908935	0.639128	0.213262	0.266666	0.583491	0.000892214	0.86014	2.23e-09	0.896967	4.52e-11	-0.387065	0.0380457
TNFSF9	blue	0.0965184	0.618435	-0.201384	0.294839	-0.217338	0.257415	-0.0671356	0.729325	0.208799	0.277039	-0.221213	0.248817	-0.112231	0.56216	-0.19782	0.303647	-0.269888	0.156807	0.244957	0.20029	0.397899	0.0325446	0.185781	0.3346	-0.444312	0.0157481
TPBGL	blue	-0.130853	0.498669	-0.672667	6.4e-05	-0.384419	0.0394963	0.521157	0.00374437	-0.342352	0.0690783	-0.0081824	0.966398	0.0168732	0.930772	0.0664099	0.732144	0.201813	0.293792	0.606224	0.000490825	0.763992	1.42e-06	0.659482	9.97e-05	-0.290512	0.126307
TPM2	blue	0.106212	0.58344	-0.507232	0.00497829	-0.487295	0.00733782	-0.0508888	0.793198	0.0368855	0.849339	0.0442369	0.819759	0.0638529	0.742104	0.270059	0.156533	0.0483391	0.803354	0.302398	0.110842	0.750287	2.78e-06	0.381128	0.0413622	-0.388545	0.0372529
TRIM29	blue	-0.00876615	0.964003	-0.317787	0.0929716	-0.137333	0.477452	0.343517	0.0680768	-0.116673	0.546688	0.147173	0.446149	0.226736	0.236894	0.271576	0.154129	0.309685	0.102086	0.227967	0.23429	0.558077	0.00165596	0.483683	0.00785319	-0.441011	0.0166357
TSEN54	blue	0.170421	0.376769	0.386451	0.0383787	0.331735	0.0787408	-0.148735	0.441283	0.286638	0.131674	-0.0485924	0.802343	-0.0366094	0.850455	-0.004169	0.982876	0.0340514	0.860799	-0.45206	0.0138176	-0.537368	0.00264663	-0.473775	0.0094266	0.546414	0.00216436
TSLP	blue	0.0419797	0.828817	-0.837348	1.49e-08	-0.251214	0.188672	0.163034	0.398099	-0.245711	0.198863	0.0140159	0.942474	0.0509989	0.79276	-0.0228716	0.906254	0.119819	0.535851	0.595402	0.000655984	0.722337	9.68e-06	0.646235	0.000152472	-0.262623	0.16871
TSPAN5	blue	0.244829	0.200533	-0.506656	0.00503606	-0.164155	0.394817	0.153524	0.426547	0.0535175	0.782763	-0.240929	0.208024	-0.220088	0.251295	-0.0315848	0.870796	-0.100575	0.603684	0.647117	0.000148315	0.683763	4.33e-05	0.605217	0.000504483	-0.309202	0.10265
TWIST2	blue	-0.0549714	0.777006	-0.618878	0.000344976	-0.395396	0.0337547	0.00153191	0.993707	-0.107449	0.579038	-0.0449559	0.816878	0.00146812	0.993969	0.0697892	0.719046	-0.226938	0.236466	0.611436	0.000425251	0.804646	1.43e-07	0.43547	0.0182191	-0.446984	0.0150584
UBALD1	blue	-0.131443	0.496717	-0.0930091	0.631313	-0.273967	0.150393	0.0463826	0.811168	-0.186562	0.332537	-0.0737794	0.703681	-0.0413088	0.831514	0.20777	0.279467	-0.000954363	0.99608	0.0936448	0.628972	0.364368	0.0519838	0.273866	0.150549	-0.493942	0.00646371
USH1C	blue	-0.0890009	0.646152	0.385325	0.0389948	0.248955	0.192811	-0.090039	0.642295	0.163811	0.395824	-0.0741201	0.702374	-0.105502	0.585973	0.0461859	0.811955	-0.121601	0.529757	-0.484134	0.00778722	-0.645499	0.000156021	-0.473057	0.00955018	0.386948	0.0381088
VCAN	blue	-0.140236	0.468101	-0.766481	1.25e-06	-0.430698	0.0196802	0.40023	0.0314495	-0.29053	0.126283	0.0575482	0.766833	0.0785893	0.68531	0.158485	0.411568	0.388222	0.0374247	0.582843	0.000906975	0.845347	7.9e-09	0.819518	5.41e-08	-0.268951	0.158308
VGLL1	blue	-0.132394	0.493581	-0.317715	0.0930503	-0.34326	0.068297	0.288935	0.128472	-0.227853	0.234531	0.222054	0.246977	0.303784	0.109135	0.190145	0.323166	0.176278	0.360338	0.250125	0.19066	0.511889	0.00453187	0.386661	0.0382642	-0.537076	0.00266365
VGLL3	blue	-0.199608	0.299209	-0.343521	0.0680734	-0.175718	0.361889	0.283838	0.135657	-0.137158	0.478018	0.135419	0.483668	0.171812	0.372827	0.205085	0.285868	0.280646	0.140301	0.39799	0.0325012	0.698528	2.51e-05	0.505237	0.00518078	-0.371819	0.0470239
VILL	blue	-0.00807676	0.966832	-0.25767	0.177184	-0.19931	0.299946	0.230571	0.228844	-0.156402	0.417822	0.166812	0.387107	0.209421	0.275578	0.271238	0.154663	0.194416	0.312211	0.210004	0.274214	0.543878	0.00229124	0.430474	0.0197511	-0.662093	9.15e-05
VIM	blue	0.0296873	0.878499	-0.0966383	0.617997	-0.160533	0.405474	0.141467	0.464165	-0.0693942	0.720573	-0.175263	0.363154	-0.183699	0.34014	-0.037766	0.845785	-0.0491956	0.799939	0.336812	0.0739992	0.602488	0.000543155	0.2806	0.140369	-0.421663	0.0227112
XYLT1	blue	-0.0584543	0.763264	-0.754849	2.23e-06	-0.418838	0.0237339	0.22049	0.250408	-0.257975	0.176654	0.213874	0.265264	0.201547	0.294441	0.306807	0.105481	0.30463	0.108103	0.584055	0.000879546	0.831146	2.37e-08	0.74252	3.99e-06	-0.248567	0.193529
ACSL5	brown	-0.102064	0.598308	-0.830765	2.43e-08	-0.277001	0.145746	0.51823	0.00397927	-0.473405	0.00949011	-0.340683	0.0705331	-0.324724	0.0856693	-0.242736	0.204529	-0.196377	0.307259	0.837453	1.47e-08	0.544539	0.00225758	0.789194	3.63e-07	-0.253525	0.184501
ADAMDEC1	brown	-0.101289	0.601104	-0.775842	7.63e-07	-0.0991001	0.609031	0.12464	0.519443	-0.378858	0.0426901	-0.240583	0.208698	-0.24353	0.203006	-0.265294	0.164262	-0.208289	0.278242	0.801727	1.72e-07	0.397571	0.0327013	0.42537	0.0214243	-0.217222	0.257675
ADGRE1	brown	-0.0470282	0.808588	-0.636114	0.000208123	-0.160293	0.406185	0.277477	0.145026	-0.237343	0.21508	-0.31409	0.0970513	-0.350405	0.0623828	-0.0974309	0.615104	-0.303813	0.109099	0.808322	1.13e-07	0.45669	0.012761	0.580211	0.000969083	-0.247813	0.194926
AK4	brown	0.0912527	0.637798	-0.40068	0.0312414	-0.0728693	0.707175	0.126066	0.51464	0.0907736	0.639572	-0.385093	0.0391231	-0.371119	0.0474731	-0.244659	0.200855	-0.325152	0.085233	0.503078	0.00540766	0.170836	0.375591	0.10583	0.584804	-0.0186667	0.923433
ANKRD18A	brown	-0.121284	0.53084	0.300389	0.113353	0.268662	0.158773	-0.17287	0.369845	0.163917	0.395514	0.561194	0.00153907	0.527253	0.00329288	0.488792	0.00713266	0.32501	0.0853774	-0.506838	0.00501779	-0.31975	0.0908594	-0.326559	0.0838123	0.267364	0.160873
ANKRD22	brown	-0.0545946	0.778497	-0.484963	0.00766714	-0.183399	0.340945	0.133546	0.489795	-0.145242	0.452203	-0.411841	0.0264295	-0.373839	0.045746	-0.457696	0.0125404	-0.36657	0.050477	0.57924	0.00099292	0.239958	0.209919	0.439352	0.0170974	-0.135822	0.482358
APOL1	brown	-0.0687955	0.72289	-0.691761	3.23e-05	-0.350085	0.0626389	0.369302	0.0486553	-0.226117	0.238212	-0.356078	0.0579779	-0.341185	0.0700932	-0.306774	0.105519	-0.202276	0.29266	0.751913	2.57e-06	0.574667	0.00111218	0.486525	0.00744525	-0.231739	0.226428
AQP7	brown	-0.211413	0.270932	0.495543	0.006267	0.171392	0.374014	0.101249	0.601248	-0.0872869	0.652538	0.164628	0.393441	0.162154	0.400686	0.0862952	0.656244	0.42904	0.0202099	-0.534161	0.00283855	-0.387357	0.0378883	-0.162661	0.399195	0.238654	0.212481
ARHGAP20	brown	0.09714	0.616165	-0.810792	9.68e-08	-0.165912	0.389709	0.199516	0.299435	-0.233268	0.223293	-0.156778	0.41669	-0.154928	0.422277	-0.0867042	0.654715	-0.0510217	0.79267	0.818394	5.84e-08	0.735879	5.39e-06	0.758473	1.87e-06	-0.147466	0.445235
ASXL3	brown	0.0863693	0.655967	-0.775272	7.87e-07	-0.197384	0.304735	0.142691	0.460267	0.0902138	0.641647	-0.183455	0.340793	-0.171987	0.372332	-0.0638989	0.741924	-0.219585	0.252406	0.583739	0.000886631	0.372536	0.0465666	0.335854	0.0748761	-0.126118	0.514464
ATP11C	brown	0.073874	0.703318	-0.832899	2.08e-08	-0.103508	0.593114	0.396286	0.0333204	-0.313886	0.0972795	-0.206932	0.281455	-0.209328	0.275798	0.00183284	0.992471	0.103557	0.592939	0.793269	2.86e-07	0.631455	0.0002393	0.708824	1.68e-05	-0.167833	0.384164
ATP6V0E2	brown	0.202493	0.292134	0.191266	0.320267	-0.0805088	0.678027	0.0704064	0.716662	0.189416	0.32506	0.0409466	0.832971	0.0214982	0.911861	0.238974	0.211852	0.166225	0.388801	-0.357257	0.0570942	-0.0631542	0.744832	-0.0714208	0.71275	0.286744	0.131526
BAIAP2L2	brown	-0.0814109	0.674614	0.590271	0.000750001	0.339634	0.0714598	-0.079256	0.682777	0.183281	0.341259	0.22703	0.236271	0.200427	0.297188	0.273618	0.150934	0.173609	0.36777	-0.589859	0.00075804	-0.50687	0.00501457	-0.397542	0.0327149	0.115468	0.550865
BANK1	brown	0.067959	0.72613	-0.808984	1.09e-07	-0.303421	0.10958	0.214443	0.263964	-0.190099	0.323285	0.0143595	0.941066	0.0498505	0.79733	0.111794	0.563695	-0.0339114	0.861366	0.666684	7.85e-05	0.541289	0.00242729	0.496817	0.00611406	-0.462294	0.0115732
BBC3	brown	-0.190828	0.321398	0.474261	0.00934365	0.211064	0.271743	-0.136655	0.47965	0.17037	0.376912	0.298317	0.115984	0.248508	0.193637	0.269722	0.157072	0.281075	0.139671	-0.485439	0.00759894	-0.306542	0.105797	-0.474147	0.00936303	0.346967	0.0651766
C1QA	brown	-0.0871213	0.653156	-0.64174	0.00017531	-0.0289357	0.881553	0.0280196	0.885279	-0.27131	0.15455	-0.449182	0.0145101	-0.472064	0.00972347	-0.314972	0.0960662	-0.564632	0.00141847	0.839268	1.28e-08	0.401253	0.0309781	0.360241	0.0549037	-0.231268	0.2274
C1S	brown	-0.0861205	0.656898	-0.779359	6.3e-07	-0.082054	0.672184	0.328966	0.0814241	-0.258927	0.175006	-0.0901002	0.642068	-0.104586	0.589251	-0.0230364	0.905582	0.161324	0.403134	0.548048	0.00208588	0.503728	0.00533848	0.366522	0.0505096	0.025298	0.896359
CASS4	brown	-0.0691483	0.721524	-0.772155	9.29e-07	-0.150413	0.43609	0.395309	0.0337971	-0.364012	0.0522306	-0.271896	0.153625	-0.31818	0.0925457	-0.0567291	0.770063	0.0305244	0.875099	0.802062	1.68e-07	0.509684	0.00473883	0.670953	6.79e-05	-0.0565546	0.770751
CCBE1	brown	-0.0284534	0.883514	-0.68976	3.48e-05	-0.215257	0.262113	0.293183	0.122701	-0.394018	0.0344359	-0.354207	0.0594028	-0.32321	0.0872248	-0.286331	0.132106	-0.141947	0.462633	0.710046	1.6e-05	0.672107	6.52e-05	0.790643	3.34e-07	-0.294105	0.121474
CCDC69	brown	0.0423516	0.827323	-0.513266	0.00440664	-0.00649206	0.973337	0.409649	0.0273235	-0.346682	0.0654123	-0.526464	0.00334851	-0.520648	0.00378431	-0.329292	0.0811049	-0.310814	0.100777	0.796588	2.35e-07	0.461748	0.0116847	0.552404	0.00188856	-0.343737	0.0678891
CCDC71L	brown	0.0582388	0.764113	-0.710817	1.55e-05	-0.332177	0.0783197	0.390353	0.0363028	-0.19424	0.312657	-0.25502	0.181839	-0.255691	0.180652	0.0419389	0.828981	-0.0449137	0.817047	0.720802	1.03e-05	0.690829	3.35e-05	0.685943	4e-05	-0.221832	0.247462
CCL3	brown	-0.160836	0.404575	-0.553057	0.00186043	-0.168587	0.382001	0.0934647	0.629635	-0.396655	0.0331413	-0.359134	0.0557087	-0.316473	0.0944062	-0.275848	0.1475	-0.337216	0.0736315	0.775833	7.63e-07	0.52896	0.00317519	0.443533	0.0159539	-0.43845	0.0173527
CCL4	brown	0.043486	0.82277	-0.648412	0.000142395	-0.115287	0.551493	0.0969618	0.616815	-0.338871	0.0721397	-0.359933	0.0551265	-0.372091	0.0468501	-0.305755	0.106742	-0.368357	0.0492794	0.849948	5.41e-09	0.519863	0.00384669	0.424513	0.0217166	-0.412417	0.0261986
CCL4L2	brown	0.0181231	0.925657	-0.80426	1.47e-07	-0.294307	0.121206	0.305024	0.107625	-0.27201	0.153446	-0.396687	0.0331258	-0.368705	0.0490493	-0.341213	0.0700689	-0.173074	0.369274	0.866661	1.22e-09	0.604963	0.000507977	0.570424	0.00123382	-0.240103	0.209636
CCR1	brown	-0.0511903	0.792	-0.847823	6.45e-09	-0.171345	0.374148	0.326769	0.0836025	-0.363014	0.0529281	-0.360169	0.0549559	-0.361404	0.0540682	-0.239303	0.211204	-0.219515	0.252562	0.948766	4.95e-15	0.588486	0.000785385	0.612573	0.000412013	-0.268348	0.159278
CD14	brown	-0.0824277	0.670774	-0.751556	2.61e-06	-0.15883	0.410538	0.182093	0.344452	-0.376968	0.0438207	-0.384031	0.0397128	-0.348153	0.0642016	-0.286054	0.132498	-0.352142	0.0610073	0.778113	6.75e-07	0.480575	0.00832091	0.48795	0.00724746	-0.180168	0.349665
CD163	brown	-0.0252388	0.896601	-0.845222	7.98e-09	-0.182151	0.344296	0.323688	0.0867307	-0.245026	0.20016	-0.33349	0.0770765	-0.347121	0.0650491	-0.090832	0.639356	-0.117913	0.542403	0.906952	1.21e-11	0.725397	8.5e-06	0.754267	2.29e-06	-0.166779	0.387199
CD19	brown	-0.0860584	0.657131	-0.664186	8.53e-05	-0.188738	0.326826	0.385672	0.0388041	-0.459898	0.0120691	-0.11972	0.53619	-0.0825034	0.670488	-0.254865	0.182112	0.0381214	0.844351	0.661619	9.29e-05	0.474829	0.00924746	0.532702	0.00292971	-0.204902	0.286307
CD244	brown	0.0565787	0.770656	-0.746073	3.39e-06	-0.10683	0.581241	0.143656	0.45721	-0.374494	0.0453372	-0.254549	0.182674	-0.283055	0.136785	-0.302539	0.110668	-0.369351	0.0486236	0.832703	2.11e-08	0.4002	0.0314635	0.461277	0.0117816	-0.351155	0.0617856
CD4	brown	-0.181565	0.345879	-0.911017	6.8e-12	-0.208477	0.277797	0.413627	0.0257189	-0.412378	0.0262141	-0.317049	0.093775	-0.322417	0.0880477	-0.184891	0.336962	-0.0843902	0.663386	0.907726	1.09e-11	0.622208	0.000313618	0.665873	8.07e-05	-0.0870483	0.653429
CD44	brown	-0.143089	0.459004	-0.739595	4.56e-06	-0.420963	0.0229611	-0.00947043	0.961113	-0.0546803	0.778158	-0.192863	0.316167	-0.156257	0.41826	-0.0335383	0.862877	-0.256342	0.179505	0.504715	0.00523486	0.474001	0.00938803	0.461327	0.0117713	-0.28316	0.136634
CD70	brown	0.271741	0.15387	-0.434101	0.0186288	-0.0180643	0.925897	-0.198996	0.300722	0.135929	0.482009	-0.217043	0.258079	-0.249949	0.190983	-0.100525	0.603868	-0.486245	0.00748457	0.590398	0.00074754	0.415963	0.0248129	0.0823105	0.671216	-0.395649	0.0336308
CHI3L1	brown	0.125677	0.515947	-0.515907	0.00417467	-0.121321	0.530713	0.16184	0.401612	-0.295678	0.119402	0.036875	0.849382	0.023614	0.903225	0.114116	0.555569	0.09169	0.636181	0.518451	0.00396114	0.441316	0.0165521	0.426246	0.0211292	-0.315506	0.0954733
CPVL	brown	-0.185957	0.334134	-0.696499	2.71e-05	-0.0906427	0.640057	0.49409	0.00644537	-0.394858	0.0340193	-0.359616	0.0553568	-0.388455	0.0373007	-0.187008	0.331362	-0.118192	0.541444	0.83401	1.91e-08	0.58447	0.000870322	0.601373	0.000559698	-0.198087	0.302981
CRYBG1	brown	0.00450688	0.981489	-0.56776	0.00131599	-0.27116	0.154786	0.110073	0.569751	-0.226269	0.237888	-0.153285	0.427274	-0.0724322	0.708856	-0.166627	0.38764	-0.120223	0.534465	0.63405	0.000221461	0.572973	0.00115944	0.567446	0.00132596	-0.491417	0.0067848
CSF2RA	brown	-0.305105	0.107527	-0.924499	8.03e-13	-0.523803	0.00354226	0.375777	0.044546	-0.486712	0.00741892	-0.0574039	0.767402	-0.02377	0.902589	0.00223836	0.990806	0.0980553	0.612829	0.668007	7.51e-05	0.620514	0.000329243	0.561473	0.00152893	-0.297688	0.116792
ENO3	brown	-0.0304564	0.875376	0.72553	8.45e-06	0.314002	0.0971501	-0.184317	0.338492	0.0891231	0.645697	0.276443	0.146593	0.263274	0.167618	0.126197	0.514199	0.286833	0.1314	-0.579348	0.000990251	-0.430362	0.0197867	-0.535848	0.00273617	0.218757	0.254246
ENTPD8	brown	-0.142858	0.459738	0.503052	0.00541045	0.0924419	0.633404	-0.0193704	0.920556	0.151597	0.432443	0.270566	0.155727	0.300302	0.113462	0.238308	0.213165	0.346547	0.0655245	-0.632214	0.000233956	-0.406658	0.0285832	-0.404521	0.0295112	0.286518	0.131843
FCGR1A	brown	-0.147397	0.445448	-0.744613	3.62e-06	-0.180599	0.348493	0.0548788	0.777373	-0.247726	0.195088	-0.148855	0.44091	-0.174689	0.364752	-0.0140982	0.942136	-0.443455	0.0159746	0.830116	2.55e-08	0.552526	0.00188329	0.38999	0.0364918	-0.360473	0.0547359
FCGR2B	brown	-0.111805	0.563655	-0.791856	3.11e-07	-0.273091	0.151753	0.187288	0.330625	-0.342541	0.0689151	-0.299706	0.114214	-0.299705	0.114216	-0.223067	0.244772	-0.215701	0.261106	0.824189	3.91e-08	0.559121	0.00161597	0.513355	0.00439866	-0.181745	0.345391
FCN1	brown	-0.166568	0.387809	-0.745108	3.54e-06	-0.0223003	0.908586	0.566529	0.00135553	-0.498432	0.00592478	-0.42157	0.0227444	-0.42641	0.0210745	-0.289843	0.127223	-0.0594277	0.759436	0.765062	1.34e-06	0.436224	0.0179965	0.602306	0.00054582	-0.0492238	0.799826
FGL2	brown	-0.22934	0.231409	-0.905975	1.39e-11	-0.293135	0.122765	0.373915	0.0456983	-0.4615	0.0117356	-0.245389	0.199472	-0.26306	0.167977	-0.190702	0.321725	-0.0570372	0.768847	0.87519	5.26e-10	0.553009	0.00186249	0.670301	6.94e-05	-0.0590179	0.761047
FOLR2	brown	-0.131176	0.497598	-0.77238	9.18e-07	-0.235436	0.218899	0.32028	0.0902945	-0.358635	0.0560745	-0.415281	0.0250748	-0.34815	0.0642047	-0.351187	0.0617604	-0.296864	0.117856	0.864441	1.5e-09	0.737018	5.12e-06	0.773179	8.8e-07	-0.375747	0.0445644
FOXA2	brown	-0.126105	0.514508	0.58653	0.000825806	0.274895	0.148961	0.159898	0.407357	-0.00597351	0.975466	-0.11702	0.545486	-0.0773709	0.689947	-0.10826	0.576161	0.217598	0.256832	-0.454388	0.0132774	-0.335038	0.0756301	-0.185924	0.334222	0.392685	0.0351056
GABRP	brown	0.0882629	0.648898	-0.359492	0.0554474	-0.34937	0.0632139	0.116786	0.546296	-0.173693	0.367535	-0.0390995	0.840408	0.0300001	0.877229	-0.134447	0.486844	-0.135287	0.484099	0.51426	0.00431808	0.517102	0.00407313	0.377323	0.0436069	-0.490021	0.00696795
GAL3ST4	brown	-0.0652484	0.736663	-0.708331	1.71e-05	-0.245491	0.19928	0.166328	0.388504	-0.138204	0.474637	-0.228595	0.23297	-0.239697	0.21043	-0.0232485	0.904716	-0.263389	0.167426	0.810907	9.6e-08	0.659403	0.0001	0.527791	0.00325538	-0.210277	0.273575
GBP1	brown	-0.169018	0.380768	-0.777955	6.81e-07	-0.274529	0.149525	0.280495	0.140525	-0.423662	0.0220098	-0.099455	0.607742	-0.117596	0.543497	-0.144601	0.454223	-0.0402374	0.835824	0.781655	5.55e-07	0.567634	0.00131998	0.570896	0.00121975	-0.242764	0.204475
GLI4	brown	0.11738	0.544244	0.773407	8.69e-07	0.397719	0.0326303	-0.0755186	0.697019	0.16288	0.398552	0.213356	0.266451	0.228499	0.233171	0.293567	0.12219	0.492781	0.00660968	-0.574448	0.00111821	-0.278074	0.144127	-0.290647	0.126123	0.218826	0.254091
HHLA3	brown	-0.086868	0.654103	0.0855881	0.658892	0.11188	0.563393	-0.0385742	0.842525	-0.426151	0.0211612	-0.45919	0.0122192	-0.40117	0.0310161	-0.499533	0.00579859	-0.324325	0.0860769	0.343115	0.0684213	0.185063	0.336506	0.282769	0.137199	-0.306066	0.106368
HK3	brown	-0.161384	0.402957	-0.766343	1.26e-06	-0.123445	0.523487	0.215142	0.262373	-0.253043	0.185366	-0.332826	0.0777033	-0.336001	0.0747416	-0.184244	0.338686	-0.233538	0.222742	0.846077	7.45e-09	0.568183	0.00130261	0.474531	0.00929786	-0.144464	0.454655
IDUA	brown	-0.199925	0.298425	0.525261	0.00343499	0.298423	0.115848	-0.0560303	0.772821	-0.121126	0.531378	0.104109	0.590958	0.084131	0.66436	-0.0126833	0.947935	0.354365	0.0592819	-0.503465	0.00536641	-0.445418	0.0154593	-0.310967	0.100602	0.423432	0.0220894
IGF1	brown	0.0683353	0.724672	-0.680593	4.85e-05	-0.157436	0.414711	0.345823	0.0661275	-0.322157	0.0883187	-0.313256	0.09799	-0.30597	0.106483	-0.194433	0.312168	-0.0970066	0.616652	0.816004	6.86e-08	0.570023	0.00124591	0.643449	0.000166292	-0.332431	0.0780773
IL10	brown	0.0594346	0.759409	-0.522459	0.00364372	-0.0546091	0.778439	0.174751	0.364581	-0.146306	0.448862	-0.300217	0.113569	-0.319801	0.0908047	-0.147835	0.444084	0.00392033	0.983897	0.66933	7.18e-05	0.526153	0.00337069	0.486749	0.00741378	-0.0893286	0.644933
IL18R1	brown	-0.0443184	0.819432	-0.837027	1.52e-08	-0.245438	0.19938	0.414318	0.0254483	-0.318535	0.0921623	-0.236917	0.215929	-0.23228	0.225317	-0.0776638	0.688832	-0.00553153	0.977281	0.777263	7.07e-07	0.546615	0.00215459	0.784096	4.85e-07	-0.0933353	0.630111
IL18RAP	brown	-0.0263023	0.892268	-0.590871	0.000738425	0.0615715	0.751024	0.375555	0.0446821	-0.35272	0.0605547	-0.257356	0.177731	-0.292329	0.123845	-0.16092	0.404326	-0.111612	0.564335	0.695632	2.8e-05	0.318686	0.0919998	0.399771	0.0316625	-0.190413	0.322472
IL2RA	brown	-0.0914309	0.637139	-0.80352	1.54e-07	-0.357024	0.0572679	0.287092	0.131037	-0.252497	0.186349	-0.183686	0.340175	-0.196676	0.30651	-0.0919591	0.635187	-0.102204	0.597804	0.858906	2.49e-09	0.713778	1.38e-05	0.687404	3.8e-05	-0.33684	0.0739738
IL4I1	brown	-0.109956	0.570162	-0.704458	2e-05	-0.258042	0.176537	0.0934992	0.629508	-0.253337	0.184839	-0.0834924	0.666762	-0.117825	0.542706	-0.0582634	0.764016	-0.243893	0.202313	0.731305	6.59e-06	0.50968	0.00473919	0.244929	0.200344	-0.317693	0.0930737
ITPR2	brown	-0.108868	0.574007	-0.674551	6e-05	-0.0612027	0.75247	0.420357	0.0231795	-0.325485	0.0848958	-0.0895801	0.643999	-0.123043	0.524853	0.0885799	0.647718	0.159891	0.40738	0.642481	0.000171348	0.402115	0.0305859	0.641933	0.000174268	-0.0289277	0.881586
KAAG1	brown	-0.114336	0.554806	0.69791	2.57e-05	0.374785	0.0451567	-0.0867365	0.654594	0.0789513	0.683934	0.25634	0.17951	0.255325	0.181299	0.193462	0.314638	0.389819	0.0365812	-0.690301	3.41e-05	-0.548237	0.00207697	-0.621034	0.000324375	0.350755	0.0621036
KCNH3	brown	-0.249799	0.191258	0.493207	0.00655583	0.0346184	0.858504	-0.0250763	0.897263	-0.271353	0.154482	0.206365	0.282805	0.241801	0.206333	0.057211	0.768162	0.372851	0.0463674	-0.453352	0.0135155	-0.292205	0.124013	-0.198245	0.302589	-0.0133607	0.945159
KCNN4	brown	0.026578	0.891145	-0.686429	3.93e-05	-0.341351	0.0699479	0.173574	0.367869	-0.245282	0.199675	-0.298997	0.115115	-0.272806	0.152199	-0.227852	0.234533	-0.322972	0.0874708	0.845717	7.67e-09	0.781754	5.52e-07	0.567066	0.00133815	-0.516157	0.00415324
KIF12	brown	-0.251954	0.187329	0.481736	0.00814351	-0.120425	0.533776	-0.171515	0.373665	-0.0256543	0.894907	0.211478	0.270781	0.206514	0.28245	0.0399798	0.836861	0.308509	0.103463	-0.580962	0.000950985	-0.454281	0.0133019	-0.413877	0.0256207	0.353204	0.0601778
KLHDC7B	brown	-0.102653	0.596187	-0.62783	0.000266337	-0.28259	0.137459	0.311165	0.100374	-0.215222	0.262191	-0.253735	0.184126	-0.250183	0.190553	-0.222684	0.245606	-0.310502	0.101138	0.814119	7.78e-08	0.638872	0.000191418	0.485952	0.00752604	-0.443688	0.0159128
KLRF1	brown	-0.225346	0.23986	-0.563008	0.00147435	-0.227741	0.234767	0.151341	0.433231	-0.49139	0.00678829	-0.328214	0.0821643	-0.278674	0.143229	-0.475179	0.00918872	-0.39098	0.0359779	0.723448	9.23e-06	0.505713	0.00513187	0.51999	0.00383652	-0.484155	0.00778424
LGI2	brown	0.00842481	0.965403	-0.743697	3.78e-06	-0.295082	0.120185	0.547968	0.0020897	-0.446021	0.015304	-0.124228	0.520837	-0.0927785	0.632163	-0.113841	0.556529	0.228678	0.232795	0.669199	7.21e-05	0.546234	0.00217315	0.679062	5.12e-05	-0.0588773	0.7616
LIFR	brown	-0.127827	0.508736	-0.716129	1.25e-05	-0.242319	0.205332	0.627196	0.000271331	-0.322028	0.0884536	-0.213137	0.266953	-0.221536	0.24811	-0.0311125	0.872712	0.157029	0.415935	0.690129	3.44e-05	0.467805	0.0104967	0.714094	1.36e-05	-0.0186181	0.923632
LILRA1	brown	-0.156219	0.418374	-0.551575	0.00192481	-0.129037	0.504698	0.290671	0.12609	-0.397372	0.0327964	-0.373148	0.0461798	-0.40329	0.0300572	-0.251497	0.188157	-0.259798	0.173508	0.772394	9.17e-07	0.298151	0.116197	0.412793	0.0260488	-0.201089	0.295563
LILRA5	brown	-0.125783	0.51559	-0.669423	7.15e-05	-0.144195	0.455505	0.17714	0.357957	-0.39953	0.0317751	-0.35152	0.0614971	-0.400246	0.0314418	-0.187555	0.329923	-0.429927	0.019925	0.797718	2.19e-07	0.452102	0.0138075	0.379044	0.04258	-0.380279	0.0418547
LILRB2	brown	-0.115896	0.54938	-0.793782	2.78e-07	-0.182002	0.344698	0.239139	0.211526	-0.323568	0.0868547	-0.312221	0.0991639	-0.341749	0.0696011	-0.0681419	0.725421	-0.331101	0.0793493	0.899005	3.49e-11	0.53854	0.00257934	0.508944	0.00481005	-0.325666	0.0847125
LIPM	brown	-0.0417054	0.82992	-0.508971	0.00480743	-0.148174	0.443026	0.166801	0.387137	-0.0310491	0.872969	-0.255683	0.180666	-0.219939	0.251623	-0.344176	0.0675149	-0.300187	0.113607	0.485425	0.00760092	0.273897	0.150501	0.364512	0.051884	-0.155903	0.419328
LPAR2	brown	-0.200378	0.29731	0.810924	9.59e-08	0.0985664	0.61097	0.00234126	0.990383	0.103389	0.593543	0.261674	0.170312	0.310697	0.100913	0.217295	0.257513	0.41351	0.025765	-0.496354	0.00616929	-0.177986	0.355628	-0.367039	0.0501602	0.100158	0.605194
LTF	brown	-0.00675181	0.972271	-0.704815	1.97e-05	-0.399409	0.0318314	0.206551	0.282361	-0.397233	0.0328631	-0.113937	0.556195	-0.0801032	0.679563	-0.221802	0.247528	-0.0923753	0.63365	0.627901	0.00026578	0.596706	0.00063379	0.545179	0.00222537	-0.303599	0.109362
MAFB	brown	-0.051265	0.791703	-0.800235	1.88e-07	-0.219396	0.252826	0.354795	0.0589522	-0.338799	0.0722036	-0.338411	0.0725514	-0.331185	0.079269	-0.207345	0.280475	-0.233404	0.223017	0.927588	4.65e-13	0.690775	3.35e-05	0.732876	6.15e-06	-0.336126	0.0746263
MAP3K5	brown	-0.0736269	0.704266	-0.734521	5.72e-06	-0.240527	0.208807	0.0986879	0.610528	-0.120727	0.532741	-0.0190701	0.921784	0.0511418	0.792192	-0.0401091	0.836341	-0.138693	0.47306	0.642012	0.000173847	0.588754	0.000779981	0.551603	0.00192359	-0.632278	0.000233508
MARCO	brown	-0.0447713	0.817617	-0.7552	2.19e-06	-0.0231552	0.905097	0.152202	0.430587	-0.304596	0.108144	-0.339281	0.0717733	-0.31094	0.100633	-0.319965	0.0906301	-0.243766	0.202556	0.74723	3.21e-06	0.503928	0.00531732	0.423963	0.0219057	-0.288908	0.128509
MRC1	brown	-0.0585198	0.763007	-0.830032	2.57e-08	-0.238138	0.213501	0.344478	0.0672587	-0.324147	0.0862593	-0.379126	0.0425316	-0.347785	0.0645029	-0.188802	0.326659	-0.0999311	0.606016	0.849956	5.41e-09	0.751845	2.58e-06	0.860119	2.23e-09	-0.250873	0.189292
MS4A6A	brown	-0.05822	0.764187	-0.783865	4.91e-07	-0.116445	0.547476	0.237778	0.214216	-0.336018	0.0747261	-0.453595	0.0134593	-0.472646	0.00962167	-0.296759	0.117993	-0.412901	0.026006	0.93075	2.59e-13	0.515471	0.00421218	0.542457	0.0023651	-0.219108	0.253465
MS4A7	brown	-0.0427477	0.825733	-0.843437	9.22e-09	-0.0433814	0.823189	0.297102	0.117549	-0.311499	0.0999893	-0.380639	0.0416454	-0.403227	0.0300854	-0.181485	0.346093	-0.341153	0.070121	0.903024	2.07e-11	0.490236	0.00693944	0.584688	0.000865516	-0.18187	0.345055
MTHFD2	brown	-0.195817	0.308667	-0.37722	0.0436687	-0.0333843	0.863501	0.112738	0.560387	-0.056158	0.772317	-0.226027	0.238403	-0.145568	0.451179	-0.287829	0.130006	-0.248417	0.193806	0.446147	0.0152718	0.391445	0.0357382	0.270149	0.156391	-0.101092	0.601814
NINJ2	brown	-0.029452	0.879455	-0.759986	1.73e-06	-0.0976582	0.614276	0.348881	0.0636095	-0.32535	0.0850322	-0.287329	0.130706	-0.23865	0.21249	-0.172823	0.369979	-0.071417	0.712765	0.7021	2.19e-05	0.565951	0.00137445	0.52865	0.00319631	-0.0511677	0.792089
NLRP9	brown	0.134975	0.485118	0.574363	0.00112054	0.250189	0.190542	-0.116418	0.547571	0.0472237	0.807807	0.440839	0.0166832	0.450871	0.0141002	0.434558	0.018491	0.419147	0.0236201	-0.546832	0.00214407	-0.314513	0.0965772	-0.34171	0.0696351	0.173002	0.369476
NPFFR1	brown	0.0450464	0.816515	-0.607702	0.000471391	0.000193442	0.999205	0.301524	0.111929	-0.440518	0.0167719	-0.269222	0.157872	-0.24528	0.199679	-0.264902	0.16491	-0.181242	0.346751	0.672576	6.42e-05	0.348672	0.0637789	0.49193	0.00671843	-0.312955	0.0983299
NUDT11	brown	0.0523636	0.787339	-0.585527	0.000847229	-0.0653469	0.736279	0.397823	0.0325809	-0.279624	0.141812	-0.36221	0.0534947	-0.34319	0.0683571	-0.228201	0.233798	-0.0328138	0.865812	0.679881	4.97e-05	0.538976	0.00255472	0.694939	2.87e-05	-0.0760147	0.695122
NXF3	brown	0.246429	0.197513	-0.413352	0.0258275	-0.110315	0.568899	0.186051	0.333885	-0.0244545	0.899797	-0.311904	0.0995258	-0.293555	0.122206	-0.209524	0.275337	-0.255463	0.181055	0.633556	0.000224762	0.450785	0.0141208	0.483108	0.00793811	-0.288156	0.129552
P2RY13	brown	-0.170981	0.375178	-0.848181	6.27e-09	-0.172652	0.370459	0.507762	0.00492571	-0.459416	0.012171	-0.495921	0.00622121	-0.441069	0.0166198	-0.437087	0.0177447	-0.214227	0.264456	0.830669	2.45e-08	0.462693	0.0114923	0.592317	0.000711178	-0.0549735	0.776998
PAQR6	brown	0.170875	0.375479	0.350079	0.0626435	0.24376	0.202567	-0.294243	0.121291	0.132702	0.492567	0.463506	0.0113288	0.423841	0.0219476	0.522496	0.00364087	0.428039	0.0205354	-0.552846	0.00186948	-0.300825	0.112804	-0.267014	0.161442	0.263285	0.1676
RAB17	brown	-0.328893	0.0814956	0.301774	0.111618	0.0128176	0.947385	0.131939	0.49508	-0.172321	0.371391	0.103232	0.594107	0.109987	0.570053	0.0297738	0.878148	0.408917	0.0276277	-0.521072	0.003751	-0.451257	0.0140079	-0.141077	0.465409	0.565264	0.00139721
RAB3IP	brown	-0.162496	0.39968	0.346472	0.065587	-0.0174282	0.9285	0.00616811	0.974667	0.0221969	0.909008	0.143918	0.45638	0.204614	0.287	-0.172696	0.370334	0.381347	0.0412359	-0.43415	0.018614	-0.357682	0.0567777	-0.247392	0.19571	0.503803	0.00533048
RAC2	brown	0.0500498	0.796536	-0.469334	0.0102134	-0.010889	0.955293	0.180288	0.349338	0.104308	0.590245	-0.150523	0.435748	-0.124862	0.518693	-0.152253	0.430431	-0.229459	0.231159	0.435075	0.0183364	0.33357	0.0770011	0.0424294	0.827011	-0.1106	0.567893
RALGPS1	brown	-0.152699	0.429067	0.19286	0.316174	-0.114073	0.555722	0.103488	0.593185	-0.0655356	0.735544	0.362823	0.0530621	0.378219	0.0430696	0.275362	0.148244	0.533483	0.0028806	-0.466241	0.0107934	-0.211201	0.271424	0.0616128	0.750863	0.311171	0.100366
RAP1GAP	brown	0.012717	0.947797	0.41905	0.0236559	0.0578632	0.765592	0.128318	0.507094	0.0684655	0.724167	0.234353	0.221087	0.219048	0.253598	0.289287	0.127986	0.488798	0.00713187	-0.559696	0.00159431	-0.278506	0.14348	-0.0298479	0.877847	0.280834	0.140025
RASGRP4	brown	-0.222294	0.246454	-0.861709	1.93e-09	-0.371367	0.0473136	0.303492	0.109494	-0.228556	0.23305	-0.260768	0.17185	-0.266218	0.162742	-0.122557	0.526503	-0.0807104	0.677263	0.814097	7.79e-08	0.611815	0.000420789	0.587458	0.000806403	-0.0526284	0.786288
RASSF7	brown	-0.245739	0.198811	0.659012	0.000101274	0.0512703	0.791681	-0.338169	0.072769	0.213108	0.267021	0.070248	0.717274	0.0788525	0.68431	0.0888654	0.646656	-0.000104115	0.999572	-0.663848	8.63e-05	-0.463348	0.0113605	-0.560439	0.00156669	0.208213	0.27842
RFTN1	brown	-0.185702	0.334811	-0.898844	3.56e-11	-0.253722	0.18415	0.400411	0.0313655	-0.391373	0.0357752	-0.0534276	0.783119	-0.00917516	0.962324	-0.0394989	0.838798	0.110424	0.568512	0.760528	1.69e-06	0.677751	5.36e-05	0.619442	0.000339476	-0.156596	0.417238
RGS19	brown	-0.0445005	0.818702	-0.792413	3.01e-07	-0.142627	0.460472	0.223039	0.244834	-0.123481	0.523368	-0.228341	0.233502	-0.205833	0.284075	-0.0733236	0.70543	-0.160786	0.404724	0.653036	0.000122922	0.527678	0.0032632	0.3197	0.090912	-0.0620198	0.749269
RSPO3	brown	0.0757362	0.696187	-0.543398	0.00231596	-0.0807209	0.677224	0.226252	0.237924	-0.408469	0.0278149	-0.262984	0.168105	-0.250503	0.189967	-0.242297	0.205374	-0.0270687	0.889148	0.650353	0.000133908	0.499098	0.00584812	0.496556	0.00614505	-0.258626	0.175525
S100A8	brown	-0.168563	0.382068	-0.844051	8.77e-09	-0.382	0.0408615	0.456073	0.0128977	-0.306442	0.105917	-0.354911	0.0588633	-0.331142	0.0793099	-0.179194	0.352319	-0.00306891	0.987394	0.746847	3.27e-06	0.706255	1.86e-05	0.694375	2.93e-05	-0.188672	0.326998
SCGB1D2	brown	0.228317	0.233553	0.485132	0.00764293	0.178176	0.355107	0.0341204	0.86052	-0.0315121	0.871091	0.151067	0.434072	0.115379	0.551174	0.0248114	0.898342	0.220312	0.250801	-0.498473	0.00591997	-0.496992	0.00609325	-0.278499	0.143491	0.340729	0.0704934
SCNN1D	brown	-0.0304451	0.875421	0.475226	0.00918077	0.217547	0.256946	-0.0297986	0.878047	-0.0631359	0.744904	0.120925	0.532066	0.123558	0.523104	0.00275086	0.988701	0.385975	0.0386382	-0.536751	0.00268267	-0.32491	0.0854793	-0.221369	0.248477	0.435325	0.0182621
SCX	brown	-0.0374841	0.846923	0.702224	2.18e-05	0.253595	0.184376	-0.277245	0.145376	0.0991872	0.608715	0.292529	0.123577	0.319205	0.091442	0.277926	0.14435	0.243691	0.202699	-0.620203	0.000332183	-0.38233	0.0406727	-0.436324	0.0179671	0.167532	0.385031
SEMA3A	brown	-0.0792127	0.682941	-0.660202	9.74e-05	-0.284179	0.135167	0.346964	0.0651787	-0.238025	0.213727	-0.311404	0.100098	-0.263274	0.167618	-0.215296	0.262022	-0.0954368	0.622393	0.799178	2.01e-07	0.763589	1.45e-06	0.74596	3.4e-06	-0.359317	0.0555747
SEMA4D	brown	-0.177418	0.35719	-0.758412	1.87e-06	-0.356662	0.057539	0.458411	0.0123858	-0.374764	0.0451702	-0.132359	0.493695	-0.116113	0.548629	-0.21538	0.261832	0.131471	0.496624	0.656551	0.00010974	0.485869	0.00753779	0.629546	0.000253221	-0.0843869	0.663398
SGK1	brown	0.0253288	0.896234	-0.809257	1.07e-07	-0.207551	0.279986	0.217121	0.257903	-0.0878505	0.650436	-0.410189	0.0271012	-0.369179	0.0487363	-0.243916	0.202269	-0.146064	0.449619	0.800225	1.88e-07	0.612655	0.000411075	0.594923	0.000664289	-0.153868	0.425497
SIGLEC1	brown	-0.283367	0.136335	-0.786233	4.3e-07	-0.147631	0.444717	0.311274	0.100247	-0.299452	0.114537	-0.181284	0.346638	-0.210037	0.274136	-0.0911582	0.638148	-0.102733	0.595902	0.813657	8.02e-08	0.537121	0.00266099	0.500646	0.00567334	-0.156421	0.417765
SLC22A5	brown	-0.181583	0.345828	0.512142	0.0045087	0.0691941	0.721347	0.174302	0.365834	-0.124027	0.521517	0.102211	0.59778	0.119141	0.538178	-0.0812321	0.675289	0.559575	0.00159885	-0.524339	0.00350251	-0.474233	0.00934841	-0.209071	0.2764	0.337277	0.0735759
SLC2A5	brown	-0.0274153	0.887737	-0.794068	2.73e-07	-0.364803	0.0516831	0.0691347	0.721577	-0.0458835	0.813165	-0.0107951	0.955678	-0.041779	0.829624	0.142073	0.462233	-0.1241	0.52127	0.746831	3.27e-06	0.597661	0.000617963	0.418402	0.0238952	-0.169149	0.380392
SLC6A6	brown	-0.116499	0.547292	-0.51469	0.00428021	0.0128925	0.947078	0.236057	0.217649	0.0386961	0.842034	-0.130886	0.498558	-0.078383	0.686094	-0.220115	0.251235	-0.22362	0.243574	0.470784	0.00995061	0.30039	0.113351	0.315762	0.0951901	-0.0555362	0.774773
SLCO2B1	brown	-0.0533263	0.78352	-0.889329	1.13e-10	-0.179376	0.351821	0.388859	0.0370865	-0.347245	0.0649468	-0.368576	0.0491343	-0.377654	0.0434076	-0.179701	0.350937	-0.179957	0.350238	0.885516	1.75e-10	0.510838	0.00462951	0.688157	3.69e-05	-0.0843759	0.66344
SMOC1	brown	0.111598	0.564384	-0.56736	0.00132871	-0.232259	0.22536	0.102981	0.595009	-0.0903281	0.641223	-0.0684151	0.724363	-0.109722	0.57099	0.0760604	0.694948	-0.0629947	0.745455	0.616876	0.000365134	0.546752	0.00214795	0.386376	0.0384194	-0.25299	0.185462
SOCS3	brown	-0.110744	0.567385	-0.851771	4.64e-09	-0.305689	0.106821	0.208711	0.277247	-0.313107	0.0981578	-0.242543	0.2049	-0.20962	0.275111	-0.110239	0.569165	-0.0674091	0.728263	0.767732	1.17e-06	0.660851	9.53e-05	0.636947	0.000202949	-0.22782	0.234601
ST3GAL1	brown	-0.0391703	0.840122	-0.689505	3.52e-05	-0.333549	0.0770206	0.165274	0.39156	-0.115185	0.551851	-0.114912	0.552798	-0.148398	0.44233	0.125203	0.517543	-0.0853017	0.659965	0.69945	2.42e-05	0.541392	0.00242175	0.491425	0.00678377	-0.181954	0.344827
STAB1	brown	-0.136087	0.481494	-0.857718	2.77e-09	-0.397314	0.0328243	0.288728	0.128759	-0.399698	0.0316964	-0.420355	0.02318	-0.381429	0.0411887	-0.308648	0.1033	-0.216467	0.259374	0.841887	1.04e-08	0.674898	5.92e-05	0.768447	1.13e-06	-0.223256	0.244363
SULT1A1	brown	0.156487	0.417564	0.419969	0.02332	0.22027	0.250893	0.0311034	0.872749	0.243419	0.20322	0.0539043	0.78123	0.0552586	0.775871	-0.00438853	0.981975	0.313726	0.0974602	-0.579705	0.000981439	-0.476919	0.00890099	-0.382049	0.0408333	0.554975	0.00177985
SULT1A2	brown	0.107862	0.577571	0.343099	0.0684349	0.124164	0.521054	-0.0543634	0.779412	0.156515	0.417482	0.377762	0.0433429	0.34683	0.0652896	0.180101	0.349847	0.409879	0.0272285	-0.514553	0.00429221	-0.311378	0.100129	-0.391776	0.0355684	0.389871	0.0365538
TAF4B	brown	-0.172706	0.370307	-0.433646	0.0187666	-0.107368	0.579327	0.248008	0.194564	-0.227479	0.235321	0.0268512	0.890033	0.0143128	0.941257	0.187556	0.32992	0.183692	0.34016	0.505362	0.00516785	0.468138	0.0104345	0.349018	0.0634984	-0.200101	0.297991
TENM2	brown	-0.0697278	0.719284	-0.578463	0.00101236	-0.300275	0.113495	0.214083	0.264785	-0.176471	0.359805	-0.0579309	0.765325	-0.00249696	0.989743	-0.205604	0.284623	-0.0740096	0.702798	0.651371	0.000129643	0.548151	0.00208104	0.439737	0.0169892	-0.19627	0.307527
TIAM1	brown	0.015095	0.938053	-0.701054	2.28e-05	-0.0556013	0.774516	0.139572	0.470233	-0.395345	0.0337797	-0.313579	0.0976259	-0.302217	0.111067	-0.258345	0.176013	-0.285632	0.133096	0.844912	8.19e-09	0.452829	0.013637	0.624263	0.000295541	-0.416181	0.0247295
TIMD4	brown	-0.0318753	0.869617	-0.449937	0.0143257	-0.124938	0.51844	0.143256	0.458476	-0.367587	0.0497924	-0.333129	0.0774169	-0.317983	0.0927588	-0.368339	0.0492917	-0.183792	0.339892	0.616323	0.000370882	0.328476	0.0819062	0.406551	0.028629	-0.0839191	0.665157
TLDC2	brown	0.0196244	0.919518	0.583995	0.000880896	0.27228	0.153023	-0.111823	0.563592	0.303339	0.109681	0.311818	0.0996242	0.275201	0.14849	0.306269	0.106124	0.0918411	0.635623	-0.554213	0.0018115	-0.503101	0.00540514	-0.428544	0.0203707	0.355569	0.0583627
TLR4	brown	-0.131302	0.497182	-0.884206	2.02e-10	-0.207508	0.280088	0.505566	0.00514686	-0.44993	0.0143274	-0.171021	0.375065	-0.179881	0.350444	-0.045256	0.815676	0.0892549	0.645207	0.884501	1.96e-10	0.719259	1.1e-05	0.863319	1.67e-09	-0.157882	0.413374
TMEM100	brown	0.00881319	0.96381	-0.535385	0.00276393	-0.162714	0.399038	0.291863	0.124473	-0.297598	0.116908	-0.240711	0.208449	-0.187666	0.329631	-0.211058	0.271756	-0.107055	0.580441	0.611701	0.000422128	0.519209	0.00389932	0.477565	0.00879606	-0.428878	0.0202623
TMEM132B	brown	-0.0538573	0.781416	0.460073	0.0120324	0.237872	0.21403	0.182032	0.344617	-0.262101	0.169589	0.119681	0.536324	0.0981907	0.612336	0.00627393	0.974233	0.263902	0.16657	-0.324085	0.086323	-0.263708	0.166893	0.0115307	0.952661	0.05453	0.778752
TMEM253	brown	-0.170529	0.376463	0.361496	0.0540027	0.130387	0.500213	0.0209294	0.914184	-0.0266893	0.890692	0.0945635	0.625595	0.0490335	0.800585	0.0315119	0.871092	0.296519	0.118305	-0.378299	0.0430223	-0.411142	0.0267121	-0.0135054	0.944565	0.445575	0.0154188
TNFRSF1B	brown	-0.134249	0.487492	-0.89022	1.02e-10	-0.251239	0.188626	0.267729	0.16028	-0.406055	0.0288425	-0.347639	0.0646227	-0.366336	0.0506354	-0.195072	0.310549	-0.288172	0.129529	0.902095	2.34e-11	0.515546	0.00420572	0.611032	0.000430045	-0.203392	0.289951
TNNT2	brown	0.221534	0.248115	0.408275	0.0278966	0.218216	0.25545	-0.383524	0.0399969	0.118098	0.541768	0.328116	0.0822614	0.253728	0.184139	0.331474	0.0789915	0.175233	0.363237	-0.544076	0.00228108	-0.507516	0.00495007	-0.478628	0.00862567	0.224306	0.242093
TPRG1	brown	-0.230645	0.22869	-0.544777	0.00224553	-0.274587	0.149434	0.610083	0.000441482	-0.417821	0.024111	-0.381893	0.0409225	-0.325144	0.0852414	-0.402316	0.0304948	-0.0167314	0.931352	0.607666	0.00047185	0.419291	0.0235676	0.42133	0.0228299	-0.320605	0.0899506
TUBG2	brown	0.0428623	0.825273	0.573253	0.00115151	0.174149	0.366261	0.192187	0.317899	0.184952	0.3368	-0.0661243	0.733254	-0.0341985	0.860204	-0.143292	0.458363	0.477598	0.00879065	-0.487218	0.0073485	-0.308284	0.103728	-0.148318	0.442578	0.464563	0.0111193
UGT8	brown	0.184758	0.337316	-0.379386	0.0423785	0.0723956	0.708997	0.195087	0.310511	0.00943136	0.961273	-0.431927	0.0192951	-0.419372	0.0235376	-0.267152	0.161217	-0.433042	0.018951	0.529882	0.0031131	0.182703	0.342811	0.212465	0.268499	-0.117457	0.543978
VSIG4	brown	0.0181329	0.925617	-0.843184	9.4e-09	-0.200611	0.296737	0.130246	0.50068	-0.152818	0.428702	-0.258292	0.176104	-0.265798	0.163432	-0.0822566	0.671419	-0.267879	0.160037	0.881605	2.68e-10	0.640921	0.000179784	0.579076	0.000997004	-0.164363	0.394212
ZBTB32	brown	-0.0181954	0.925361	-0.352013	0.0611085	-0.184948	0.336811	0.217657	0.256701	-0.215876	0.260709	-0.0517023	0.789965	-0.0817228	0.673435	-0.0962214	0.619521	0.104273	0.59037	0.533916	0.00285364	0.534232	0.00283416	0.477524	0.00880262	-0.202724	0.291572
ZCCHC18	brown	-0.126438	0.51339	-0.23806	0.213657	-0.0298894	0.877678	0.422578	0.022388	-0.490855	0.00685796	-0.19048	0.322298	-0.173505	0.368062	-0.254255	0.183197	-0.0670022	0.729842	0.608121	0.000465995	0.502914	0.00542522	0.498503	0.0059165	-0.531439	0.00301063
ZNF629	brown	-0.116211	0.548288	0.796722	2.33e-07	-0.00639467	0.973737	-0.136417	0.480421	0.0329753	0.865158	0.101809	0.599229	0.081962	0.672532	0.00282141	0.988411	0.332031	0.0784589	-0.530901	0.00304574	-0.226976	0.236386	-0.231736	0.226435	0.0344648	0.859126
A2M	red	-0.0782819	0.686479	-0.845218	7.99e-09	-0.314037	0.0971105	0.539634	0.00251788	-0.567261	0.00133187	-0.0859401	0.657573	-0.0480997	0.804309	0.0654422	0.735908	0.183569	0.340489	0.585223	0.000853813	0.64233	0.000172147	0.886292	1.6e-10	-0.27835	0.143714
AASS	red	0.0363438	0.851528	-0.881301	2.77e-10	-0.305105	0.107526	0.367344	0.0499552	-0.14083	0.4662	-0.00205325	0.991566	0.0133808	0.945076	0.105481	0.586049	0.2666	0.162117	0.537746	0.00262477	0.637182	0.000201507	0.809775	1.03e-07	-0.0479504	0.804905
ABCA6	red	0.0154834	0.936462	-0.534478	0.00281907	-0.0729391	0.706908	0.381763	0.0409973	-0.542063	0.00238592	-0.242753	0.204497	-0.2152	0.262241	-0.217723	0.256554	0.2096	0.275159	0.536479	0.00269866	0.502577	0.00546145	0.771829	9.45e-07	-0.182749	0.342688
ABCC9	red	-0.0263356	0.892133	-0.759127	1.81e-06	-0.229449	0.231181	0.352112	0.0610307	-0.369637	0.0484355	-0.143303	0.458328	-0.113099	0.559123	-0.072023	0.710431	0.0643357	0.74022	0.693981	2.98e-05	0.805153	1.39e-07	0.711575	1.51e-05	-0.468776	0.0103159
ABCG2	red	-0.100628	0.603492	-0.790573	3.35e-07	-0.141787	0.463145	0.545972	0.00218603	-0.49975	0.00577398	-0.209142	0.276232	-0.165126	0.391989	-0.186611	0.332406	0.0105886	0.956525	0.55231	0.00189266	0.359318	0.0555742	0.714087	1.36e-05	-0.179067	0.352666
ABHD17B	red	-0.369424	0.0485753	-0.677857	5.34e-05	-0.384415	0.0394985	0.345534	0.0663696	-0.378808	0.0427194	0.0754748	0.697186	0.094072	0.627401	0.155386	0.42089	0.439635	0.0170178	0.297257	0.117348	0.580274	0.000967566	0.660378	9.68e-05	-0.133286	0.490646
ABRACL	red	-0.253379	0.184763	-0.721789	9.9e-06	-0.415964	0.0248127	0.314509	0.0965824	-0.246396	0.197575	-0.29748	0.11706	-0.246283	0.197787	-0.205962	0.283766	-0.207121	0.281006	0.600391	0.000574615	0.559818	0.00158974	0.604102	0.000519983	-0.187946	0.328897
ACKR2	red	0.0822813	0.671326	-0.719493	1.09e-05	-0.267325	0.160936	0.428154	0.020498	-0.417962	0.0240585	-0.27112	0.154849	-0.21584	0.260791	-0.161274	0.403282	0.0937545	0.628568	0.659311	0.000100284	0.669316	7.18e-05	0.762647	1.52e-06	-0.427592	0.0206822
ADAMTSL2	red	-0.193508	0.31452	-0.724902	8.68e-06	-0.232088	0.22571	0.509411	0.00476496	-0.485575	0.0075795	0.111659	0.564168	0.119506	0.536925	0.130609	0.499475	0.37079	0.0476854	0.376312	0.0442191	0.586104	0.000834834	0.711054	1.54e-05	-0.0716929	0.711702
ADGRD1	red	-0.190914	0.321176	-0.704725	1.97e-05	-0.243397	0.203261	0.432283	0.0191846	-0.412213	0.0262802	-0.159102	0.409727	-0.0978076	0.613731	-0.173462	0.368183	0.20394	0.288625	0.58168	0.000933981	0.554918	0.00178223	0.810048	1.02e-07	-0.159142	0.409609
ADORA2A	red	0.0360758	0.852611	-0.642922	0.000169026	-0.0389014	0.841206	0.41757	0.0242051	-0.479485	0.00849042	-0.291631	0.124788	-0.267013	0.161443	-0.332872	0.0776594	0.0985695	0.610958	0.512653	0.00446207	0.312939	0.0983483	0.733784	5.91e-06	-0.0809818	0.676236
ADRA2C	red	0.159342	0.409013	0.64594	0.000153888	0.150194	0.436764	-0.0161313	0.933809	0.0455302	0.814578	0.194737	0.311397	0.213495	0.266133	0.0493368	0.799376	0.260927	0.17158	-0.323468	0.0869575	-0.0457217	0.813812	-0.359383	0.0555266	-0.12741	0.510131
ADRB2	red	0.0021498	0.991169	-0.747874	3.11e-06	-0.12859	0.506187	0.414549	0.0253583	-0.535908	0.00273259	-0.43479	0.0184216	-0.420153	0.0232531	-0.336173	0.0745834	-0.157222	0.415353	0.828168	2.94e-08	0.528866	0.00318159	0.775028	7.97e-07	-0.281668	0.138802
AGPAT4	red	-0.296498	0.118332	-0.457132	0.0126637	-0.422976	0.0222483	0.212123	0.26929	-0.281376	0.139229	0.0216187	0.911369	0.0919651	0.635164	0.0466073	0.81027	0.131408	0.496832	0.37151	0.0472216	0.642251	0.00017257	0.529631	0.00312988	-0.402955	0.0302073
AHR	red	-0.128385	0.506871	-0.428974	0.0202315	-0.263659	0.166975	0.38093	0.0414768	-0.401714	0.0307679	-0.26205	0.169675	-0.205298	0.285355	-0.28509	0.133865	0.131661	0.495998	0.537246	0.0026537	0.513883	0.0043515	0.749415	2.89e-06	-0.371645	0.047135
ANKRD28	red	-0.161251	0.403348	-0.63292	0.000229078	-0.04201	0.828696	0.427351	0.0207615	-0.230881	0.228202	-0.0870212	0.65353	-0.0315055	0.871117	0.0117987	0.951562	0.319877	0.090724	0.38578	0.0387445	0.503602	0.0053518	0.715566	1.28e-05	0.0827928	0.669397
AOC3	red	-0.0879717	0.649984	-0.656192	0.000111025	-0.243474	0.203114	0.546644	0.00215318	-0.443472	0.01597	0.0565156	0.770905	0.0972491	0.615767	0.139463	0.47058	0.416668	0.0245447	0.500049	0.00574021	0.68479	4.17e-05	0.818098	5.96e-08	-0.313475	0.097743
AP1S3	red	-0.124407	0.520233	-0.62018	0.000332403	-0.0799634	0.680093	0.174426	0.365487	0.0514923	0.790799	-0.0299991	0.877233	0.0181756	0.925442	-0.00270769	0.988878	-0.0178235	0.926883	0.393968	0.0344608	0.454052	0.0133544	0.499803	0.00576793	-0.105582	0.58569
APLNR	red	-0.110121	0.569581	-0.654722	0.000116434	-0.146879	0.447069	0.558273	0.00164839	-0.636282	0.00020707	-0.267581	0.160519	-0.195761	0.308809	-0.235031	0.219715	0.169272	0.380042	0.448705	0.0146278	0.396787	0.0330775	0.719205	1.1e-05	-0.11495	0.552668
ARHGAP10	red	0.0175621	0.927952	-0.314787	0.0962722	-0.153166	0.427637	0.0583908	0.763514	-0.144948	0.453127	-0.34415	0.0675374	-0.263712	0.166887	-0.288859	0.128577	-0.263638	0.167009	0.39804	0.0324775	0.390035	0.0364684	0.494961	0.00633787	-0.176716	0.359126
ARHGEF3	red	-0.337202	0.0736442	-0.237549	0.214671	-0.0685688	0.723768	0.470293	0.010039	-0.382561	0.0405413	-0.159848	0.407507	-0.0911821	0.638059	-0.164807	0.392918	0.161261	0.403318	0.318559	0.0921369	0.378506	0.042899	0.497552	0.00602722	-0.481993	0.00810474
ARHGEF39	red	0.257648	0.177222	0.459397	0.0121751	0.260378	0.172515	-0.505288	0.00517547	0.415925	0.0248275	0.391234	0.0358465	0.294169	0.121389	0.4708	0.00994779	0.137742	0.476128	-0.441604	0.0164733	-0.391902	0.0355041	-0.453454	0.0134921	0.200705	0.296505
AUTS2	red	-0.0366204	0.85041	-0.709405	1.64e-05	-0.226542	0.237307	0.448004	0.0148018	-0.270777	0.155393	-0.0253853	0.896004	-0.0478344	0.805368	0.135149	0.484549	0.0771595	0.690753	0.533191	0.00289888	0.448354	0.0147146	0.636703	0.000204453	-0.177328	0.357438
BACE1	red	-0.252197	0.18689	-0.220688	0.249972	-0.0718622	0.71105	0.370058	0.0481606	-0.264055	0.166316	0.00038618	0.998414	-0.0335755	0.862726	0.137403	0.477225	0.558011	0.00165853	0.16606	0.38928	0.413149	0.0259074	0.553688	0.00183357	0.150832	0.434796
BATF	red	-0.0942169	0.626868	-0.489331	0.00706	-0.280698	0.140225	0.235452	0.218865	-0.371401	0.0472914	-0.219429	0.252753	-0.183702	0.340134	-0.143275	0.458414	0.0179514	0.926359	0.39786	0.0325631	0.408479	0.0278109	0.632984	0.000228639	-0.155104	0.421744
BMP5	red	0.014752	0.939458	-0.631974	0.000235631	-0.000812381	0.996663	0.43678	0.017834	-0.505367	0.00516733	-0.372235	0.0467586	-0.375865	0.0444918	-0.375095	0.0449654	0.0202702	0.916878	0.707989	1.74e-05	0.50813	0.00488941	0.668108	7.48e-05	-0.121579	0.529835
C7	red	-0.144349	0.455018	-0.56207	0.00150753	-0.0673831	0.728364	0.482253	0.00806554	-0.546973	0.00213722	-0.15537	0.420939	-0.0676722	0.727242	-0.180535	0.348667	0.152139	0.430781	0.563856	0.00144494	0.492556	0.00663832	0.684745	4.18e-05	-0.305249	0.107352
CBFA2T3	red	-0.20246	0.292213	-0.540513	0.00246942	-0.135083	0.484765	0.461421	0.0117518	-0.331053	0.0793954	-0.213952	0.265086	-0.147161	0.446185	-0.252198	0.186888	-0.0727452	0.707652	0.490309	0.00692982	0.415881	0.0248443	0.484699	0.00770531	-0.201037	0.295691
CCDC136	red	-0.211162	0.271516	-0.8005	1.85e-07	-0.230075	0.229874	0.324652	0.0857427	-0.201455	0.294666	-0.00414523	0.982974	0.0389698	0.84093	0.134496	0.486684	0.140426	0.467493	0.374301	0.0454574	0.476109	0.00903389	0.714451	1.34e-05	-0.00615029	0.97474
CCDC3	red	-0.202427	0.292293	-0.697377	2.62e-05	-0.268252	0.159433	0.517917	0.00400518	-0.512639	0.00446328	-0.104413	0.58987	-0.0303832	0.875673	-0.0917673	0.635896	0.23327	0.223289	0.494156	0.00643711	0.614503	0.000390374	0.798069	2.15e-07	-0.139273	0.471193
CD200	red	-0.171908	0.372556	-0.716801	1.22e-05	-0.306436	0.105924	0.431983	0.0192777	-0.369787	0.0483375	0.0640084	0.741497	0.114536	0.554107	0.0170476	0.930058	0.295748	0.119311	0.605225	0.000504372	0.725554	8.45e-06	0.810379	9.94e-08	-0.18086	0.347785
CD302	red	-0.137444	0.477093	-0.771872	9.42e-07	-0.221142	0.248974	0.608362	0.000462927	-0.557913	0.0016623	-0.19875	0.301333	-0.211969	0.269645	-0.0562315	0.772027	0.289565	0.127604	0.603777	0.000524577	0.56145	0.00152978	0.844867	8.22e-09	-0.16782	0.384201
CD36	red	-0.147381	0.445499	-0.779583	6.23e-07	-0.160737	0.40487	0.374163	0.0455434	-0.443726	0.0159026	-0.100686	0.603282	-0.0467014	0.809894	-0.106499	0.58242	0.113993	0.555999	0.638047	0.000196287	0.634087	0.000221219	0.623381	0.000303181	-0.233056	0.223726
CITED2	red	-0.138411	0.473969	-0.495937	0.00621932	-0.236287	0.217189	0.454699	0.0132066	-0.21118	0.271473	-0.187813	0.329245	-0.12649	0.513215	-0.0219885	0.909859	0.311914	0.0995141	0.456441	0.012816	0.651487	0.000129163	0.780404	5.95e-07	-0.268811	0.158533
CLSTN1	red	-0.226256	0.237915	-0.62869	0.00025969	-0.390616	0.0361659	0.408316	0.0278793	-0.172648	0.37047	-0.292764	0.123263	-0.24845	0.193744	-0.0436403	0.822151	-0.0925627	0.632959	0.587587	0.000803731	0.634533	0.000218278	0.702881	2.12e-05	-0.41416	0.0255096
CLU	red	-0.145579	0.451142	0.419186	0.0236059	0.155235	0.421347	0.0569341	0.769254	-0.130242	0.500691	0.159034	0.409931	0.0948227	0.624644	0.100847	0.602702	0.378541	0.042878	-0.523581	0.00355883	-0.411945	0.0263878	-0.442901	0.0161225	0.400994	0.0310971
CMTM6	red	-0.111643	0.564225	-0.596896	0.000630617	-0.194691	0.311514	0.32378	0.0866364	-0.0739237	0.703127	0.207698	0.279638	0.258731	0.175344	0.365115	0.0514686	0.367981	0.0495294	0.323815	0.0866	0.671868	6.58e-05	0.626652	0.000275682	-0.275305	0.148331
COL17A1	red	0.0378559	0.845422	-0.634216	0.000220363	-0.371918	0.0469603	0.280336	0.140759	-0.183618	0.340359	-0.346138	0.0658645	-0.273632	0.150913	-0.308422	0.103565	-0.218703	0.254365	0.616175	0.000372434	0.612061	0.000417928	0.738837	4.72e-06	-0.42598	0.0212184
COLEC11	red	-0.116868	0.546013	-0.507793	0.00492266	-0.174393	0.365578	0.295105	0.120153	-0.545787	0.00219515	-0.113786	0.556723	-0.0377976	0.845658	-0.222833	0.24528	0.0773524	0.690018	0.363315	0.0527171	0.390747	0.036098	0.67705	5.5e-05	-0.29137	0.125141
COQ2	red	0.0990166	0.609334	-0.272345	0.152921	-0.0338531	0.861602	0.0830645	0.668374	-0.0529414	0.785046	-0.338223	0.072721	-0.356771	0.0574574	-0.200476	0.297069	-0.131103	0.497841	0.340046	0.0710951	0.273374	0.151314	0.405611	0.0290349	0.00523194	0.978511
CPED1	red	-0.110002	0.570002	-0.904847	1.62e-11	-0.259214	0.174512	0.503171	0.00539771	-0.442981	0.0161011	-0.0943892	0.626235	-0.054529	0.778756	-0.0485423	0.802543	0.186859	0.331752	0.793023	2.9e-07	0.829919	2.59e-08	0.898578	3.69e-11	-0.226924	0.236497
CPNE5	red	-0.176579	0.359506	-0.528351	0.00321672	-0.105951	0.584373	0.54178	0.00240097	-0.581268	0.000943703	-0.19115	0.320567	-0.173192	0.36894	-0.174143	0.366277	0.145417	0.451652	0.490126	0.00695403	0.412018	0.0263582	0.730039	6.96e-06	-0.193033	0.315732
CRBN	red	-0.10766	0.57829	-0.779131	6.38e-07	-0.214336	0.264207	0.472568	0.00963511	-0.35162	0.0614185	0.146055	0.449648	0.194261	0.312605	0.162435	0.399858	0.529754	0.00312167	0.225249	0.240067	0.528277	0.00322182	0.756282	2.08e-06	-0.0990782	0.60911
CSRNP1	red	-0.301684	0.11173	-0.817598	6.16e-08	-0.430628	0.0197023	0.387885	0.0376049	-0.370978	0.0475639	-0.0172973	0.929036	0.0120661	0.950466	0.125583	0.516263	0.238509	0.212769	0.421003	0.0229469	0.581036	0.000949226	0.760927	1.65e-06	-0.148021	0.443504
CXorf36	red	-0.158383	0.411874	-0.778235	6.7e-07	-0.397936	0.032527	0.460558	0.0119308	-0.442679	0.0161822	0.030332	0.875881	0.0504088	0.795107	0.0725467	0.708416	0.187989	0.328786	0.528797	0.00318626	0.689274	3.54e-05	0.794444	2.67e-07	-0.26101	0.171438
CYP26A1	red	-0.225369	0.23981	-0.134823	0.485615	0.0735958	0.704385	0.355012	0.0587867	-0.302163	0.111133	-0.0343666	0.859523	0.0500309	0.796612	0.0396856	0.838046	0.10623	0.583379	0.292507	0.123606	0.387414	0.0378575	0.36421	0.0520933	-0.313921	0.0972404
DAB1	red	-0.343217	0.0683339	-0.531471	0.0030086	-0.343262	0.068295	0.3862	0.038515	-0.354014	0.0595513	-0.15183	0.431727	-0.0779364	0.687794	-0.257617	0.177276	0.144864	0.453394	0.40364	0.0299011	0.451016	0.0140655	0.495932	0.00621989	-0.207554	0.279979
DACH1	red	-0.0559071	0.773308	-0.572893	0.00116172	-0.171455	0.373838	0.511707	0.00454866	-0.361826	0.0537677	-0.102108	0.598149	-0.0544806	0.778948	-0.0982567	0.612096	0.344579	0.0671734	0.540721	0.00245805	0.683998	4.29e-05	0.820536	5.04e-08	-0.259847	0.173423
DCLK1	red	-0.017826	0.926872	-0.483897	0.00782185	-0.150245	0.436606	0.27153	0.154201	-0.429626	0.0200216	-0.178231	0.354956	-0.136087	0.481495	-0.122242	0.527575	-0.0130887	0.946273	0.471973	0.0097394	0.273781	0.150681	0.664156	8.54e-05	-0.221788	0.247558
DCN	red	-0.179252	0.352162	-0.781369	5.64e-07	-0.292969	0.122988	0.404418	0.0295566	-0.409381	0.0274345	0.0148483	0.939063	0.0620647	0.749093	-0.0101776	0.958211	0.235063	0.219649	0.637229	0.00020122	0.741534	4.17e-06	0.747556	3.16e-06	-0.209475	0.275452
DDX39A	red	0.0806077	0.677652	0.694196	2.95e-05	0.235436	0.218899	-0.0918747	0.635499	0.151961	0.431325	-0.150409	0.4361	-0.173156	0.369043	-0.0972782	0.615661	0.115009	0.552462	-0.299377	0.114632	-0.29371	0.121999	-0.447416	0.0149494	0.278291	0.143802
DENND3	red	-0.253831	0.183955	-0.486369	0.00746717	-0.332945	0.0775903	0.247992	0.194595	-0.294509	0.12094	-0.0559926	0.77297	0.0484099	0.803071	-0.0857495	0.658287	0.248347	0.193935	0.478244	0.00868686	0.648398	0.000142458	0.640865	0.000180093	-0.423434	0.022089
DLX3	red	-0.205634	0.284552	-0.305503	0.107046	-0.324031	0.0863781	0.444962	0.0155777	-0.203795	0.288975	0.000513282	0.997892	0.0752795	0.697933	0.0892661	0.645166	0.248752	0.193186	0.0491422	0.800152	0.398406	0.0323036	0.422024	0.0225831	-0.458256	0.0124193
DNAJA1	red	-0.229829	0.230388	-0.678937	5.14e-05	-0.369836	0.0483058	0.224575	0.241515	-0.304212	0.108613	0.172021	0.372236	0.129923	0.50175	0.377904	0.0432579	0.313097	0.0981689	0.490235	0.00693962	0.588768	0.000779701	0.623171	0.000305025	-0.0810388	0.676021
DNAJA4	red	-0.136281	0.480865	-0.337157	0.073685	-0.317685	0.0930821	0.295441	0.119712	-0.370222	0.0480537	-0.247499	0.195512	-0.18598	0.334074	-0.262054	0.169669	0.0550819	0.776569	0.269448	0.15751	0.281003	0.139777	0.524978	0.0034556	-0.324213	0.0861919
DNAJC18	red	0.00142335	0.994153	-0.492164	0.00668837	-0.314559	0.0965267	0.405481	0.0290914	-0.0644183	0.739898	-0.232237	0.225404	-0.155163	0.421567	-0.170791	0.375718	0.153254	0.427369	0.517426	0.00404602	0.595735	0.000650244	0.613998	0.000395928	-0.136445	0.480331
DNASE1L3	red	-0.0462303	0.811777	-0.51778	0.00401648	-0.00223733	0.99081	0.462911	0.0114482	-0.598636	0.000602162	-0.517503	0.00403956	-0.492523	0.00664255	-0.384134	0.0396552	-0.133179	0.490998	0.58031	0.000966679	0.257946	0.176704	0.660486	9.65e-05	-0.112753	0.560332
DPT	red	-0.0577001	0.766234	-0.546126	0.00217847	-0.109136	0.573059	0.389911	0.0365331	-0.539203	0.00254196	-0.112065	0.562744	-0.0624429	0.747613	-0.185597	0.335088	0.123626	0.522875	0.458857	0.0122902	0.385677	0.0388015	0.525609	0.00340976	-0.215092	0.262487
DPYD	red	0.101644	0.599824	-0.60101	0.000565171	-0.101804	0.599245	0.390198	0.0363834	-0.180061	0.349955	-0.417387	0.0242734	-0.394685	0.0341048	-0.275245	0.148423	-0.026294	0.892302	0.658774	0.000102066	0.400688	0.0312376	0.63261	0.000231211	-0.00294224	0.987915
DSCAML1	red	0.110637	0.567762	0.286488	0.131886	0.377864	0.043282	-0.225022	0.240554	0.218995	0.253715	0.165397	0.391201	0.182939	0.342179	0.00222489	0.990861	-0.0209731	0.914006	-0.297479	0.117061	-0.408137	0.0279545	-0.45714	0.012662	0.389166	0.0369242
DYSF	red	-0.120955	0.531962	-0.783129	5.12e-07	-0.334618	0.0760204	0.460906	0.0118583	-0.492214	0.00668195	-0.0546496	0.778279	-0.0903622	0.641097	0.079132	0.683248	0.269581	0.157298	0.517011	0.00408085	0.586074	0.000835491	0.809678	1.04e-07	-0.102796	0.595674
ECM2	red	-0.217973	0.255995	-0.790276	3.41e-07	-0.248738	0.193211	0.58281	0.000907724	-0.502304	0.00549098	0.0728657	0.707189	0.121144	0.531316	0.0772819	0.690286	0.39664	0.0331485	0.49198	0.00671205	0.634426	0.000218979	0.887625	1.38e-10	-0.115148	0.551977
EHD3	red	0.0379956	0.844858	-0.660097	9.77e-05	-0.208921	0.276752	0.417094	0.0243837	-0.351334	0.0616444	-0.102639	0.596238	-0.0579111	0.765403	0.0486919	0.801947	0.257316	0.177801	0.510391	0.0046716	0.674883	5.93e-05	0.813763	7.96e-08	-0.299335	0.114685
ELFN1	red	-0.26064	0.172068	-0.637861	0.0001974	-0.200139	0.297899	0.329926	0.0804865	-0.684512	4.22e-05	-0.11065	0.567717	-0.0983295	0.611831	-0.112981	0.559535	0.0846144	0.662544	0.217861	0.256245	0.191297	0.320187	0.631273	0.000240593	-0.0504024	0.795133
ELL2	red	-0.108532	0.575199	-0.55931	0.00160882	-0.236414	0.216934	0.281548	0.138977	-0.275303	0.148334	-0.213916	0.265167	-0.19568	0.309012	-0.0372839	0.847731	0.121911	0.528702	0.503794	0.00533149	0.578426	0.00101329	0.766215	1.26e-06	-0.229076	0.231961
ELOA	red	-0.146485	0.448302	-0.654885	0.000115823	-0.240918	0.208046	0.422525	0.0224066	-0.419681	0.0234249	-0.249617	0.191591	-0.209544	0.275291	-0.104406	0.589895	0.22644	0.237524	0.372827	0.0463826	0.494015	0.00645469	0.771231	9.75e-07	-0.144471	0.454633
EMB	red	-0.000261082	0.998928	-0.580868	0.000953252	-0.152024	0.431132	0.187159	0.330963	-0.0933046	0.630224	0.181933	0.344883	0.166927	0.386773	0.201218	0.295248	0.0166151	0.931828	0.429167	0.020169	0.394746	0.0340748	0.277808	0.144527	-0.244702	0.200774
ENPEP	red	-0.134085	0.488027	-0.772636	9.05e-07	-0.253521	0.184508	0.606688	0.000484648	-0.530141	0.00309585	-0.028432	0.883601	-0.00284229	0.988325	0.00434991	0.982133	0.383817	0.0398327	0.350866	0.0620155	0.499984	0.00574753	0.842949	9.58e-09	-0.0208153	0.914651
EPAS1	red	-0.301324	0.112179	-0.787635	3.97e-07	-0.407166	0.028366	0.444932	0.0155858	-0.459506	0.0121519	-0.237407	0.214954	-0.173966	0.366774	-0.295894	0.119119	0.153772	0.425791	0.53793	0.00261417	0.559079	0.00161757	0.816123	6.8e-08	-0.043808	0.821478
ERRFI1	red	-0.0627277	0.746499	-0.544249	0.00227229	-0.474776	0.00925648	0.468172	0.0104282	-0.182387	0.343662	-0.177141	0.357953	-0.180486	0.3488	0.0177599	0.927143	0.113333	0.558304	0.364112	0.0521615	0.478207	0.00869279	0.583035	0.000902582	-0.35132	0.0616554
ESR1	red	-0.123783	0.522343	-0.605925	0.000494856	-0.00781553	0.967904	0.516776	0.0041006	-0.5997	0.000585337	-0.40846	0.0278186	-0.376099	0.0443492	-0.294826	0.120521	0.00196207	0.99194	0.691914	3.22e-05	0.440406	0.0168028	0.790532	3.36e-07	-0.200554	0.296876
FA2H	red	0.141287	0.46474	0.131238	0.497393	0.135451	0.483566	-0.21156	0.270593	0.455407	0.0130466	0.0736993	0.703988	0.032982	0.865131	-0.0264337	0.891733	0.00816338	0.966476	-0.132433	0.493452	-0.276687	0.146221	-0.403579	0.0299283	0.319229	0.0914162
FAM107A	red	-0.0368061	0.84966	-0.575295	0.00109512	-0.23506	0.219656	0.414708	0.0252964	-0.407006	0.028434	-0.263854	0.16665	-0.212359	0.268745	-0.12721	0.510799	0.0684876	0.724082	0.465425	0.0109507	0.434464	0.0185192	0.67018	6.97e-05	-0.215352	0.261896
FAM117A	red	0.0262194	0.892606	-0.348742	0.0637219	-0.0169173	0.930591	0.477098	0.00887173	-0.409806	0.0272587	-0.0742513	0.701871	-0.0291331	0.880751	-0.00202453	0.991684	0.32627	0.0841028	0.300877	0.112739	0.367599	0.0497847	0.680093	4.94e-05	-0.0902945	0.641348
FAM122A	red	-0.259434	0.174132	-0.705851	1.89e-05	-0.244375	0.201395	0.413124	0.0259173	-0.444067	0.0158125	0.0527768	0.785699	0.0434414	0.822948	0.116245	0.54817	0.450219	0.0142573	0.418156	0.0239863	0.592385	0.000709918	0.751699	2.6e-06	-0.0333778	0.863527
FAM126A	red	-0.072091	0.710169	-0.692495	3.15e-05	-0.259104	0.174701	0.453968	0.0133736	-0.238051	0.213674	-0.16661	0.387688	-0.114813	0.553144	0.0119883	0.950785	0.205642	0.284533	0.643188	0.000167645	0.831952	2.23e-08	0.861335	2e-09	-0.284621	0.134535
FAM13A	red	-0.0972683	0.615697	-0.771549	9.59e-07	-0.183419	0.34089	0.444426	0.0157179	-0.451896	0.0138561	-0.266805	0.161783	-0.246718	0.196971	-0.172157	0.371853	0.160192	0.406486	0.589117	0.000772716	0.611449	0.000425092	0.895792	5.23e-11	-0.181559	0.345893
FAR1	red	-0.29254	0.123562	-0.549658	0.00201098	-0.294679	0.120716	0.384769	0.039302	-0.199516	0.299435	-0.0921745	0.634391	-0.0950331	0.623872	0.13202	0.494812	0.0563915	0.771395	0.537846	0.00261902	0.505903	0.00511244	0.655473	0.000113641	-0.267585	0.160514
FAT4	red	0.103948	0.591536	-0.601979	0.000550648	-0.115687	0.550105	0.407286	0.0283148	-0.356526	0.0576412	-0.299048	0.11505	-0.268247	0.159442	-0.14307	0.459065	0.181302	0.346588	0.662023	9.17e-05	0.620356	0.000330736	0.81395	7.87e-08	-0.24697	0.196499
FBLN5	red	-0.125455	0.516694	-0.5354	0.00276301	-0.198251	0.302574	0.587744	0.000800501	-0.495596	0.0062606	-0.38429	0.0395681	-0.349805	0.0628639	-0.293393	0.122421	0.0636615	0.742851	0.55675	0.00170799	0.475706	0.0091008	0.674562	5.99e-05	-0.205677	0.284449
FBXO8	red	-0.169842	0.378414	-0.695997	2.76e-05	-0.316634	0.0942294	0.345772	0.0661698	-0.22941	0.231261	0.121363	0.530571	0.150914	0.434544	0.105509	0.585949	0.302062	0.11126	0.320405	0.0901621	0.551749	0.00191717	0.709003	1.67e-05	-0.0246846	0.898859
FERMT2	red	-0.329042	0.0813491	-0.707291	1.79e-05	-0.277641	0.144779	0.465612	0.0109145	-0.487067	0.00736946	-0.215046	0.262592	-0.219399	0.252819	-0.1717	0.373144	0.255962	0.180174	0.530064	0.00310101	0.597292	0.000624039	0.714008	1.36e-05	-0.0968674	0.61716
FILIP1	red	-0.0572966	0.767824	-0.563672	0.00145128	-0.222829	0.24529	0.568926	0.00127945	-0.517205	0.00406447	-0.00999888	0.958944	0.0263333	0.892142	0.0382999	0.843631	0.373851	0.045738	0.3889	0.0370646	0.560167	0.00157675	0.840405	1.17e-08	-0.228038	0.23414
FMO2	red	0.0220034	0.909798	-0.45966	0.0121193	-0.114152	0.555445	0.0937842	0.628459	-0.281874	0.138501	0.190057	0.323394	0.213849	0.265321	0.11611	0.548637	0.257009	0.178337	0.397526	0.0327226	0.556851	0.001704	0.419413	0.0235228	-0.518092	0.00399069
GALNT16	red	-0.176939	0.358512	-0.733889	5.88e-06	-0.18476	0.33731	0.621307	0.000321843	-0.577445	0.00103834	-0.124588	0.519621	-0.0376474	0.846263	-0.0235783	0.903371	0.243887	0.202325	0.478696	0.00861486	0.613436	0.000402212	0.839504	1.26e-08	-0.287683	0.13021
GFRA2	red	-0.130367	0.500279	-0.581339	0.00094202	-0.0816967	0.673533	0.551233	0.00193997	-0.537277	0.00265191	-0.481753	0.008141	-0.407113	0.0283883	-0.405642	0.0290215	0.00844056	0.965339	0.710354	1.58e-05	0.54155	0.00241328	0.82659	3.3e-08	-0.164834	0.39284
GGT5	red	-0.146102	0.449501	-0.777226	7.08e-07	-0.310861	0.100723	0.309153	0.102707	-0.437531	0.0176162	-0.0608787	0.75374	0.00850828	0.965061	-0.0850605	0.66087	0.0257716	0.89443	0.604959	0.000508032	0.685353	4.09e-05	0.700669	2.31e-05	-0.28451	0.134693
GIMAP8	red	0.0729554	0.706845	-0.700883	2.29e-05	-0.19844	0.302103	0.424085	0.0218636	-0.433099	0.0189334	-0.0993915	0.607973	-0.181708	0.345492	0.0717223	0.711588	0.09298	0.63142	0.666157	7.99e-05	0.550659	0.00196559	0.763552	1.45e-06	-0.1703	0.377113
GNAI1	red	0.0835623	0.666499	-0.669902	7.04e-05	-0.295341	0.119844	0.095126	0.623531	0.0745584	0.700694	-0.0882495	0.648948	-0.0758627	0.695703	0.0854129	0.659548	-0.0326954	0.866292	0.505925	0.00511021	0.474495	0.00930399	0.466531	0.0107377	0.0301492	0.876623
GNAO1	red	-0.115912	0.549326	-0.285354	0.13349	-0.0834497	0.666923	0.444723	0.0156403	-0.462031	0.0116267	-0.336769	0.0740384	-0.342717	0.0687632	-0.141248	0.464863	0.191609	0.319384	0.336305	0.0744626	0.270473	0.155876	0.705748	1.9e-05	-0.12104	0.531672
H6PD	red	-0.20937	0.275699	-0.562813	0.00148119	-0.24314	0.203754	0.556969	0.00169932	-0.452966	0.0136051	-0.239582	0.210656	-0.27654	0.146446	-0.00701933	0.971172	0.226647	0.237084	0.521533	0.00371505	0.517057	0.00407693	0.783016	5.15e-07	-0.13318	0.490994
HDC	red	0.0413457	0.831366	-0.572937	0.00116045	-0.160565	0.405378	0.319017	0.0916434	-0.403456	0.029983	-0.382331	0.0406721	-0.313914	0.0972484	-0.346199	0.0658136	-0.0936137	0.629087	0.745682	3.45e-06	0.639178	0.000189634	0.721914	9.85e-06	-0.364743	0.0517249
HEYL	red	-0.144902	0.453275	-0.682512	4.53e-05	-0.270252	0.156227	0.597341	0.000623231	-0.475155	0.00919275	0.0416611	0.830098	0.107438	0.579077	0.0792295	0.682878	0.409713	0.027297	0.363764	0.0524034	0.625724	0.00028325	0.8001	1.9e-07	-0.157661	0.414036
HGF	red	-0.0602822	0.75608	-0.917709	2.46e-12	-0.191556	0.31952	0.446614	0.0151525	-0.499778	0.00577075	-0.0949342	0.624235	-0.0729008	0.707055	-0.0141358	0.941982	0.163431	0.396937	0.721623	9.97e-06	0.67222	6.5e-05	0.818419	5.83e-08	-0.193518	0.314495
HKDC1	red	-0.0841944	0.664122	0.146758	0.447447	0.22642	0.237568	0.0696847	0.71945	0.168614	0.381923	0.0281227	0.884859	-0.00858966	0.964727	0.00296663	0.987814	0.180969	0.34749	-0.0697211	0.719309	-0.207232	0.280743	-0.274756	0.149174	0.499371	0.00581694
HPS5	red	-0.0342635	0.859941	-0.619777	0.000336246	-0.197847	0.303579	0.483762	0.00784164	-0.167106	0.386257	-0.0210656	0.913628	-0.0755914	0.69674	0.154591	0.423301	0.308735	0.103197	0.552819	0.00187063	0.517256	0.00406022	0.679727	5e-05	-0.0583675	0.763606
HSD11B2	red	0.00295281	0.987871	0.610086	0.000441455	0.270624	0.155636	-0.106692	0.581732	0.162295	0.400269	0.105432	0.586223	0.12715	0.511	0.0721223	0.710048	0.0981562	0.612462	-0.577404	0.00103939	-0.514117	0.00433075	-0.547884	0.00209366	0.147696	0.444518
IL1R1	red	-0.175918	0.361335	-0.547237	0.00212454	-0.181638	0.345681	0.574905	0.00110568	-0.345804	0.0661433	-0.163355	0.397157	-0.17578	0.361719	-0.0227846	0.906609	0.201393	0.294819	0.498533	0.00591307	0.432623	0.0190797	0.728776	7.36e-06	0.049065	0.800459
IL33	red	-0.151552	0.432581	-0.433058	0.018946	-0.16536	0.391311	0.586437	0.000827768	-0.586991	0.000816115	-0.350541	0.0622744	-0.223089	0.244725	-0.396492	0.0332204	0.106448	0.582602	0.508665	0.00483718	0.428257	0.0204642	0.751243	2.65e-06	-0.300809	0.112824
INPP4B	red	-0.224552	0.241563	-0.471006	0.00991094	-0.362441	0.0533315	-0.0332899	0.863883	-0.0931744	0.630704	0.00749017	0.96924	0.0752927	0.697883	-0.0850731	0.660823	-0.0938341	0.628276	0.376257	0.0442528	0.464556	0.0111206	0.504914	0.00521416	-0.445611	0.0154096
ITGA9	red	-0.0669926	0.72988	-0.797397	2.24e-07	-0.200544	0.2969	0.512167	0.00450635	-0.622585	0.000310231	-0.30794	0.104135	-0.259656	0.173751	-0.239866	0.210099	0.0956593	0.621578	0.672506	6.44e-05	0.613017	0.000406942	0.871247	7.82e-10	-0.342238	0.0691772
JDP2	red	-0.0732892	0.705562	-0.59189	0.000719145	-0.213718	0.265622	0.356805	0.0574318	-0.379234	0.0424676	-0.253596	0.184375	-0.279302	0.142292	-0.0527652	0.785745	-0.0834209	0.667031	0.404755	0.0294084	0.340923	0.070323	0.658546	0.000102831	-0.150626	0.435433
KAT2B	red	-0.191212	0.320407	-0.68558	4.06e-05	-0.130634	0.499394	0.401035	0.0310781	-0.419039	0.0236597	0.113473	0.557814	0.125552	0.51637	0.152476	0.429747	0.423752	0.0219784	0.287039	0.131111	0.432766	0.0190355	0.724038	9.01e-06	-0.0767477	0.692324
KCNJ8	red	-0.036825	0.849584	-0.770387	1.02e-06	-0.144581	0.454285	0.470921	0.00992613	-0.365195	0.0514138	-0.22299	0.24494	-0.210898	0.272128	-0.141417	0.464324	0.00929561	0.96183	0.719521	1.09e-05	0.640637	0.000181358	0.614287	0.000392737	-0.195874	0.308525
KDR	red	-0.120479	0.533592	-0.819131	5.55e-08	-0.275868	0.14747	0.568883	0.00128078	-0.502285	0.00549312	-0.0607707	0.754163	-0.0368747	0.849383	-0.0306783	0.874474	0.284594	0.134572	0.564793	0.00141304	0.597357	0.000622971	0.854823	3.57e-09	-0.107912	0.577394
KIAA2013	red	0.0786988	0.684894	-0.295951	0.119046	-0.187358	0.330441	0.176703	0.359164	-0.139658	0.469955	-0.421652	0.0227151	-0.418085	0.0240128	-0.218655	0.254472	-0.208281	0.278259	0.321656	0.0888433	0.41024	0.0270801	0.417649	0.0241754	-0.0866426	0.654945
KIF19	red	-0.0627659	0.74635	-0.734803	5.65e-06	-0.248512	0.19363	0.431167	0.0195325	-0.563628	0.00145279	-0.117872	0.542546	-0.134293	0.487348	-0.056726	0.770075	0.175812	0.36163	0.657863	0.000105151	0.557715	0.00167003	0.703987	2.03e-05	-0.125559	0.516344
KLF9	red	-0.0413033	0.831536	-0.723669	9.15e-06	-0.241494	0.206928	0.39303	0.0349316	-0.348228	0.0641411	-0.144243	0.455352	-0.102982	0.595003	0.0281528	0.884737	0.197587	0.30423	0.420735	0.023043	0.482359	0.00804975	0.758029	1.91e-06	-0.0394993	0.838797
LAD1	red	-0.223315	0.244235	0.46752	0.0105503	0.279635	0.141797	-0.112475	0.561305	0.0261937	0.89271	0.395789	0.033562	0.353388	0.060035	0.478009	0.00872452	0.310927	0.100647	-0.55445	0.00180163	-0.44501	0.0155653	-0.450348	0.0142262	0.319538	0.0910855
LCN12	red	-0.0749618	0.699149	0.231302	0.227331	0.109008	0.573513	0.0187247	0.923196	0.0769467	0.691565	0.101897	0.598911	0.0685179	0.723964	0.0463528	0.811287	0.204277	0.28781	-0.416401	0.0246458	-0.365277	0.0513577	-0.454391	0.0132769	0.400235	0.0314472
LDB2	red	-0.0644359	0.739829	-0.700284	2.35e-05	-0.196023	0.30815	0.582031	0.000925737	-0.53862	0.00257484	-0.193062	0.315659	-0.140731	0.466517	-0.134518	0.486612	0.22233	0.246374	0.564769	0.00141383	0.604129	0.000519594	0.903253	2.01e-11	-0.223191	0.244502
LEF1	red	0.0190083	0.922036	-0.684455	4.22e-05	-0.151346	0.433215	0.434174	0.0186068	-0.33516	0.0755172	0.00755978	0.968954	0.0215967	0.911459	0.000312029	0.998718	0.185411	0.335582	0.69924	2.44e-05	0.743448	3.82e-06	0.75644	2.06e-06	-0.223764	0.243264
LHFPL2	red	-0.202376	0.292417	-0.687275	3.81e-05	-0.270008	0.156615	0.471159	0.0098837	-0.317783	0.0929761	-0.323797	0.0866193	-0.315102	0.0959216	-0.169689	0.37885	-0.032328	0.867781	0.655722	0.000112731	0.511762	0.00454357	0.700901	2.29e-05	-0.103968	0.591463
LPIN1	red	-0.200646	0.296651	-0.77982	6.15e-07	-0.244407	0.201333	0.298231	0.116094	-0.339303	0.0717542	-0.0543698	0.779387	-0.0222988	0.908592	-0.0804147	0.678383	0.110329	0.568848	0.584681	0.000865664	0.534744	0.00280275	0.722307	9.69e-06	0.055699	0.77413
LRRFIP2	red	-0.213889	0.265229	-0.58848	0.0007855	-0.28044	0.140605	0.358511	0.0561656	-0.24	0.209836	0.0566093	0.770535	0.072617	0.708146	0.266547	0.162204	0.362675	0.0531661	0.346273	0.0657524	0.611144	0.000428707	0.636638	0.000204857	-0.109459	0.571919
LRRN3	red	-0.226652	0.237074	-0.825961	3.45e-08	-0.165637	0.390506	0.564316	0.0014292	-0.464746	0.0110833	0.0922148	0.634242	0.133242	0.490793	-0.00501075	0.979419	0.400173	0.0314758	0.520256	0.00381538	0.571809	0.00119292	0.691775	3.23e-05	-0.0817375	0.673379
MAMDC4	red	-0.219047	0.253599	0.142156	0.461968	0.0631406	0.744885	-0.166377	0.388363	-0.0319314	0.86939	0.296709	0.118058	0.261326	0.170901	0.135051	0.48487	0.319286	0.0913554	-0.326646	0.0837257	-0.217363	0.257359	-0.331215	0.0792399	0.295832	0.119201
MAN1A1	red	-0.148716	0.441341	-0.791656	3.15e-07	-0.21186	0.269899	0.56385	0.00144515	-0.399513	0.0317833	-0.112913	0.559773	-0.0848638	0.661608	-0.0225046	0.907752	0.161477	0.402683	0.625428	0.000285709	0.545808	0.00219413	0.773971	8.43e-07	-0.134312	0.487285
MAN1C1	red	-0.0863394	0.656079	-0.839018	1.31e-08	-0.199954	0.298353	0.555238	0.00176907	-0.610614	0.000435047	-0.340809	0.0704224	-0.326377	0.0839952	-0.225828	0.238828	0.0809393	0.676397	0.74132	4.22e-06	0.61888	0.000344956	0.884619	1.93e-10	-0.154727	0.422887
MATN3	red	0.409586	0.0273496	0.149214	0.439796	-0.0231776	0.905006	-0.128726	0.505735	0.0016985	0.993023	-0.0354232	0.855249	0.0141771	0.941813	-0.0808021	0.676916	0.045723	0.813807	0.171326	0.374203	0.259949	0.173248	0.203751	0.289082	-0.466356	0.0107712
MERTK	red	-0.0555761	0.774615	-0.829652	2.64e-08	-0.235735	0.218297	0.465094	0.0110151	-0.305226	0.10738	-0.242966	0.204087	-0.2142	0.264519	-0.142149	0.461992	0.138894	0.472412	0.698364	2.52e-05	0.601311	0.000560617	0.847353	6.71e-09	-0.138682	0.473095
MFAP4	red	-0.162726	0.399004	-0.563049	0.00147293	-0.135203	0.484374	0.440015	0.0169118	-0.619889	0.000335176	-0.0446041	0.818287	-0.0116345	0.952236	-0.079918	0.680266	0.253994	0.183663	0.505922	0.00511046	0.51374	0.00436422	0.740469	4.38e-06	-0.299731	0.114184
MGAT2	red	-0.123077	0.524737	-0.766807	1.23e-06	-0.127786	0.508873	0.280888	0.139946	-0.0682827	0.724876	0.197567	0.304278	0.182224	0.3441	0.19766	0.304047	0.358021	0.0565266	0.393472	0.0347092	0.477816	0.00875564	0.595905	0.000647344	0.0213129	0.912618
MGP	red	-0.23317	0.223494	-0.596728	0.000633422	-0.356055	0.0579951	0.310072	0.101636	-0.299228	0.114821	0.155588	0.420278	0.273146	0.151668	0.115716	0.550005	0.189071	0.325958	0.372949	0.0463053	0.718438	1.14e-05	0.678214	5.28e-05	-0.420749	0.0230382
MICAL1	red	-0.302398	0.110842	-0.54033	0.00247944	-0.239834	0.210163	0.308341	0.103661	-0.296008	0.118971	-0.2815	0.139047	-0.170816	0.375646	-0.105123	0.587328	-0.0123717	0.949213	0.486627	0.00743088	0.473737	0.00943314	0.570864	0.00122071	-0.186427	0.332892
MICU3	red	-0.141386	0.464422	-0.716616	1.23e-05	-0.203401	0.289928	0.387634	0.0377394	-0.412313	0.0262403	0.11957	0.536705	0.0828149	0.669314	0.213867	0.26528	0.399753	0.031671	0.493074	0.00657263	0.578274	0.00101716	0.710371	1.58e-05	0.01026	0.957873
MNX1	red	0.116899	0.545907	0.453213	0.0135478	0.37155	0.047196	-0.149383	0.439272	0.226441	0.237522	0.213267	0.266655	0.199488	0.299506	0.166175	0.388946	0.0743523	0.701484	-0.198533	0.301872	-0.289544	0.127633	-0.508537	0.00484962	0.242428	0.205122
MPDZ	red	-0.160744	0.404848	-0.939849	4.09e-14	-0.219224	0.253207	0.412784	0.0260525	-0.480105	0.00839362	0.00843744	0.965352	0.035019	0.856883	0.0421608	0.82809	0.464271	0.0111768	0.476002	0.00905168	0.630014	0.000249744	0.795927	2.44e-07	-0.199318	0.299925
MYCT1	red	-0.0958795	0.620771	-0.831345	2.33e-08	-0.364818	0.0516734	0.524972	0.00345602	-0.504664	0.00524018	-0.182919	0.34223	-0.146681	0.447686	-0.133827	0.488872	0.0861689	0.656717	0.676586	5.59e-05	0.706534	1.84e-05	0.868335	1.04e-09	-0.281669	0.1388
MYD88	red	-0.303347	0.109672	-0.822942	4.27e-08	-0.318199	0.092525	0.543917	0.00228921	-0.295231	0.119989	0.0618056	0.750108	0.143747	0.456921	0.193491	0.314563	0.322405	0.08806	0.465307	0.0109737	0.683623	4.35e-05	0.714642	1.33e-05	-0.222975	0.244971
MYLK	red	-0.128923	0.505078	-0.762494	1.53e-06	-0.0535388	0.782678	0.437947	0.0174964	-0.40355	0.0299414	0.00837073	0.965625	-0.00169239	0.993048	0.0610485	0.753074	0.364099	0.0521704	0.547197	0.00212647	0.546642	0.00215327	0.690754	3.36e-05	0.0313655	0.871686
MYRF	red	0.0674155	0.728238	0.50545	0.00515879	0.35882	0.0559385	-0.318029	0.0927098	0.259834	0.173446	0.381569	0.0411082	0.34368	0.0679374	0.35038	0.0624028	0.190101	0.32328	-0.626808	0.000274433	-0.660933	9.51e-05	-0.50995	0.00471348	0.411217	0.0266816
NCCRP1	red	0.261568	0.170491	-0.195667	0.309045	-0.125791	0.515564	0.0357673	0.853858	-0.0266945	0.890671	-0.0841591	0.664255	-0.0680362	0.725831	0.0635511	0.743282	0.00185098	0.992397	0.369102	0.0487871	0.342613	0.0688533	0.302941	0.110171	-0.396506	0.0332138
NLGN4X	red	-0.100795	0.602889	-0.719659	1.08e-05	-0.134675	0.486097	0.220557	0.25026	-0.435951	0.0180767	-0.255336	0.181279	-0.251148	0.188791	-0.24509	0.200038	-0.11233	0.561814	0.627482	0.000269072	0.4365	0.0179155	0.60197	0.000550787	-0.148232	0.442847
NPEPL1	red	-0.101505	0.600325	0.485357	0.00761066	0.0338825	0.861483	0.058156	0.764439	0.0488393	0.801359	-0.0200709	0.917692	-0.00052715	0.997835	-0.0513903	0.791205	0.278272	0.143831	-0.453222	0.0135456	-0.306274	0.106118	-0.396907	0.0330197	0.323637	0.0867836
NR2C2AP	red	-0.0743324	0.70156	0.652199	0.000126258	0.0714572	0.71261	-0.144144	0.455664	0.130655	0.499325	-0.137933	0.47551	-0.115896	0.54938	-0.0912026	0.637984	0.0647819	0.73848	-0.447701	0.0148778	-0.330813	0.0796268	-0.444408	0.0157227	0.158508	0.411499
NRBF2	red	-0.210829	0.27229	-0.755298	2.18e-06	-0.279642	0.141786	0.526065	0.00337703	-0.312858	0.0984403	-0.113221	0.558696	-0.0862324	0.656479	0.00587203	0.975883	0.330101	0.0803159	0.473978	0.00939183	0.665515	8.16e-05	0.701259	2.26e-05	-0.134689	0.486053
NT5C	red	0.071815	0.711231	0.671573	6.65e-05	0.132803	0.492235	-0.296857	0.117865	0.398032	0.0324814	-0.131732	0.495762	-0.110924	0.566751	-0.169168	0.380337	-0.186231	0.33341	-0.536974	0.00266959	-0.46842	0.0103819	-0.611333	0.000426465	0.238365	0.213054
NT5DC1	red	-0.160082	0.406811	-0.803631	1.53e-07	-0.174347	0.365707	0.434135	0.0186183	-0.374232	0.0455007	-0.082664	0.669883	-0.0239011	0.902054	-0.0474745	0.806805	0.287447	0.13054	0.440908	0.0166642	0.473784	0.00942502	0.755356	2.18e-06	0.0864231	0.655766
NUGGC	red	-0.00954841	0.960793	-0.607922	0.000468552	0.108914	0.573846	0.37672	0.0439714	-0.564021	0.00143929	-0.363531	0.052566	-0.374902	0.0450848	-0.32401	0.0863994	-0.100714	0.603182	0.705414	1.92e-05	0.278114	0.144068	0.572356	0.00117709	-0.147703	0.444493
NUS1	red	-0.130523	0.499761	-0.709055	1.67e-05	-0.254465	0.182824	0.373667	0.0458536	-0.332778	0.0777487	-0.0918766	0.635492	-0.052038	0.788631	0.0424915	0.826762	0.261628	0.17039	0.609814	0.000444777	0.679929	4.97e-05	0.74591	3.41e-06	-0.219301	0.253035
OAT	red	-0.0346289	0.858462	-0.3472	0.0649842	-0.303301	0.109728	0.404778	0.0293983	-0.18455	0.337871	-0.185595	0.335092	-0.1152	0.551798	-0.228929	0.232269	-0.0164897	0.932341	0.351288	0.0616804	0.442006	0.0163639	0.54399	0.00228547	-0.377242	0.0436554
OLFML1	red	-0.274448	0.149649	-0.822052	4.54e-08	-0.333809	0.0767762	0.607656	0.00047198	-0.531903	0.00298072	-0.0449195	0.817024	7.45e-05	0.999694	-0.0280962	0.884967	0.297633	0.116863	0.567337	0.00132946	0.661455	9.34e-05	0.912966	5.1e-12	-0.157601	0.414218
OSBPL11	red	-0.0934478	0.629697	-0.41268	0.0260936	-0.0487628	0.801664	0.665784	8.09e-05	-0.349004	0.06351	-0.0904331	0.640834	-0.100429	0.604214	0.0712916	0.713248	0.41645	0.0246274	0.442626	0.0161964	0.415329	0.0250562	0.675921	5.72e-05	-0.0443884	0.819152
P2RX6	red	-0.036319	0.851628	-0.139943	0.469039	0.00482999	0.980162	0.409718	0.0272951	-0.228683	0.232784	0.145973	0.449906	0.0820479	0.672207	0.231261	0.227415	0.561226	0.00153789	0.0380029	0.844829	0.320495	0.0900671	0.455197	0.0130939	0.192671	0.316659
PALMD	red	0.0103805	0.957379	-0.691418	3.28e-05	-0.112382	0.561632	0.353751	0.0597547	-0.488152	0.0072197	-0.389512	0.0367424	-0.343555	0.0680444	-0.269004	0.158222	-0.0770867	0.691031	0.681357	4.72e-05	0.501788	0.00554718	0.773474	8.66e-07	-0.304069	0.108787
PAPSS2	red	0.0627935	0.746242	-0.738058	4.89e-06	-0.311836	0.0996038	0.364583	0.0518353	-0.286889	0.131322	-0.316185	0.0947237	-0.271046	0.154966	-0.189832	0.323978	0.129643	0.50268	0.553729	0.00183187	0.543075	0.00233271	0.763796	1.43e-06	-0.0914459	0.637084
PCOLCE2	red	-0.156791	0.41665	-0.588849	0.000778059	-0.341479	0.0698365	0.214326	0.264232	-0.187976	0.328818	-0.187685	0.329582	-0.143727	0.456985	-0.241163	0.207569	0.0987464	0.610315	0.507979	0.00490428	0.574991	0.00110334	0.507723	0.0049296	-0.109939	0.570225
PDE12	red	-0.323314	0.0871173	-0.655582	0.000113242	-0.227226	0.235855	0.564424	0.00142553	-0.419336	0.0235509	-0.0945563	0.625622	-0.0892542	0.64521	0.0849121	0.661427	0.429203	0.0201574	0.279704	0.141694	0.481922	0.00811546	0.719242	1.1e-05	-0.125516	0.516488
PDE2A	red	-0.201412	0.294772	-0.826429	3.33e-08	-0.234882	0.220015	0.519323	0.00389012	-0.58322	0.000898349	-0.337345	0.0735137	-0.308133	0.103907	-0.201961	0.293429	0.00605616	0.975127	0.582365	0.00091797	0.520967	0.00375926	0.86344	1.65e-09	-0.157286	0.415161
PDLIM5	red	-0.181017	0.34736	-0.586441	0.000827675	-0.335012	0.0756547	0.383268	0.0401412	-0.350846	0.0620312	0.164817	0.392889	0.220004	0.25148	0.183057	0.341862	0.323728	0.0866901	0.359006	0.0558019	0.613584	0.000400545	0.76841	1.13e-06	-0.422191	0.0225243
PEG3	red	-0.146357	0.448702	-0.865576	1.35e-09	-0.266576	0.162157	0.456973	0.0126986	-0.479702	0.00845639	0.134204	0.487638	0.1755	0.362496	0.204388	0.287543	0.323712	0.0867065	0.434428	0.0185301	0.58832	0.000788734	0.882125	2.54e-10	-0.181328	0.346519
PER3	red	-0.322726	0.0877258	-0.479687	0.00845885	-0.281211	0.13947	0.170233	0.377301	-0.425424	0.0214062	0.0582457	0.764085	0.0560704	0.772663	0.112568	0.56098	-0.0150513	0.938232	0.4129	0.0260061	0.385825	0.0387202	0.564263	0.00143099	-0.375631	0.0446356
PEX3	red	-0.159689	0.407979	-0.778232	6.7e-07	-0.334018	0.076581	0.504372	0.0052706	-0.359719	0.0552824	-0.222553	0.245889	-0.189871	0.323876	-0.0902368	0.641562	0.199192	0.300238	0.509839	0.00472398	0.570755	0.00122393	0.791571	3.16e-07	-0.119277	0.537712
PGM5	red	0.00432971	0.982216	-0.697926	2.57e-05	-0.265028	0.164702	0.428585	0.0203574	-0.52456	0.00348623	-0.343918	0.0677343	-0.321393	0.0891191	-0.24568	0.198923	-0.066798	0.730636	0.725535	8.45e-06	0.561647	0.00152267	0.723754	9.12e-06	-0.392332	0.0352851
PKN1	red	0.242106	0.205743	0.145876	0.450212	0.175446	0.362645	-0.132939	0.491787	0.388426	0.0373161	0.0328566	0.865639	0.0209986	0.913902	0.0723556	0.709151	0.0108408	0.955491	-0.0296014	0.878848	-0.0522694	0.787713	-0.412006	0.0263634	0.313225	0.0980248
PLA2G5	red	-0.0972785	0.61566	-0.329535	0.0808671	-0.179094	0.352592	0.407134	0.0283794	-0.534716	0.00280451	-0.151688	0.432164	-0.0501519	0.79613	-0.0998183	0.606425	0.120995	0.531825	0.202526	0.292052	0.358757	0.0559843	0.601259	0.000561408	-0.45133	0.0139905
PLSCR4	red	-0.156952	0.416167	-0.487572	0.00729942	-0.274713	0.14924	0.400936	0.0311236	-0.338088	0.0728422	-0.095768	0.621179	-0.0189069	0.922451	-0.0740604	0.702603	0.226216	0.238001	0.309433	0.10238	0.455461	0.0130347	0.665659	8.12e-05	-0.308133	0.103906
PLVAP	red	-0.160497	0.405581	-0.719279	1.1e-05	-0.382567	0.0405378	0.419072	0.0236478	-0.485307	0.00761785	-0.0148202	0.939178	0.0347886	0.857816	-0.000289392	0.998811	0.201863	0.293669	0.371265	0.0473794	0.578404	0.00101384	0.746956	3.25e-06	-0.196638	0.306604
PODXL	red	0.0414285	0.831033	-0.720237	1.06e-05	-0.266567	0.162172	0.390554	0.036198	-0.29655	0.118265	-0.188754	0.326785	-0.150393	0.436149	-0.00645287	0.973498	0.0704182	0.716617	0.52399	0.00352835	0.626578	0.00027628	0.77236	9.19e-07	-0.249007	0.192715
PPM1K	red	-0.337229	0.0736196	-0.687402	3.8e-05	-0.400017	0.031548	0.433852	0.018704	-0.494816	0.00635565	-0.150331	0.436341	-0.103928	0.591606	-0.251727	0.187741	0.186812	0.331877	0.557561	0.00167602	0.640847	0.00018019	0.838377	1.37e-08	-0.225512	0.239504
PRCP	red	0.0868834	0.654045	-0.446409	0.0152046	-0.180946	0.347554	0.342436	0.0690059	-0.285573	0.133178	-0.203299	0.290176	-0.147097	0.446386	-0.0740703	0.702565	0.227856	0.234524	0.431967	0.0192825	0.608097	0.000466307	0.669687	7.09e-05	-0.24533	0.199584
RAF1	red	-0.177259	0.357628	-0.232338	0.225197	-0.107187	0.57997	0.335274	0.0754112	-0.306083	0.106347	0.0973428	0.615425	0.156802	0.416616	0.198691	0.301478	0.389252	0.036879	0.0769635	0.691501	0.42835	0.0204339	0.623497	0.000302168	-0.245963	0.198389
RAPGEF4	red	-0.236349	0.217064	-0.802406	1.65e-07	-0.262629	0.1687	0.598373	0.00060639	-0.460914	0.0118568	-0.114884	0.552895	-0.0959889	0.620371	-0.0327665	0.866004	0.31681	0.0940365	0.398512	0.0322536	0.43402	0.0186532	0.841303	1.09e-08	0.0166639	0.931628
RASL11A	red	-0.205618	0.28459	-0.60389	0.000522975	-0.370668	0.0477641	0.389261	0.036874	-0.499085	0.00584962	-0.218964	0.253785	-0.174466	0.365376	-0.122788	0.525718	0.0847987	0.661852	0.410388	0.0270194	0.540982	0.0024439	0.718176	1.15e-05	-0.219115	0.25345
RCBTB2	red	-0.0529246	0.785113	-0.746462	3.32e-06	-0.266824	0.161752	0.396137	0.0333926	-0.400981	0.0311031	-0.0435824	0.822383	0.00170689	0.992989	0.0272104	0.888571	0.296642	0.118145	0.586924	0.000817511	0.76396	1.42e-06	0.873669	6.14e-10	-0.23857	0.212648
RCL1	red	-0.0126425	0.948103	-0.527397	0.00328278	-0.214211	0.264494	0.230069	0.229888	-0.256835	0.178642	-0.101848	0.599088	0.000711798	0.997076	0.0397687	0.837711	0.115647	0.550244	0.476422	0.00898233	0.53506	0.00278358	0.50887	0.00481726	-0.334543	0.0760902
REPS1	red	-0.211896	0.269815	-0.768318	1.13e-06	-0.366944	0.0502243	0.396075	0.0334227	-0.301607	0.111826	-0.0197901	0.91884	0.0359847	0.852979	0.143334	0.458228	0.261273	0.170991	0.470154	0.0100641	0.68572	4.04e-05	0.731069	6.66e-06	-0.186862	0.331745
RGPD8	red	-0.173	0.369481	-0.595578	0.000652947	-0.154097	0.424801	0.423454	0.0220817	-0.479089	0.00855263	0.0577031	0.766222	0.129864	0.501948	-0.0559091	0.7733	0.429077	0.020198	0.436526	0.0179079	0.605814	0.000496347	0.787732	3.95e-07	-0.239184	0.211438
RHEX	red	-0.517656	0.00402687	-0.526672	0.00333376	-0.332008	0.0784806	0.459839	0.0120815	-0.480883	0.00827354	0.0506814	0.794023	0.134176	0.48773	0.0885221	0.647933	0.324782	0.0856095	0.117813	0.542748	0.365239	0.0513837	0.391442	0.03574	-0.32304	0.0874005
RIPK3	red	-0.17149	0.373738	-0.559939	0.00158524	-0.463004	0.0114294	0.380876	0.0415079	-0.204632	0.286955	0.150767	0.434996	0.153757	0.425835	0.190913	0.321178	0.180609	0.348465	0.318182	0.0925433	0.440308	0.0168301	0.489205	0.007077	-0.469774	0.0101331
RNF125	red	-0.0105218	0.956799	-0.865625	1.34e-09	-0.173469	0.368164	0.383949	0.0397587	-0.470996	0.00991275	-0.253037	0.185376	-0.22567	0.239166	-0.0929109	0.631675	-0.0593312	0.759815	0.736898	5.15e-06	0.624663	0.000292131	0.865062	1.42e-09	-0.297491	0.117047
RNF165	red	0.0252205	0.896675	-0.652385	0.000125513	0.0405087	0.834732	0.442066	0.0163476	-0.611182	0.000428259	-0.247234	0.196007	-0.228083	0.234046	-0.166462	0.388116	0.0404947	0.834789	0.554552	0.00179738	0.373015	0.0462637	0.763874	1.43e-06	-0.246943	0.19655
RSPH14	red	0.173081	0.369253	0.545658	0.00220154	0.267433	0.16076	-0.395042	0.0339287	0.0763743	0.693749	0.177359	0.357352	0.171468	0.373798	0.00800881	0.967111	-0.141791	0.463132	-0.446469	0.0151894	-0.528267	0.00322251	-0.549459	0.00202011	0.205302	0.285346
RUNDC3B	red	-0.0173939	0.92864	-0.158639	0.411109	0.0425954	0.826344	0.341007	0.0702487	-0.458289	0.012412	-0.458202	0.0124308	-0.41351	0.025765	-0.349982	0.0627214	-0.0307586	0.874149	0.422595	0.0223821	0.173964	0.366777	0.591744	0.000721881	-0.0298885	0.877682
S1PR1	red	-0.104638	0.589063	-0.820416	5.08e-08	-0.352769	0.060517	0.569704	0.00125557	-0.500565	0.00568232	-0.207284	0.280619	-0.176702	0.359165	-0.128052	0.507984	0.146512	0.448215	0.691912	3.22e-05	0.65625	0.000110817	0.898326	3.81e-11	-0.131247	0.497366
SAT1	red	-0.34356	0.0680398	-0.454837	0.0131754	-0.307728	0.104385	0.354179	0.0594244	-0.459619	0.0121279	-0.264038	0.166343	-0.221331	0.24856	-0.140148	0.468383	0.0360737	0.852619	0.354109	0.0594783	0.444759	0.0156309	0.59298	0.000698984	-0.258425	0.175873
SCEL	red	0.114314	0.554882	-0.393466	0.0347121	-0.262443	0.169014	0.0851603	0.660495	0.0402694	0.835696	-0.272943	0.151985	-0.24615	0.198037	-0.0728144	0.707387	-0.242032	0.205886	0.565043	0.00140462	0.556376	0.00172296	0.541781	0.00240092	-0.474089	0.00937302
SCGB3A1	red	-0.0310395	0.873008	-0.343507	0.0680853	-0.389666	0.0366614	0.22497	0.240664	-0.303993	0.108879	-0.0900307	0.642326	-0.0101015	0.958524	-0.261316	0.170919	-0.0551266	0.776393	0.272328	0.152948	0.468764	0.0103183	0.44793	0.0148204	-0.491096	0.00682654
SEC23A	red	-0.179532	0.351396	-0.683719	4.34e-05	-0.166392	0.388318	0.374272	0.0454755	-0.127812	0.508785	0.0370129	0.848825	0.0140925	0.94216	0.191895	0.31865	0.249366	0.192053	0.49585	0.00622982	0.626694	0.000275344	0.681095	4.76e-05	-0.135878	0.482174
SEC24D	red	-0.182014	0.344665	-0.777041	7.15e-07	-0.358456	0.0562056	0.337659	0.0732297	-0.232274	0.225329	0.0350178	0.856888	0.0570706	0.768715	0.00334476	0.986261	0.306213	0.106191	0.429896	0.0199351	0.632464	0.000232218	0.751104	2.67e-06	-0.13399	0.488339
SERINC1	red	-0.230959	0.22804	-0.739624	4.55e-06	-0.213045	0.267165	0.390862	0.0360388	-0.353578	0.0598878	0.00162445	0.993327	0.0313804	0.871625	0.04479	0.817542	0.374187	0.0455286	0.421811	0.0226586	0.515895	0.00417569	0.76028	1.71e-06	-0.0696205	0.719698
SFRP4	red	-0.260789	0.171813	-0.550684	0.00196445	-0.208034	0.278842	0.438064	0.0174629	-0.486086	0.00750708	-0.0268012	0.890237	0.0294637	0.879408	0.0188629	0.922631	0.30848	0.103497	0.464476	0.0111365	0.530339	0.00308272	0.678822	5.16e-05	-0.240039	0.209761
SH3BGRL2	red	0.0948833	0.624422	-0.336137	0.0746163	-0.133645	0.489468	0.186063	0.333854	-0.314895	0.0961514	0.000155455	0.999361	0.00442969	0.981806	0.0927297	0.632343	0.152117	0.430846	0.42699	0.0208813	0.425342	0.0214338	0.631678	0.000237717	-0.335223	0.0754593
SH3BP5	red	-0.0448508	0.817299	-0.86316	1.69e-09	-0.149132	0.440051	0.531826	0.00298569	-0.287768	0.130092	-0.0394746	0.838896	-0.0278706	0.885885	0.0379211	0.845159	0.323496	0.0869293	0.63464	0.000217577	0.670841	6.81e-05	0.85501	3.51e-09	-0.0540713	0.780569
SHE	red	-0.147002	0.446682	-0.749001	2.95e-06	-0.316702	0.0941552	0.510779	0.00463504	-0.612736	0.000410148	-0.0779401	0.68778	-0.0254894	0.895579	-0.169089	0.380565	0.264772	0.165124	0.410101	0.0271373	0.529403	0.00314523	0.769958	1.04e-06	-0.311457	0.100038
SLC13A3	red	0.0117883	0.951605	-0.438831	0.0172444	0.0618925	0.749767	0.498185	0.00595339	-0.512913	0.00443847	-0.185	0.336673	-0.173373	0.368433	-0.0720084	0.710487	0.209811	0.274665	0.49239	0.00665953	0.512244	0.00449936	0.56736	0.00132872	-0.349759	0.0629004
SLC25A12	red	-0.0687165	0.723195	-0.744616	3.62e-06	-0.510178	0.00469173	0.165054	0.392199	-0.235643	0.218482	-0.034887	0.857417	-0.0364956	0.850914	-0.0202166	0.917097	0.0677752	0.726843	0.483896	0.00782203	0.588504	0.000785016	0.671578	6.64e-05	-0.116136	0.548548
SLC25A33	red	-0.255844	0.180383	-0.475934	0.00906294	-0.260519	0.172275	0.379085	0.0425558	-0.416956	0.0244359	-0.38014	0.0419361	-0.362988	0.0529462	-0.126567	0.512955	-0.182855	0.342403	0.375265	0.0448605	0.301436	0.112039	0.606085	0.000492697	-0.31343	0.0977928
SLC2A10	red	-0.174507	0.36526	-0.752825	2.46e-06	-0.483454	0.00788694	0.489709	0.00700941	-0.31073	0.100875	0.111297	0.565439	0.0953394	0.622749	0.237907	0.213959	0.396461	0.0332355	0.359935	0.0551252	0.614456	0.000390886	0.723015	9.4e-06	-0.246256	0.197837
SLC2A9	red	-0.0933347	0.630113	-0.796661	2.34e-07	-0.176864	0.358719	0.481521	0.00817611	-0.474594	0.00928717	-0.221843	0.247439	-0.234498	0.220791	-0.0386502	0.842219	0.0381227	0.844346	0.634353	0.000219458	0.516685	0.00410833	0.866424	1.25e-09	-0.147672	0.444592
SLC35F2	red	-0.0250591	0.897333	-0.681053	4.77e-05	-0.365176	0.0514272	0.181808	0.345221	-0.0216896	0.911079	-0.00155703	0.993604	0.0189712	0.922188	0.075801	0.695939	-0.0195351	0.919882	0.560345	0.00157016	0.59725	0.000624731	0.537791	0.00262218	-0.122686	0.526065
SLC46A3	red	-0.0893092	0.645005	-0.69335	3.05e-05	-0.252849	0.185715	0.340436	0.0707504	-0.329863	0.0805472	-0.0732548	0.705695	-0.116974	0.545648	-0.0257515	0.894511	0.11834	0.540932	0.662128	9.14e-05	0.667074	7.75e-05	0.75615	2.09e-06	-0.0334267	0.863329
SMPD1	red	-0.190581	0.322037	-0.756092	2.1e-06	-0.177823	0.356076	0.270427	0.155948	-0.0172284	0.929318	-0.36789	0.0495904	-0.34373	0.0678946	-0.174755	0.364569	-0.237856	0.214061	0.406216	0.028773	0.317621	0.0931525	0.44608	0.0152889	0.241381	0.207147
SNX9	red	-0.140166	0.468326	-0.60009	0.000579269	-0.309331	0.102499	0.288582	0.128961	-0.251418	0.188301	0.0448605	0.81726	0.0994364	0.60781	0.0606434	0.754663	0.263962	0.166469	0.330311	0.0801122	0.579745	0.000980474	0.710424	1.58e-05	-0.214333	0.264214
SOX5	red	-0.00413942	0.982998	-0.822643	4.36e-08	-0.121094	0.531487	0.477472	0.00881115	-0.481239	0.00821909	-0.0673948	0.728318	-0.0242808	0.900505	-0.0353847	0.855404	0.221146	0.248965	0.668172	7.46e-05	0.745786	3.43e-06	0.857452	2.84e-09	-0.274532	0.14952
SOX7	red	-0.107403	0.579202	-0.70401	2.03e-05	-0.267132	0.161249	0.459686	0.0121139	-0.564667	0.00141729	-0.0629415	0.745663	-0.0270377	0.889274	-0.0445074	0.818675	0.252679	0.186021	0.477431	0.00881764	0.558599	0.00163587	0.872509	6.9e-10	-0.200543	0.296904
ST6GALNAC3	red	0.0139526	0.942733	-0.735334	5.52e-06	-0.245337	0.19957	0.209596	0.275168	-0.368534	0.0491622	0.0113307	0.953481	0.0421628	0.828082	0.0783252	0.686314	0.063248	0.744466	0.536356	0.00270596	0.571019	0.0012161	0.710035	1.6e-05	-0.25369	0.184207
STAB2	red	0.0742693	0.701802	-0.899354	3.34e-11	-0.0996253	0.607125	0.433922	0.0186828	-0.459619	0.012128	-0.0868443	0.654191	-0.0675918	0.727554	-0.00133607	0.994512	0.27619	0.146978	0.619121	0.000342597	0.626465	0.000277196	0.802034	1.69e-07	-0.171341	0.374158
STEAP4	red	-0.128619	0.506091	-0.669378	7.16e-05	-0.184056	0.339189	0.465056	0.0110226	-0.533396	0.00288601	-0.312699	0.0986202	-0.29308	0.122839	-0.14912	0.440087	0.0321963	0.868315	0.7129	1.43e-05	0.55279	0.00187189	0.78537	4.51e-07	-0.318235	0.0924862
SUSD3	red	-0.0821788	0.671713	-0.514663	0.0042826	-0.174071	0.366477	0.417486	0.0242364	-0.546134	0.00217808	-0.47456	0.00929291	-0.46736	0.0105803	-0.296382	0.118483	-0.077835	0.68818	0.500771	0.00565934	0.266066	0.162991	0.654686	0.000116567	-0.141843	0.462967
SYNE1	red	-0.117891	0.54248	-0.825002	3.69e-08	-0.35155	0.0614734	0.384102	0.0396731	-0.355397	0.0584938	-0.0675728	0.727628	-0.0602321	0.756277	-0.0166534	0.931671	0.255661	0.180705	0.650229	0.000134438	0.660569	9.62e-05	0.857784	2.75e-09	-0.0982193	0.612232
SYNPO2	red	-0.160814	0.404641	-0.609349	0.000450514	-0.190834	0.321383	0.53022	0.00309063	-0.565731	0.00138171	-0.00642381	0.973617	0.0306127	0.874741	0.0229056	0.906115	0.373238	0.0461233	0.50796	0.00490614	0.637497	0.00019959	0.876241	4.72e-10	-0.307775	0.104329
TAB2	red	-0.187726	0.329473	-0.90078	2.78e-11	-0.338852	0.0721563	0.372438	0.0466289	-0.386687	0.0382505	-0.106024	0.58411	-0.0649088	0.737986	-0.0324783	0.867172	0.164872	0.392728	0.651195	0.000130369	0.648545	0.000141796	0.800279	1.88e-07	-0.115801	0.549709
TC2N	red	-0.406496	0.0286527	-0.474598	0.00928645	-0.307161	0.105059	0.36971	0.0483878	-0.243814	0.202463	-0.0134433	0.94482	0.0698325	0.718879	-0.0142682	0.94144	0.217558	0.256923	0.28518	0.133736	0.431004	0.0195836	0.612609	0.000411595	-0.266461	0.162345
TCAIM	red	-0.206789	0.281794	-0.331175	0.0792782	-0.092346	0.633758	0.405301	0.0291696	-0.320952	0.0895839	0.104591	0.589233	0.148017	0.443516	0.214746	0.263274	0.492355	0.00666393	-0.00989914	0.959354	0.335983	0.0747578	0.481716	0.00814653	-0.103826	0.591973
TCF21	red	-0.225784	0.238924	-0.725052	8.63e-06	-0.256873	0.178576	0.516108	0.00415747	-0.469692	0.010148	0.0416737	0.830047	0.0979877	0.613075	0.0365809	0.85057	0.367037	0.0501619	0.541513	0.00241524	0.748536	3.02e-06	0.865205	1.4e-09	-0.221475	0.248243
TCTEX1D1	red	-0.0683628	0.724565	-0.934787	1.18e-13	-0.428358	0.0204314	0.3903	0.0363303	-0.43235	0.0191639	-0.0740946	0.702472	-0.0518686	0.789304	-0.00396771	0.983703	0.0637288	0.742588	0.732824	6.17e-06	0.713886	1.37e-05	0.790679	3.33e-07	-0.340165	0.0709897
TEK	red	-0.0868329	0.654234	-0.765337	1.32e-06	-0.242428	0.205122	0.612814	0.000409249	-0.517877	0.0040085	-0.161382	0.40296	-0.117762	0.542925	-0.0927319	0.632335	0.252602	0.18616	0.634813	0.000216449	0.610508	0.000436326	0.899062	3.47e-11	-0.0937626	0.628539
TENT5A	red	-0.0979906	0.613065	-0.318631	0.0920592	-0.076643	0.692723	0.376747	0.0439548	-0.482787	0.00798579	-0.164819	0.392884	-0.141852	0.462937	-0.0997372	0.606719	0.0662696	0.732689	0.363174	0.0528161	0.365695	0.0510716	0.599874	0.000582614	-0.32786	0.0825147
TENT5C	red	-0.186055	0.333875	-0.559103	0.00161666	-0.0324169	0.867421	0.474343	0.00932971	-0.55005	0.00199309	-0.26489	0.16493	-0.265406	0.164078	-0.193625	0.314223	0.135172	0.484475	0.639582	0.000187312	0.513377	0.00439669	0.766101	1.27e-06	-0.194778	0.311294
TFPI	red	0.167587	0.384873	-0.17454	0.365169	-0.142513	0.460833	0.145853	0.450281	-0.0847635	0.661984	-0.382975	0.0403069	-0.313789	0.0973895	-0.26104	0.171387	-0.132851	0.492077	0.392721	0.0350877	0.427201	0.0208114	0.503664	0.00534526	-0.401602	0.0308189
TIMP1	red	-0.123007	0.524974	-0.489529	0.00703345	-0.318362	0.0923489	0.258357	0.175991	-0.321458	0.0890508	-0.219953	0.251593	-0.184271	0.338614	-0.0609854	0.753321	-0.0268057	0.890218	0.219961	0.251574	0.375166	0.0449212	0.579968	0.000974999	-0.186023	0.333959
TMEM119	red	-0.258053	0.176519	-0.818206	5.91e-08	-0.363594	0.0525217	0.41259	0.0261294	-0.61407	0.00039514	0.0608838	0.75372	0.112806	0.560149	-0.0103352	0.957565	0.270113	0.156447	0.504669	0.00523961	0.55147	0.00192945	0.750864	2.7e-06	-0.173526	0.368004
TMEM131L	red	-0.268567	0.158925	-0.590489	0.000745791	-0.273667	0.150858	0.603016	0.000535477	-0.535959	0.00272951	-0.32691	0.0834606	-0.269024	0.158191	-0.21406	0.264839	0.138483	0.473736	0.496146	0.00619417	0.48264	0.00800758	0.754386	2.28e-06	-0.177463	0.357067
TMEM154	red	-0.113617	0.557311	-0.802719	1.62e-07	-0.366269	0.0506807	0.353792	0.0597229	-0.323047	0.0873927	-0.0872001	0.652862	-0.0739736	0.702936	-0.0374531	0.847048	-0.00685313	0.971855	0.712453	1.45e-05	0.628868	0.000258333	0.781832	5.5e-07	-0.22678	0.236801
TNFRSF4	red	-0.329626	0.0807787	-0.811368	9.32e-08	-0.549103	0.00203654	0.312639	0.0986889	-0.337065	0.0737681	0.206641	0.282146	0.240924	0.208034	0.0739931	0.702861	0.148421	0.442258	0.382671	0.0404789	0.55817	0.00165236	0.472851	0.00958601	-0.162505	0.399653
TNS4	red	0.0669921	0.729882	-0.558708	0.00163168	-0.35188	0.0612136	0.15911	0.409704	-0.244206	0.201716	-0.143867	0.456541	-0.128284	0.507207	-0.000742239	0.996951	-0.209909	0.274436	0.449698	0.0143838	0.493314	0.00654238	0.615749	0.00037694	-0.450784	0.0141211
TPRG1L	red	-0.347149	0.0650262	-0.489977	0.00697377	-0.27238	0.152866	0.322506	0.0879543	-0.492132	0.0066925	-0.354677	0.0590428	-0.298303	0.116002	-0.228867	0.232399	-0.0927339	0.632327	0.339003	0.0720218	0.400646	0.0312573	0.588948	0.000776089	-0.222909	0.245115
TRANK1	red	-0.252171	0.186936	-0.819107	5.56e-08	-0.40653	0.0286377	0.509059	0.00479895	-0.290259	0.126653	0.0566091	0.770536	0.0529636	0.784958	0.0982676	0.612057	0.377895	0.0432633	0.505494	0.00515423	0.552621	0.00187919	0.773395	8.69e-07	0.0744879	0.700964
TRIM47	red	0.143189	0.458687	0.151139	0.433851	0.150949	0.434436	0.0193688	0.920563	0.247769	0.195008	0.217167	0.257799	0.2123	0.268882	0.24375	0.202586	0.233367	0.223091	-0.226315	0.237791	-0.0927046	0.632435	-0.330049	0.0803662	0.332868	0.0776629
TRIOBP	red	0.177692	0.356436	0.790642	3.34e-07	0.262144	0.169517	-0.171976	0.372364	0.285161	0.133763	0.0267598	0.890405	0.020515	0.915877	-0.0180899	0.925793	-0.0937897	0.628439	-0.522271	0.00365812	-0.426778	0.0209516	-0.696416	2.72e-05	0.0502364	0.795794
TSPYL1	red	-0.385803	0.0387322	-0.809935	1.02e-07	-0.218191	0.255507	0.599211	0.000593018	-0.582187	0.00092211	-0.158933	0.410233	-0.129131	0.504386	-0.139052	0.471904	0.242979	0.204063	0.445434	0.0154553	0.402631	0.0303525	0.702513	2.15e-05	-0.0475565	0.806477
TTC39B	red	-0.273213	0.151563	-0.614605	0.000389258	-0.395318	0.0337926	0.323375	0.0870536	-0.469505	0.010182	0.0674859	0.727965	0.0873341	0.652362	0.0781806	0.686864	0.24662	0.197154	0.385843	0.0387101	0.570557	0.00122986	0.782628	5.26e-07	-0.319694	0.0909193
UBXN10	red	-0.0390144	0.840751	-0.550448	0.00197509	-0.167762	0.384368	0.253069	0.185318	-0.53196	0.00297702	-0.275498	0.148035	-0.260602	0.172132	-0.282616	0.137421	-0.172714	0.370286	0.516907	0.00408956	0.426299	0.0211116	0.458229	0.0124251	-0.497894	0.00598724
VDR	red	-0.139733	0.469713	-0.763147	1.48e-06	-0.28028	0.140842	0.52265	0.00362911	-0.385972	0.0386397	-0.202481	0.292163	-0.182164	0.344262	-0.149247	0.439694	0.173733	0.367425	0.631362	0.000239964	0.649802	0.000136269	0.800369	1.87e-07	-0.03983	0.837465
WDR63	red	0.179585	0.351252	0.0154252	0.9367	-0.221654	0.247852	0.0427407	0.825761	-0.294567	0.120862	-0.270834	0.155302	-0.238608	0.212572	-0.503138	0.00540119	-0.0704199	0.71661	0.298236	0.116088	0.248073	0.194445	0.364748	0.0517215	-0.346783	0.0653284
XAF1	red	-0.328716	0.0816701	-0.726528	8.1e-06	-0.226662	0.237053	0.39713	0.0329126	-0.383888	0.0397931	0.0720797	0.710212	0.0796422	0.681312	-0.08982	0.643108	0.214246	0.264414	0.577917	0.00102621	0.485198	0.00763339	0.601362	0.000559854	-0.259881	0.173365
ZCCHC24	red	-0.1719	0.372578	-0.780865	5.8e-07	-0.321772	0.0887209	0.583639	0.000888883	-0.481488	0.00818112	-0.0513728	0.791274	-0.063552	0.743278	0.0743345	0.701552	0.264615	0.165385	0.478036	0.0087202	0.66062	9.61e-05	0.77996	6.1e-07	-0.154884	0.422412
ZFAND5	red	-0.13839	0.474036	-0.667094	7.74e-05	-0.291365	0.125148	0.508528	0.00485047	-0.362549	0.0532553	-0.0635334	0.743351	-0.0704417	0.716526	0.00546707	0.977546	0.353317	0.0600904	0.571013	0.00121629	0.606581	0.00048607	0.80531	1.37e-07	-0.138741	0.472906
ZFHX4	red	0.0272852	0.888266	-0.692859	3.1e-05	-0.10694	0.580848	0.428402	0.0204171	-0.281598	0.138904	0.161955	0.40127	0.161441	0.402788	0.153435	0.426817	0.404826	0.0293776	0.443714	0.0159058	0.566299	0.00136302	0.622109	0.000314511	-0.205897	0.283921
AACS	grey	-0.252503	0.186337	0.310356	0.101306	0.0397311	0.837863	0.0760345	0.695047	-0.0271009	0.889017	0.0502739	0.795644	0.0166544	0.931667	-0.152523	0.429602	0.213106	0.267025	-0.284823	0.134246	-0.267691	0.160341	-0.142468	0.460976	0.539225	0.0025407
ACAD10	grey	0.0972008	0.615943	0.502931	0.00542343	0.169066	0.380629	0.0728749	0.707154	-0.0913133	0.637574	-0.110218	0.569239	-0.20652	0.282435	-0.0615613	0.751064	0.26714	0.161237	-0.231507	0.226906	-0.250001	0.190886	-0.0423293	0.827413	0.573556	0.001143
ARMC3	grey	-0.183773	0.339944	-0.0436311	0.822188	-0.164412	0.394069	0.125131	0.517787	-0.361128	0.0542652	0.119918	0.535511	0.185144	0.33629	0.0130716	0.946344	0.102491	0.596772	0.191821	0.318839	0.4	0.0315562	0.178832	0.353307	-0.601284	0.00056103
ATP6V1E2	grey	0.0671763	0.729167	-0.0272625	0.888359	0.0936148	0.629082	0.0799074	0.680306	-0.0368938	0.849306	-0.290033	0.126962	-0.299639	0.1143	-0.170207	0.377375	0.0846464	0.662424	0.0860949	0.656994	-0.108307	0.575996	0.113105	0.559101	0.636609	0.000205035
BRI3BP	grey	0.109625	0.571331	0.423326	0.0221262	0.282946	0.136943	-0.0570769	0.768691	0.120678	0.532911	0.283263	0.136484	0.200287	0.297534	0.232679	0.224499	0.332335	0.0781685	-0.303284	0.109749	-0.344147	0.0675401	-0.20604	0.28358	0.577312	0.00104178
CLIC3	grey	0.0647684	0.738533	-0.0724677	0.70872	-0.130216	0.500778	0.114612	0.553841	-0.127218	0.510773	0.0740495	0.702645	0.099509	0.607547	0.143548	0.457549	-0.0603115	0.755965	0.207532	0.28003	0.402701	0.0303212	0.202785	0.291423	-0.756759	2.03e-06
CLUAP1	grey	-0.182427	0.343553	-0.231277	0.227382	-0.212803	0.267721	0.0440542	0.820491	-0.263997	0.166411	0.289345	0.127906	0.240643	0.208581	0.374048	0.0456152	0.200932	0.295948	0.112542	0.561071	0.370178	0.0480823	0.229552	0.230965	-0.405849	0.0289315
CTTN	grey	0.0480139	0.804652	-0.427671	0.0206562	-0.13123	0.497421	0.250177	0.190563	0.191699	0.319152	-0.183497	0.340681	-0.165187	0.391812	-0.125438	0.516751	-0.230548	0.228891	0.221607	0.247956	0.0318333	0.869788	0.0883705	0.648498	0.113137	0.558989
ERC2	grey	0.00803188	0.967016	0.00735401	0.969799	-0.0198127	0.918748	0.0977382	0.613984	0.0192233	0.921157	-0.207035	0.281211	-0.182504	0.343347	-0.154312	0.424147	-0.219702	0.252147	0.274029	0.150297	0.142631	0.46046	0.231952	0.22599	-0.37849	0.0429081
FZD4	grey	0.0147338	0.939532	0.392242	0.0353309	0.20986	0.274549	0.360227	0.0549136	-0.232313	0.225248	-0.20121	0.295265	-0.165978	0.389517	-0.0958505	0.620877	0.0542155	0.779997	0.0106545	0.956255	-0.0338512	0.86161	0.279126	0.142554	-0.344322	0.0673917
KIFC3	grey	-0.0143885	0.940947	0.348497	0.0639219	0.0780584	0.687329	-0.235703	0.21836	0.144386	0.454901	0.0860226	0.657265	0.0468819	0.809172	-0.0170758	0.929943	0.239463	0.21089	-0.226104	0.238241	-0.179768	0.350754	-0.351885	0.0612096	0.398246	0.0323798
KLK10	grey	0.170746	0.375845	-0.383311	0.0401171	-0.328114	0.0822633	-0.134294	0.487345	0.0577514	0.766032	0.138954	0.472219	0.132786	0.49229	0.182792	0.342573	-0.237377	0.215012	0.251643	0.187892	0.378561	0.0428662	0.0924362	0.633425	-0.617491	0.000358836
MLF1	grey	-0.111596	0.56439	-0.232534	0.224794	-0.428122	0.0205083	-0.0755679	0.69683	-0.164978	0.39242	0.10079	0.602906	0.126792	0.5122	0.110782	0.567253	-0.110811	0.567149	0.309863	0.101879	0.427247	0.0207961	0.281915	0.138441	-0.608921	0.000455866
MRPL46	grey	0.0454795	0.814781	0.279511	0.141981	0.311706	0.0997521	0.14372	0.457006	0.0594289	0.759431	-0.0768417	0.691965	-0.172485	0.370929	0.084171	0.66421	0.183238	0.341376	-0.200566	0.296846	-0.377962	0.0432233	-0.2586	0.17557	0.595156	0.000660231
MYB	grey	0.25916	0.174604	0.0692101	0.721285	0.216405	0.259515	0.0389477	0.841019	-0.12581	0.515499	-0.0649004	0.738018	-0.00479217	0.980317	-0.00547271	0.977522	-0.00926651	0.961949	0.307758	0.104349	0.37092	0.0476013	0.235248	0.219277	-0.428518	0.0203792
NIPSNAP2	grey	0.000664461	0.997271	0.0121321	0.950195	0.293348	0.122481	0.247521	0.195471	-0.0279678	0.885489	0.0761461	0.69462	0.0249129	0.897929	0.081465	0.674409	0.246313	0.197731	-0.144344	0.455033	-0.19714	0.305347	0.0578924	0.765477	0.665808	8.08e-05
NT5C3A	grey	-0.128531	0.506384	0.368476	0.0492004	0.324257	0.0861461	0.289974	0.127043	0.0405303	0.834646	-0.262933	0.16819	-0.297648	0.116844	-0.215977	0.260481	0.0269503	0.88963	-0.247716	0.195107	-0.42045	0.0231457	-0.172238	0.371626	0.615458	0.000380041
ORAI3	grey	-0.0594286	0.759433	0.352378	0.0608224	0.07315	0.706097	-0.0255586	0.895297	0.0871564	0.653025	-0.115478	0.55083	-0.182622	0.343029	-0.0656187	0.735221	0.0268913	0.88987	-0.199065	0.300551	-0.167047	0.386426	-0.184637	0.337638	0.517785	0.0040161
PBX4	grey	-0.164244	0.39456	0.0690239	0.722005	-0.0501708	0.796055	0.244746	0.200691	-0.217406	0.257263	-0.170524	0.376477	-0.100503	0.603945	-0.0980242	0.612943	0.0512568	0.791735	0.18908	0.325934	0.320405	0.090162	0.170104	0.37767	-0.482141	0.00808249
RAB41	grey	-0.0767644	0.69226	-0.189958	0.323651	-0.124479	0.519988	0.238328	0.213126	0.0933618	0.630014	-0.130696	0.499189	-0.101612	0.599937	-0.218439	0.254954	0.249627	0.191573	0.0109489	0.955047	0.0665401	0.731638	0.107117	0.580219	0.600015	0.000580431
SOX21	grey	-0.0252408	0.896592	-0.59494	0.000663999	-0.258421	0.17588	-0.002185	0.991025	0.15457	0.423364	0.0569388	0.769236	0.114433	0.554467	-0.111467	0.564843	-0.193822	0.31372	0.283579	0.136029	0.310097	0.101607	0.112433	0.561454	-0.315763	0.0951885
SPINDOC	grey	0.156815	0.416578	-0.166027	0.389376	-0.168905	0.381089	0.0311359	0.872617	0.228283	0.233626	-0.248386	0.193863	-0.204897	0.286319	-0.111626	0.564284	-0.196068	0.308035	0.231942	0.226011	0.22754	0.235193	0.146078	0.449576	-0.165639	0.390501
TPGS2	grey	-0.131811	0.495501	0.381768	0.0409943	0.197423	0.304639	-0.0227131	0.906901	0.235779	0.218208	-0.0477107	0.805862	-0.0141196	0.942049	0.0576971	0.766246	0.169878	0.378314	-0.274747	0.149189	-0.254459	0.182835	-0.241347	0.207212	0.448694	0.0146305
TRPC4	grey	0.106349	0.582952	0.401199	0.0310031	0.185733	0.334728	0.0835948	0.666377	-0.109297	0.572492	-0.147985	0.443617	-0.105261	0.586837	-0.099165	0.608795	-0.0445192	0.818627	0.144053	0.455953	0.287677	0.130219	0.225474	0.239585	-0.617774	0.000355967
VXN	grey	0.174955	0.364013	0.0300575	0.876995	0.185059	0.336516	0.16	0.407054	0.0935053	0.629485	0.0410965	0.832368	0.00289838	0.988095	0.0230197	0.90565	0.3684	0.049251	0.0219354	0.910076	0.0490014	0.800713	-0.048849	0.80132	0.572791	0.00116463
XRCC1	grey	-0.0794622	0.681995	0.569162	0.00127218	0.232932	0.223979	0.043779	0.821594	0.0533049	0.783605	-0.00544969	0.977617	-0.0861695	0.656715	-0.0057607	0.97634	0.327781	0.082593	-0.220716	0.249909	-0.264462	0.165638	-0.344097	0.0675827	0.513956	0.00434498
ZNF512	grey	0.23703	0.215704	0.189674	0.32439	0.102853	0.595467	0.0152807	0.937292	0.0449623	0.816852	0.0695067	0.720138	0.04731	0.807462	-0.0783135	0.686359	0.428678	0.0203272	-0.354916	0.0588601	-0.405272	0.0291824	-0.205104	0.28582	0.657985	0.000104734
