# Supplementary material for: ESR1 as a recurrence-related gene in intrahepatic cholangiocarcinoma: a weighted gene coexpression network analysis
Source: Cancer Cell Int. 2021 Apr 17;21:225. doi: 10.1186/s12935-021-01929-5 (PMC8052670; doi:10.1186/s12935-021-01929-5)
Supplement: Supplementary file 4 — Additional file 4: Table-S3. The genes in red_hub list and PPI_hub list. [file 12935_2021_1929_MOESM4_ESM.xlsx]

## Sheet: Red_hub list
Gene	moduleColor	|GS|_Recurrence	p.GS.Recurrence	MMred	p.MMred
ELFN1	red	0.684512	4.22e-05	0.631273	0.000240593
APLNR	red	0.636282	0.00020707	0.719205	1.1e-05
ITGA9	red	0.622585	0.000310231	0.871247	7.82e-10
MFAP4	red	0.619889	0.000335176	0.740469	4.38e-06
TMEM119	red	0.61407	0.00039514	0.750864	2.7e-06
SHE	red	0.612736	0.000410148	0.769958	1.04e-06
RNF165	red	0.611182	0.000428259	0.763874	1.43e-06
MAN1C1	red	0.610614	0.000435047	0.884619	1.93e-10
ESR1	red	0.5997	0.000585337	0.890532	3.36e-07
DNASE1L3	red	0.598636	0.000602162	0.460486	9.65e-05
IL33	red	0.586991	0.000816115	0.751243	2.65e-06
PDE2A	red	0.58322	0.000898349	0.86344	1.65e-09
TSPYL1	red	0.582187	0.00092211	0.702513	2.15e-05
CPNE5	red	0.581268	0.000943703	0.730039	6.96e-06
GALNT16	red	0.577445	0.00103834	0.839504	1.26e-08
A2M	red	0.567261	0.00133187	0.886292	1.6e-10
SYNPO2	red	0.565731	0.00138171	0.876241	4.72e-10
SOX7	red	0.564667	0.00141729	0.872509	6.9e-10
NUGGC	red	0.564021	0.00143929	0.572356	0.00117709
KIF19	red	0.563628	0.00145279	0.703987	2.03e-05
CD302	red	0.557913	0.0016623	0.844867	8.22e-09
TENT5C	red	0.55005	0.00199309	0.766101	1.27e-06
C7	red	0.546973	0.00213722	0.684745	4.18e-05
SUSD3	red	0.546134	0.00217808	0.654686	0.000116567
COLEC11	red	0.545787	0.00219515	0.67705	5.5e-05
ABCA6	red	0.542063	0.00238592	0.771829	9.45e-07
DPT	red	0.539203	0.00254196	0.525609	0.00340976
LDB2	red	0.53862	0.00257484	0.903253	2.01e-11
GFRA2	red	0.537277	0.00265191	0.82659	3.3e-08
TMEM131L	red	0.535959	0.00272951	0.754386	2.28e-06
ADRB2	red	0.535908	0.00273259	0.775028	7.97e-07
PLA2G5	red	0.534716	0.00280451	0.601259	0.000561408
STEAP4	red	0.533396	0.00288601	0.78537	4.51e-07
UBXN10	red	0.53196	0.00297702	0.458229	0.0124251
OLFML1	red	0.531903	0.00298072	0.912966	5.1e-12
ENPEP	red	0.530141	0.00309585	0.842949	9.58e-09
PGM5	red	0.52456	0.00348623	0.723754	9.12e-06
TEK	red	0.517877	0.0040085	0.899062	3.47e-11
FILIP1	red	0.517205	0.00406447	0.840405	1.17e-08
SLC13A3	red	0.512913	0.00443847	0.56736	0.00132872
CCDC3	red	0.512639	0.00446328	0.798069	2.15e-07
BMP5	red	0.505367	0.00516733	0.668108	7.48e-05
MYCT1	red	0.504664	0.00524018	0.868335	1.04e-09
ECM2	red	0.502304	0.00549098	0.887625	1.38e-10
KDR	red	0.502285	0.00549312	0.854823	3.57e-09
S1PR1	red	0.500565	0.00568232	0.898326	3.81e-11
HGF	red	0.499778	0.00577075	0.818419	5.83e-08
ABCG2	red	0.49975	0.00577398	0.714087	1.36e-05
RASL11A	red	0.499085	0.00584962	0.718176	1.15e-05
FBLN5	red	0.495596	0.0062606	0.674562	5.99e-05
PPM1K	red	0.494816	0.00635565	0.838377	1.37e-08
DYSF	red	0.492214	0.00668195	0.809678	1.04e-07
TPRG1L	red	0.492132	0.0066925	0.588948	0.000776089
PALMD	red	0.488152	0.0072197	0.773474	8.66e-07
FERMT2	red	0.487067	0.00736946	0.714008	1.36e-05
SFRP4	red	0.486086	0.00750708	0.678822	5.16e-05
ADAMTSL2	red	0.485575	0.0075795	0.711054	1.54e-05
PLVAP	red	0.485307	0.00761785	0.746956	3.25e-06
TENT5A	red	0.482787	0.00798579	0.599874	0.000582614
ZCCHC24	red	0.481488	0.00818112	0.77996	6.1e-07
SOX5	red	0.481239	0.00821909	0.857452	2.84e-09
RHEX	red	0.480883	0.00827354	0.391442	0.03574
MPDZ	red	0.480105	0.00839362	0.795927	2.44e-07
PEG3	red	0.479702	0.00845639	0.882125	2.54e-10
ADORA2A	red	0.479485	0.00849042	0.733784	5.91e-06
RGPD8	red	0.479089	0.00855263	0.787732	3.95e-07
HEYL	red	0.475155	0.00919275	0.8001	1.9e-07
SLC2A9	red	0.474594	0.00928717	0.866424	1.25e-09
RNF125	red	0.470996	0.00991275	0.865062	1.42e-09
TCF21	red	0.469692	0.010148	0.865205	1.4e-09
TTC39B	red	0.469505	0.010182	0.782628	5.26e-07
LRRN3	red	0.464746	0.0110833	0.691775	3.23e-05
GNAO1	red	0.462031	0.0116267	0.705748	1.9e-05
RAPGEF4	red	0.460914	0.0118568	0.841303	1.09e-08
SAT1	red	0.459619	0.0121279	0.59298	0.000698984
STAB2	red	0.459619	0.012128	0.802034	1.69e-07
EPAS1	red	0.459506	0.0121519	0.816123	6.8e-08
RUNDC3B	red	0.458289	0.012412	0.591744	0.000721881
FA2H	red	0.455407	0.0130466	-0.403579	0.0299283
H6PD	red	0.452966	0.0136051	0.783016	5.15e-07
FAM13A	red	0.451896	0.0138561	0.895792	5.23e-11
FAM122A	red	0.444067	0.0158125	0.751699	2.6e-06
CD36	red	0.443726	0.0159026	0.623381	0.000303181
AOC3	red	0.443472	0.01597	0.818098	5.96e-08
CPED1	red	0.442981	0.0161011	0.898578	3.69e-11
CXorf36	red	0.442679	0.0161822	0.794444	2.67e-07
GGT5	red	0.437531	0.0176162	0.700669	2.31e-05
NLGN4X	red	0.435951	0.0180767	0.60197	0.000550787
GIMAP8	red	0.433099	0.0189334	0.763552	1.45e-06
TCTEX1D1	red	0.43235	0.0191639	0.790679	3.33e-07
DCLK1	red	0.429626	0.0200216	0.664156	8.54e-05
PER3	red	0.425424	0.0214062	0.564263	0.00143099
ELOA	red	0.419681	0.0234249	0.771231	9.75e-07
PDE12	red	0.419336	0.0235509	0.719242	1.1e-05
KAT2B	red	0.419039	0.0236597	0.724038	9.01e-06
ACKR2	red	0.417962	0.0240585	0.762647	1.52e-06
SLC25A33	red	0.416956	0.0244359	0.606085	0.000492697
ARHGEF39	red	0.415925	0.0248275	-0.453454	0.0134921
MICU3	red	0.412313	0.0262403	0.710371	1.58e-05
ADGRD1	red	0.412213	0.0262802	0.810048	1.02e-07
FAM117A	red	0.409806	0.0272587	0.680093	4.94e-05
DCN	red	0.409381	0.0274345	0.747556	3.16e-06
FAM107A	red	0.407006	0.028434	0.67018	6.97e-05
MYLK	red	0.40355	0.0299414	0.690754	3.36e-05
HDC	red	0.403456	0.029983	0.721914	9.85e-06
AHR	red	0.401714	0.0307679	0.749415	2.89e-06
RCBTB2	red	0.400981	0.0311031	0.873669	6.14e-10
MAN1A1	red	0.399513	0.0317833	0.773971	8.43e-07
NT5C	red	0.398032	0.0324814	-0.611333	0.000426465
PKN1	red	0.388426	0.0373161	-0.412006	0.0263634
TAB2	red	0.386687	0.0382505	0.800279	1.88e-07
VDR	red	0.385972	0.0386397	0.800369	1.87e-07
XAF1	red	0.383888	0.0397931	0.601362	0.000559854
ARHGEF3	red	0.382561	0.0405413	0.497552	0.00602722
JDP2	red	0.379234	0.0424676	0.658546	0.000102831
ABHD17B	red	0.378808	0.0427194	0.660378	9.68e-05
NT5DC1	red	0.374232	0.0455007	0.755356	2.18e-06
BATF	red	0.371401	0.0472914	0.632984	0.000228639
CSRNP1	red	0.370978	0.0475639	0.760927	1.65e-06
DNAJA4	red	0.370222	0.0480537	0.524978	0.0034556
CD200	red	0.369787	0.0483375	0.810379	9.94e-08
ABCC9	red	0.369637	0.0484355	0.711575	1.51e-05
ST6GALNAC3	red	0.368534	0.0491622	0.710035	1.6e-05
KCNJ8	red	0.365195	0.0514138	0.614287	0.000392737
ZFAND5	red	0.362549	0.0532553	0.80531	1.37e-07
DACH1	red	0.361826	0.0537677	0.820536	5.04e-08
PEX3	red	0.359719	0.0552824	0.791571	3.16e-07
FAT4	red	0.356526	0.0576412	0.81395	7.87e-08
SYNE1	red	0.355397	0.0284938	0.857784	2.75e-09
DAB1	red	0.354014	0.0595513	0.495932	0.00621989
SERINC1	red	0.353578	0.0598878	0.76028	1.71e-06
CRBN	red	0.35162	0.0614185	0.756282	2.08e-06
EHD3	red	0.351334	0.0616444	0.813763	7.96e-08
PDLIM5	red	0.350846	0.0620312	0.76841	1.13e-06
OSBPL11	red	0.349004	0.06351	0.675921	5.72e-05
KLF9	red	0.348228	0.0641411	0.758029	1.91e-06
IL1R1	red	0.345804	0.0661433	0.728776	7.36e-06
LPIN1	red	0.339303	0.0717542	0.722307	9.69e-06
PLSCR4	red	0.338088	0.0728422	0.665659	8.12e-05
TNFRSF4	red	0.337065	0.0737681	0.472851	0.00958601
LEF1	red	0.33516	0.0755172	0.75644	2.06e-06
NUS1	red	0.332778	0.0777487	0.74591	3.41e-06
CBFA2T3	red	0.331053	0.0793954	0.484699	0.00770531
SLC46A3	red	0.329863	0.0805472	0.75615	2.09e-06
TMEM154	red	0.323047	0.0873927	0.781832	5.5e-07
TIMP1	red	0.321458	0.0890508	0.579968	0.000974999
TCAIM	red	0.320952	0.0895839	0.481716	0.00814653
LHFPL2	red	0.317783	0.0929761	0.700901	2.29e-05
SH3BGRL2	red	0.314895	0.0961514	0.631678	0.000237717
NRBF2	red	0.312858	0.0984403	0.701259	2.26e-05
SLC2A10	red	0.31073	0.100875	0.723015	9.4e-06
RAF1	red	0.306083	0.106347	0.623497	0.000302168
MERTK	red	0.305226	0.10738	0.847353	6.71e-09
DNAJA1	red	0.304212	0.108613	0.623171	0.000305025
SCGB3A1	red	0.303993	0.108879	0.44793	0.0148204
CYP26A1	red	0.302163	0.111133	0.36421	0.0520933
REPS1	red	0.301607	0.111826	0.731069	6.66e-06
MGP	red	0.299228	0.114821	0.678214	5.28e-05
PODXL	red	0.29655	0.118265	0.77236	9.19e-07
MICAL1	red	0.296008	0.118971	0.570864	0.00122071
MYD88	red	0.295231	0.119989	0.714642	1.33e-05
WDR63	red	0.294567	0.120862	0.364748	0.0517215
DENND3	red	0.294509	0.12094	0.640865	0.000180093
TRANK1	red	0.290259	0.126653	0.773395	8.69e-07
SH3BP5	red	0.287768	0.130092	0.85501	3.51e-09
PAPSS2	red	0.286889	0.131322	0.763796	1.43e-06
PRCP	red	0.285573	0.133178	0.669687	7.09e-05
TRIOBP	red	0.285161	0.133763	-0.696416	2.72e-05
FMO2	red	0.281874	0.138501	0.419413	0.0235228
ZFHX4	red	0.281598	0.138904	0.622109	0.000314511
AGPAT4	red	0.281376	0.139229	0.529631	0.00312988
ELL2	red	0.275303	0.148334	0.766215	1.26e-06
AUTS2	red	0.270777	0.155393	0.636703	0.000204453
BACE1	red	0.264055	0.166316	0.553688	0.00183357
MYRF	red	0.259834	0.173446	-0.50995	0.00471348
RCL1	red	0.256835	0.178642	0.50887	0.00481726
SNX9	red	0.251418	0.188301	0.710424	1.58e-05
TRIM47	red	0.247769	0.195008	-0.330049	0.0803662
ABRACL	red	0.246396	0.197575	0.604102	0.000519983
TNS4	red	0.244206	0.201716	0.615749	0.00037694
TC2N	red	0.243814	0.202463	0.612609	0.000411595
LRRFIP2	red	0.24	0.209836	0.636638	0.000204857
FAM126A	red	0.238051	0.213674	0.861335	2e-09
SLC25A12	red	0.235643	0.218482	0.671578	6.64e-05
SEC24D	red	0.232274	0.225329	0.751104	2.67e-06
ANKRD28	red	0.230881	0.228202	0.715566	1.28e-05
FBXO8	red	0.22941	0.231261	0.709003	1.67e-05
P2RX6	red	0.228683	0.232784	0.455197	0.0130939
MNX1	red	0.226441	0.237522	-0.508537	0.00484962
DSCAML1	red	0.218995	0.253715	-0.45714	0.012662
CITED2	red	0.21118	0.271473	0.780404	5.95e-07
RIPK3	red	0.204632	0.286955	0.489205	0.007077
DLX3	red	0.203795	0.288975	0.422024	0.0225831
CCDC136	red	0.201455	0.294666	0.714451	1.34e-05
FAR1	red	0.199516	0.299435	0.655473	0.000113641
PCOLCE2	red	0.187976	0.328818	0.507723	0.0049296
OAT	red	0.18455	0.337871	0.54399	0.00228547
COL17A1	red	0.183618	0.340359	0.738837	4.72e-06
ERRFI1	red	0.182387	0.343662	0.583035	0.000902582
DPYD	red	0.180061	0.349955	0.63261	0.000231211
CLSTN1	red	0.172648	0.37047	0.702881	2.12e-05
HKDC1	red	0.168614	0.381923	-0.274756	0.149174
HPS5	red	0.167106	0.386257	0.679727	5e-05
HSD11B2	red	0.162295	0.400269	-0.547884	0.00209366
DDX39A	red	0.151961	0.431325	-0.447416	0.0149494
ARHGAP10	red	0.144948	0.453127	0.494961	0.00633787
AASS	red	0.14083	0.4662	0.809775	1.03e-07
KIAA2013	red	0.139658	0.469955	0.417649	0.0241754
NR2C2AP	red	0.130655	0.499325	-0.444408	0.0157227
CLU	red	0.130242	0.500691	-0.442901	0.0161225
SEC23A	red	0.127812	0.508785	0.681095	4.76e-05
EMB	red	0.0933046	0.630224	0.277808	0.144527
INPP4B	red	0.0931744	0.630704	0.504914	0.00521416
TFPI	red	0.0847635	0.661984	0.503664	0.00534526
LCN12	red	0.0769467	0.691565	-0.454391	0.0132769
RSPH14	red	0.0763743	0.693749	-0.549459	0.00202011
GNAI1	red	0.0745584	0.700694	0.466531	0.0107377
CMTM6	red	0.0739237	0.703127	0.626652	0.000275682
MGAT2	red	0.0682827	0.724876	0.595905	0.000647344
DNAJC18	red	0.0644183	0.739898	0.613998	0.000395928
COQ2	red	0.0529414	0.785046	0.405611	0.0290349
AP1S3	red	0.0514923	0.790799	0.499803	0.00576793
NPEPL1	red	0.0488393	0.801359	-0.396907	0.0330197
ADRA2C	red	0.0455302	0.814578	-0.359383	0.0555266
SCEL	red	0.0402694	0.835696	0.541781	0.00240092
MAMDC4	red	0.0319314	0.86939	-0.331215	0.0792399
NCCRP1	red	0.0266945	0.890671	0.302941	0.110171
LAD1	red	0.0261937	0.89271	-0.450348	0.0142262
SLC35F2	red	0.0216896	0.911079	0.537791	0.00262218
SMPD1	red	0.0172284	0.929318	0.44608	0.0152889
MATN3	red	0.0016985	0.993023	0.203751	0.289082

## Sheet: PPI_hub list
Rank	Name	Score
1	GNAI1	30
2	HGF	27
3	GNAO1	26
3	ADRA2C	26
3	APLNR	26
6	S1PR1	25
7	ESR1	22
7	KDR	22
9	TIMP1	20
10	DCN	15
11	CLU	10
12	MYD88	7
12	RAPGEF4	7
12	LEF1	7
15	A2M	6
15	AHR	6
15	ABCG2	6
18	FA2H	5
19	IL1R1	4
19	MFAP4	4
19	EPAS1	4
19	TAB2	4
19	ADRB2	4
19	TEK	4
19	CYP26A1	4
19	STAB2	4
19	SLC25A12	4
28	VDR	3
28	SLC2A10	3
28	OAT	3
28	FBLN5	3
28	SAT1	3
28	KAT2B	3
28	RAF1	3
28	SNX9	3
28	DPT	3
28	CMTM6	3
28	PRCP	3
28	DPYD	3
28	AASS	3

## Sheet: KEGG_results
ID	Description	GeneRatio	BgRatio	pvalue	qvalue	geneID	gene symbol	Count
hsa04015	Rap1 signaling pathway	8/94	210/8048	0.00306033	0.242469	135/2770/2775/3082/3791/5894/11069/7010	ADORA2A/GNAI1/GNAO1/HGF/KDR/RAF1/RAPGEF4/TEK	8
hsa04022	cGMP-PKG signaling pathway	7/94	167/8048	0.0032907	0.242469	152/154/2770/3764/4638/5138/5894	ADRA2C/ADRB2/GNAI1/KCNJ8/4638/PDE2A/RAF1	7
hsa00513	N-glycan biosynthesis	3/94	39/8048	0.0104072	0.566916	4121/57134/4247	MAN1A1/MAN1C1/MGAT2	3
hsa02010	ABC transporters	3/94	45/8048	0.0153689	0.63383	23460/10060/9429	ABCA6/ABCC9/ABCG2	3
hsa00510	N-Glycan biosynthesis	3/94	50/8048	0.0203622	0.63383	4121/57134/4247	MAN1A1/MAN1C1/MGAT2	3
hsa04614	Renin-angiotensin system	2/94	23/8048	0.0291231	0.649861	2028/5547	ENPEP/PRCP	2
hsa04916	Melanogenesis	4/94	101/8048	0.0301821	0.649861	2770/2775/51176/5894	GNAI1/GNAO1/LEF1/RAF1	4
hsa04141	Protein processing in endoplasmic reticulum	5/94	167/8048	0.0454426	0.649861	3301/4121/57134/10484/9871	DNAJA1/MAN1A1/MAN1C1/SEC23A/SEC24D	5
hsa05211	Renal cell carcinoma	3/94	69/8048	0.0465115	0.649861	2034/3082/5894	EPAS1/HGF/RAF1	3
hsa00410	beta-Alanine metabolism	2/94	30/8048	0.0475162	0.649861	8639/1806	AOC3/DPYD	2

## Sheet: GO_results
ONTOLOGY	Description	pvalue	gene ID	gene symbol	Count
BP	endomembrane system organization	0.00267722	ENSG00000128596/ENSG00000120885/ENSG00000135636/ENSG00000013016/ENSG00000103089/ENSG00000196159/ENSG00000134324/ENSG00000124920/ENSG00000114698/ENSG00000130340/ENSG00000131018	CCDC136/CLU/DYSF/EHD3/FA2H/FAT4/LPIN1/MYRF/PLSCR4/SNX9/SYNE1	11
BP	leukocyte migration	0.0102186	ENSG00000112175/ENSG00000091972/ENSG00000135636/ENSG00000115594/ENSG00000137033/ENSG00000144668/ENSG00000153208/ENSG00000130300/ENSG00000129465/ENSG00000170989/ENSG00000120156	BMP5/CD200/DYSF/IL1R1/IL33/ITGA9/MERTK/PLVAP/RIPK3/S1PR1/TEK	11
BP	negative regulation of phosphorylation	0.0130739	ENSG00000128271/ENSG00000129993/ENSG00000086061/ENSG00000116285/ENSG00000168546/ENSG00000019991/ENSG00000114166/ENSG00000135596/ENSG00000174840/ENSG00000123143/ENSG00000166311	ADORA2A/CBFA2T3/DNAJA1/ERRFI1/GFRA2/HGF/KAT2B/MICAL1/PDE12/PKN1/SMPD1	11
BP	intracellular receptor signaling pathway	0.00155935	ENSG00000106546/ENSG00000164442/ENSG00000095596/ENSG00000091831/ENSG00000163909/ENSG00000137509/ENSG00000101695/ENSG00000055208/ENSG00000118526/ENSG00000111424	AHR/CITED2/CYP26A1/ESR1/HEYL/PRCP/RNF125/TAB2/TCF21/VDR	10
BP	cell-substrate adhesion	0.0042379	ENSG00000135218/ENSG00000065618/ENSG00000106823/ENSG00000168309/ENSG00000140092/ENSG00000073712/ENSG00000128052/ENSG00000153208/ENSG00000120156/ENSG00000100106	CD36/COL17A1/ECM2/FAM107A/FBLN5/FERMT2/KDR/MERTK/TEK/TRIOBP	10
BP	regulation of membrane potential	0.010505	ENSG00000128271/ENSG00000169252/ENSG00000135218/ENSG00000011465/ENSG00000013016/ENSG00000121361/ENSG00000128052/ENSG00000146938/ENSG00000099957/ENSG00000171612	ADORA2A/ADRB2/CD36/DCN/EHD3/KCNJ8/KDR/NLGN4X/P2RX6/SLC25A33	10
BP	epithelial cell proliferation	0.019621	ENSG00000134817/ENSG00000112175/ENSG00000135636/ENSG00000116285/ENSG00000091831/ENSG00000019991/ENSG00000128052/ENSG00000119138/ENSG00000120156/ENSG00000111424	APLNR/BMP5/DYSF/ERRFI1/ESR1/HGF/KDR/KLF9/TEK/VDR	10
BP	phospholipid metabolic process	0.0224573	ENSG00000026652/ENSG00000122591/ENSG00000197601/ENSG00000109452/ENSG00000134324/ENSG00000153989/ENSG00000127472/ENSG00000111897/ENSG00000166311/ENSG00000120156	AGPAT4/FAM126A/FAR1/INPP4B/LPIN1/NUS1/PLA2G5/SERINC1/SMPD1/TEK	10
BP	cellular response to steroid hormone stimulus	0.00167552	ENSG00000116285/ENSG00000091831/ENSG00000168309/ENSG00000163909/ENSG00000119138/ENSG00000138795/ENSG00000118526/ENSG00000003436/ENSG00000111424	ERRFI1/ESR1/FAM107A/HEYL/KLF9/LEF1/TCF21/TFPI/VDR	9
BP	second-messenger-mediated signaling	0.0226106	ENSG00000111452/ENSG00000128271/ENSG00000106546/ENSG00000134817/ENSG00000135218/ENSG00000127955/ENSG00000128052/ENSG00000186642/ENSG00000091428	ADGRD1/ADORA2A/AHR/APLNR/CD36/GNAI1/KDR/PDE2A/RAPGEF4	9
BP	small molecule catabolic process	0.0390108	ENSG00000008311/ENSG00000095596/ENSG00000188641/ENSG00000140287/ENSG00000134324/ENSG00000125458/ENSG00000163644/ENSG00000115840/ENSG00000136011	AASS/CYP26A1/DPYD/HDC/LPIN1/NT5C/PPM1K/SLC25A12/STAB2	9
BP	extracellular structure organization	0.0409553	ENSG00000197859/ENSG00000135218/ENSG00000011465/ENSG00000140092/ENSG00000144668/ENSG00000128052/ENSG00000132031/ENSG00000166482/ENSG00000102265	ADAMTSL2/CD36/DCN/FBLN5/ITGA9/KDR/MATN3/MFAP4/TIMP1	9
BP	negative regulation of protein phosphorylation	0.0434772	ENSG00000128271/ENSG00000086061/ENSG00000116285/ENSG00000168546/ENSG00000019991/ENSG00000114166/ENSG00000135596/ENSG00000123143/ENSG00000166311	ADORA2A/DNAJA1/ERRFI1/GFRA2/HGF/KAT2B/MICAL1/PKN1/SMPD1	9
CC	actin cytoskeleton	0.000367113	ENSG00000144648/ENSG00000158321/ENSG00000168309/ENSG00000073712/ENSG00000118407/ENSG00000114166/ENSG00000159166/ENSG00000065534/ENSG00000163110/ENSG00000154330/ENSG00000130340/ENSG00000172403/ENSG00000120156/ENSG00000100106	ACKR2/AUTS2/FAM107A/FERMT2/FILIP1/KAT2B/LAD1/MYLK/PDLIM5/PGM5/SNX9/SYNPO2/TEK/TRIOBP	14
CC	collagen-containing extracellular matrix	0.0140135	ENSG00000120885/ENSG00000065618/ENSG00000011465/ENSG00000143196/ENSG00000106823/ENSG00000140092/ENSG00000159166/ENSG00000166482/ENSG00000111341/ENSG00000102265	CLU/COL17A1/DCN/DPT/ECM2/FBLN5/LAD1/MFAP4/MGP/TIMP1	10
MF	GTPase binding	0.00399918	ENSG00000163947/ENSG00000137135/ENSG00000105339/ENSG00000116285/ENSG00000164117/ENSG00000135596/ENSG00000123143/ENSG00000091428/ENSG00000136161/ENSG00000169629/ENSG00000131370/ENSG00000100106	ARHGEF3/ARHGEF39/DENND3/ERRFI1/FBXO8/MICAL1/PKN1/RAPGEF4/RCBTB2/RGPD8/SH3BP5/TRIOBP	12
MF	Ras GTPase binding	0.00452513	ENSG00000163947/ENSG00000137135/ENSG00000105339/ENSG00000135596/ENSG00000123143/ENSG00000091428/ENSG00000136161/ENSG00000169629/ENSG00000131370/ENSG00000100106	ARHGEF3/ARHGEF39/DENND3/MICAL1/PKN1/RAPGEF4/RCBTB2/RGPD8/SH3BP5/TRIOBP	10
MF	cofactor binding	0.0266304	ENSG00000131471/ENSG00000095596/ENSG00000188641/ENSG00000103089/ENSG00000094963/ENSG00000049239/ENSG00000140287/ENSG00000176387/ENSG00000135596/ENSG00000127954	AOC3/CYP26A1/DPYD/FA2H/FMO2/H6PD/HDC/HSD11B2/MICAL1/STEAP4	10
