# Supplementary material for: ESR1 as a recurrence-related gene in intrahepatic cholangiocarcinoma: a weighted gene coexpression network analysis
Source: Cancer Cell Int. 2021 Apr 17;21:225. doi: 10.1186/s12935-021-01929-5 (PMC8052670; doi:10.1186/s12935-021-01929-5)
Supplement: Supplementary file 5 — Additional file 5: Table-S4. Validation of real hub genes. [file 12935_2021_1929_MOESM5_ESM.xlsx]

## Sheet: Sheet1
Candidate_hub	qRT_PCR	IHC	DFS
ESR1	ESR1	ESR1	ESR1
A2M	A2M	A2M
RAPGEF4	RAPGEF4	RAPGEF4
S1PR1	S1PR1
HGF	HGF
STAB2	STAB2
VDR	VDR
TEK
KDR
EPAS1
TAB2
